# Supplementary material for: Flame resistant cotton lines generated by synergistic epistasis in a MAGIC population
Source: PLoS One. 2023 Jan 18;18(1):e0278696. doi: 10.1371/journal.pone.0278696 (PMC9847967; doi:10.1371/journal.pone.0278696)
Supplement: S1 Table — See also Fig 1A. (XLSX) [file pone.0278696.s003.xlsx]

## Sheet: TableS1
Table S1. Heat Release Capacity of eleven parents and the RILs that were used for RNAseq and fabric flame testing. See also Figure 1a.
Taxa	HR Capacity (J/g-k)	StdDev
RIL385	129.495	1.81945
RIL532	131.677	5.34762
RIL505	133.589	9.88913
RIL052	133.729	6.91536
STV825	138.25	2.36291
STV474	140.25	4.42531
AcalaUltima	142	6.21825
PSC355	142.75	5.7373
M240	144	2.16025
HS26	144.5	2.38048
FM966	144.75	4.03113
SG747	145	6.48074
DP90	146.25	2.62996
Coker315	148	3.4641
Pyramid	152.75	6.94622
RIL273	154.575	5.4656
RIL531	156.233	0.280886
RIL375	158.087	6.88199
RIL225	159.561	10.3613
