# Supplementary material for: Flame resistant cotton lines generated by synergistic epistasis in a MAGIC population
Source: PLoS One. 2023 Jan 18;18(1):e0278696. doi: 10.1371/journal.pone.0278696 (PMC9847967; doi:10.1371/journal.pone.0278696)
Supplement: S2 Table — (XLSX) [file pone.0278696.s004.xlsx]

## Sheet: TableS2
Table S2. Highly significant loci identified by mrMLM multi-locus GWAS analysis
Chromosome	Position	P-value	-logP
A01	94441505	4.73466e-17	16.3247
A05	2032698	3.7696e-07	6.42371
A08	59994910	1.68822e-09	8.77257
A08	70689849	6.72461e-11	10.1723
A11	7961425	1.17342e-10	9.93055
A11	17462659	7.16649e-13	12.1447
A12	6631337	1.22146e-07	6.91312
A12	7572229	4.03354e-07	6.39431
A13	41509572	3.73648e-08	7.42754
A13	68127540	1.52767e-13	12.816
D01	55580789	4.73466e-17	16.3247
D02	62710680	4.28456e-07	6.36809
D05	8247707	4.73466e-17	16.3247
D06	62118451	3.0964e-07	6.50914
D07	53383982	1.44329e-15	14.8406
D08	18400430	1.40635e-08	7.85191
D08	19485219	4.73466e-17	16.3247
D08	22190432	1.54629e-11	10.8107
D09	2586206	1.42371e-07	6.84658
D09	4959453	4.73466e-17	16.3247
D11	65469244	1.26641e-07	6.89743
D12	252924	6.72697e-09	8.17218
