# Supplementary material for: Flame resistant cotton lines generated by synergistic epistasis in a MAGIC population
Source: PLoS One. 2023 Jan 18;18(1):e0278696. doi: 10.1371/journal.pone.0278696 (PMC9847967; doi:10.1371/journal.pone.0278696)
Supplement: S3 Table — (XLSX) [file pone.0278696.s005.xlsx]

## Sheet: TableS3
Table S3. List of significant epistatic pairs identified by PLINK.
Chromosome-1	Position-1	Chromosome-2	Position-2	P-value	-logP	BETA_INT	STAT
A01	35185193	D04	553907	7.137e-10	9.14648	-0.831776	37.9906
A01	35185193	D04	553899	1.537e-09	8.81333	-0.808737	36.4944
A01	97020747	A06	100044456	1.699e-11	10.7698	-0.9713	45.3012
A01	97020754	A06	100044456	1.102e-09	8.95782	-0.885798	37.142
A03	3628448	A08	77662217	2.644e-12	11.5777	-1.08632	48.9489
A03	3628448	A08	78715478	5.577e-11	10.2536	-1.02885	42.9735
A03	3628448	A08	78855630	6.751e-11	10.1706	-1.0249	42.5997
A03	3628448	A08	78855683	6.751e-11	10.1706	-1.0249	42.5997
A03	3628448	A08	78340762	7.027e-11	10.1532	-1.02399	42.5213
A03	3628448	A08	78342424	9.227e-11	10.0349	-1.01806	41.9884
A03	3628448	A08	79170730	9.251e-11	10.0338	-1.01805	41.9831
A03	3628448	A08	79273339	9.251e-11	10.0338	-1.01805	41.9831
A03	3628448	A08	79112913	9.592e-11	10.0181	-1.01733	41.9124
A03	3628448	A08	79144642	9.876e-11	10.0054	-1.01658	41.8554
A03	3628448	A08	79381082	9.876e-11	10.0054	-1.01658	41.8554
A03	3628448	A08	77952134	1.005e-10	9.99783	-1.0162	41.821
A03	3628448	A08	79453349	1.022e-10	9.99055	-1.01589	41.789
A03	3628448	A08	78085218	1.025e-10	9.98928	-1.01583	41.7832
A03	3628448	A08	79091301	1.12e-10	9.95078	-1.01389	41.6099
A03	3628448	A08	78440909	1.127e-10	9.94808	-1.01364	41.5962
A03	3628448	A08	77739706	1.188e-10	9.92518	-1.01271	41.4932
A03	3628448	A08	78460982	1.205e-10	9.91901	-1.01234	41.4665
A03	3628448	A08	78284696	1.244e-10	9.90518	-1.01156	41.4032
A03	3628448	A08	77776321	1.544e-10	9.81135	-1.007	40.9818
A03	3628448	A08	78356042	2.094e-10	9.67902	-1.00465	40.3861
A03	3628448	A08	78222512	3.104e-10	9.50808	-0.993878	39.6165
A03	3628448	A08	78233966	3.513e-10	9.45432	-0.988174	39.375
A03	3628448	A08	79038618	3.673e-10	9.43498	-0.990543	39.2879
A03	3628448	A08	78957464	4.12e-10	9.3851	-0.987453	39.0632
A03	3628448	A08	77593343	4.455e-10	9.35115	-0.982534	38.9109
A03	3628448	A08	77763098	4.719e-10	9.32615	-0.984378	38.7984
A03	3628448	A08	78405580	4.955e-10	9.30496	-0.983084	38.7029
A03	3628448	A08	78755813	6.159e-10	9.21049	-0.978121	38.2783
A03	3628448	A08	77891671	6.331e-10	9.19853	-0.977633	38.2247
A03	3628448	A08	78650601	1.098e-09	8.9594	-0.965528	37.1498
A03	3628448	A08	78423145	1.148e-09	8.94006	1.0043	37.0625
A03	3628448	A08	77654866	1.328e-09	8.8768	-0.961405	36.7786
A05	29116569	D04	46772007	3.169e-10	9.49908	0.960834	39.5758
A05	29116569	D04	47006842	6.436e-10	9.19138	0.822353	38.1924
A05	84827922	A06	100098171	9.781e-10	9.00962	-1.48237	37.3755
A06	82719139	D04	40051140	8.443e-10	9.0735	0.673077	37.6626
A08	78510468	D05	16598986	3.058e-10	9.51456	-0.738022	39.6458
A08	79017353	D05	16598986	8.965e-10	9.04745	-0.722608	37.5457
A09	3491731	D08	21362699	9.092e-10	9.04134	1.031	37.5181
A09	6183738	A11	22594979	6.324e-10	9.19901	-1.07288	38.2266
A11	80836277	D13	53507222	4.152e-10	9.38174	-1.11898	39.0483
A11	80836277	D13	53509636	6.637e-10	9.17803	-1.1466	38.1324
A12	69001670	D02	1775430	2.762e-10	9.55878	1.07047	39.8448
A12	70935068	A13	4739557	3.589e-10	9.44503	1.30834	39.333
A13	61599387	D08	16419028	7.839e-11	10.1057	-1.17088	42.3071
A13	61611519	D08	16419028	1.484e-10	9.82857	-1.15474	41.059
A13	61692550	D08	16419028	2.046e-10	9.68909	-1.14564	40.4314
A13	61803752	D08	16419028	8.459e-11	10.0727	-1.16898	42.1582
A13	61806919	D08	16419028	4.572e-11	10.3399	-1.18255	43.3625
A13	61811031	D08	16419028	9.416e-11	10.0261	-1.1663	41.9486
A13	61811814	D08	16419028	3.218e-11	10.4924	-1.19022	44.0501
A13	61835737	D08	16419028	2.321e-11	10.6343	-1.20177	44.6901
A13	61854311	D08	16419028	1.09e-10	9.96257	-1.16262	41.6629
A13	61862482	D08	16419028	3.517e-11	10.4538	-1.19037	43.8762
A13	61864270	D08	16419028	1.831e-11	10.7373	-1.20417	45.1549
A13	61866511	D08	16419028	2.787e-11	10.5549	-1.19588	44.3319
A13	61876971	D08	16419028	7.046e-11	10.1521	-1.17124	42.5158
A13	61878814	D08	16419028	2.017e-11	10.6953	-1.20271	44.9648
A13	61880902	D08	16419028	2.501e-11	10.6019	-1.19616	44.544
A13	61882033	D08	16419028	3.935e-11	10.4051	-1.18693	43.6561
A13	61889371	D08	16419028	3.553e-11	10.4494	-1.1886	43.8563
A13	61890883	D08	16419028	3.628e-11	10.4403	-1.1881	43.8152
A13	61901805	D08	16419028	3.628e-11	10.4403	-1.1881	43.8152
A13	61903501	D08	16419028	2.017e-11	10.6953	-1.20271	44.9648
A13	61904921	D08	16419028	5.059e-11	10.2959	-1.18086	43.1643
A13	61912437	D08	16419028	3.249e-10	9.48825	-1.09287	39.5274
A13	61918827	D08	16419028	4.572e-11	10.3399	-1.18255	43.3625
A13	61921425	D08	16419028	3.553e-11	10.4494	-1.1886	43.8563
A13	61924762	D08	16419028	4.323e-11	10.3642	-1.18245	43.4721
A13	61937804	D08	16419028	5.214e-11	10.2828	-1.17658	43.105
A13	61949153	D08	16419028	9.946e-11	10.0024	-1.16338	41.8415
A13	61949456	D08	16419028	3.953e-11	10.4031	-1.18531	43.6472
A13	61958439	D08	16419028	3.017e-11	10.5204	-1.19034	44.1766
A13	61974290	D08	16419028	1.05e-10	9.97881	-1.16128	41.7352
A13	61975254	D08	16419028	7.315e-11	10.1358	-1.1726	42.4425
A13	61976603	D08	16419028	2.895e-11	10.5384	-1.19505	44.2571
A13	61976941	D08	16419028	1.213e-10	9.91614	-1.1599	41.454
A13	61976947	D08	16419028	2.469e-10	9.60748	-1.13924	40.0641
A13	61977008	D08	16419028	7.775e-11	10.1093	-1.16953	42.3232
A13	61977011	D08	16419028	7.775e-11	10.1093	-1.16953	42.3232
A13	61977155	D08	16419028	5.936e-11	10.2265	-1.17619	42.8513
A13	61977430	D08	16419028	2.017e-11	10.6953	-1.20271	44.9648
A13	61977524	D08	16419028	1.831e-11	10.7373	-1.20417	45.1549
A13	61980095	D08	16419028	2.017e-11	10.6953	-1.20271	44.9648
A13	61982771	D08	16419028	3.43e-11	10.4647	-1.19022	43.9251
A13	61984537	D08	16419028	4.775e-11	10.321	-1.18076	43.2773
A13	61984756	D08	16419028	3.218e-11	10.4924	-1.19022	44.0501
A13	61985713	D08	16419028	5.873e-11	10.2311	-1.17722	42.8722
A13	61986661	D08	16419028	1.096e-09	8.96019	-1.06698	37.1533
A13	61986844	D08	16419028	2.621e-11	10.5815	-1.19659	44.4518
A13	61987296	D08	16419028	6.369e-11	10.1959	-1.17303	42.7135
A13	61987299	D08	16419028	6.369e-11	10.1959	-1.17303	42.7135
A13	61987560	D08	16419028	9.353e-11	10.029	-1.168	41.9618
A13	61987640	D08	16419028	4.01e-11	10.3969	-1.18647	43.619
A13	61987652	D08	16419028	4.01e-11	10.3969	-1.18647	43.619
A13	61987710	D08	16419028	3.973e-11	10.4009	-1.18822	43.6373
A13	61987721	D08	16419028	4.382e-11	10.3583	-1.18666	43.4454
A13	61987729	D08	16419028	3.714e-11	10.4302	-1.18906	43.7692
A13	61987760	D08	16419028	5.85e-11	10.2328	-1.17811	42.88
A13	61988061	D08	16419028	3.088e-11	10.5103	-1.19194	44.1308
A13	61988381	D08	16419028	4.194e-11	10.3774	-1.18318	43.5316
A13	61989459	D08	16419028	2.107e-11	10.6763	-1.20251	44.8793
A13	61989470	D08	16419028	2.621e-11	10.5815	-1.19659	44.4518
A13	61989606	D08	16419028	6.841e-11	10.1649	-1.17127	42.5738
A13	61992837	D08	16419028	8.355e-10	9.07805	-1.07336	37.6831
A13	61992853	D08	16419028	8.355e-10	9.07805	-1.07336	37.6831
A13	61992913	D08	16419028	1.072e-09	8.96981	-1.06861	37.1967
A13	61993064	D08	16419028	9.587e-10	9.01832	-1.07066	37.4146
A13	61994604	D08	16419028	1.023e-10	9.99012	-1.16057	41.786
A13	61995926	D08	16419028	2.591e-11	10.5865	-1.19461	44.4748
A13	61996205	D08	16419028	7.046e-11	10.1521	-1.17124	42.5158
A13	61996246	D08	16419028	9.946e-11	10.0024	-1.16338	41.8415
A13	61996493	D08	16419028	7.822e-11	10.1067	-1.16938	42.3115
A13	61996497	D08	16419028	7.822e-11	10.1067	-1.16938	42.3115
A13	61996615	D08	16419028	2.017e-11	10.6953	-1.20271	44.9648
A13	61996618	D08	16419028	2.017e-11	10.6953	-1.20271	44.9648
A13	61996669	D08	16419028	2.017e-11	10.6953	-1.20271	44.9648
A13	61996718	D08	16419028	3.875e-11	10.4117	-1.1881	43.6861
A13	61997025	D08	16419028	2.895e-11	10.5384	-1.19505	44.2571
A13	61997065	D08	16419028	2.895e-11	10.5384	-1.19505	44.2571
A13	61997490	D08	16419028	2.017e-11	10.6953	-1.20271	44.9648
A13	61997641	D08	16419028	4.343e-10	9.36221	-1.08472	38.9603
A13	61997707	D08	16419028	5.978e-11	10.2234	-1.17602	42.8374
A13	61998188	D08	16419028	3.943e-11	10.4042	-1.18466	43.6524
A13	61998248	D08	16419028	6.05e-11	10.2182	-1.17649	42.8141
A13	61998388	D08	16419028	4.353e-11	10.3612	-1.18299	43.4583
A13	61998790	D08	16419028	9.454e-10	9.02438	-1.07069	37.442
A13	62000519	D08	16419028	1.008e-09	8.99654	-1.06618	37.3172
A13	62000554	D08	16419028	8.342e-11	10.0787	-1.16636	42.1856
A13	62000671	D08	16419028	3.553e-11	10.4494	-1.1886	43.8563
A13	62000682	D08	16419028	3.553e-11	10.4494	-1.1886	43.8563
A13	62001178	D08	16419028	1.297e-10	9.88706	-1.15458	41.3227
A13	62001199	D08	16419028	7.23e-11	10.1409	-1.16923	42.4654
A13	62004734	D08	16419028	7.046e-11	10.1521	-1.17124	42.5158
A13	62005422	D08	16419028	4.285e-11	10.368	-1.1872	43.4892
A13	62006056	D08	16419028	5.894e-11	10.2296	-1.17636	42.8652
A13	62006692	D08	16419028	4.719e-11	10.3262	-1.18255	43.3005
A13	62006962	D08	16419028	4.292e-11	10.3673	-1.18262	43.486
A13	62007699	D08	16419028	2.017e-11	10.6953	-1.20271	44.9648
A13	62008558	D08	16419028	5.933e-11	10.2267	-1.1762	42.8522
A13	62008727	D08	16419028	5.724e-11	10.2423	-1.17864	42.9226
A13	62009753	D08	16419028	2.042e-11	10.6899	-1.20243	44.9412
A13	62014106	D08	16419028	9.462e-11	10.024	-1.16254	41.9391
A13	62014335	D08	16419028	5.509e-11	10.2589	-1.1759	42.9976
A13	62014410	D08	16419028	1.278e-10	9.89347	-1.15494	41.3505
A13	62016232	D08	16419028	3.553e-11	10.4494	-1.1886	43.8563
A13	62016247	D08	16419028	3.553e-11	10.4494	-1.1886	43.8563
A13	62020623	D08	16419028	6.296e-11	10.2009	-1.17475	42.7361
A13	62026152	D08	16419028	3.553e-11	10.4494	-1.1886	43.8563
A13	62026239	D08	16419028	1.137e-10	9.94424	-1.15928	41.5801
A13	62026274	D08	16419028	1.137e-10	9.94424	-1.15928	41.5801
A13	62026335	D08	16419028	3.218e-11	10.4924	-1.19022	44.0501
A13	62026720	D08	16419028	6.291e-11	10.2013	-1.17553	42.7376
A13	62027414	D08	16419028	4.529e-11	10.344	-1.18277	43.381
A13	62028723	D08	16419028	3.289e-11	10.4829	-1.19044	44.0074
A13	62028725	D08	16419028	2.017e-11	10.6953	-1.20271	44.9648
A13	62029602	D08	16419028	2.485e-11	10.6047	-1.19936	44.5566
A13	62030666	D08	16419028	2.017e-11	10.6953	-1.20271	44.9648
A13	62031197	D08	16419028	3.242e-11	10.4892	-1.19078	44.0355
A13	62034244	D08	16419028	7.875e-11	10.1037	-1.12166	42.2982
A13	62035293	D08	16419028	2.017e-11	10.6953	-1.20271	44.9648
A13	62035341	D08	16419028	7.095e-10	9.14905	-1.07744	38.002
A13	62035379	D08	16419028	2.017e-11	10.6953	-1.20271	44.9648
A13	62035583	D08	16419028	2.758e-11	10.5594	-1.19461	44.3523
A13	62035619	D08	16419028	5.17e-11	10.2865	-1.18033	43.1218
A13	62035775	D08	16419028	2.918e-11	10.5349	-1.19253	44.242
A13	62035787	D08	16419028	2.758e-11	10.5594	-1.19461	44.3523
A13	62035817	D08	16419028	2.758e-11	10.5594	-1.19461	44.3523
A13	62035873	D08	16419028	1.831e-11	10.7373	-1.20417	45.1549
A13	62036061	D08	16419028	3.967e-10	9.40154	-1.08962	39.1375
A13	62036080	D08	16419028	6.109e-10	9.21403	-1.07557	38.2941
A13	62036911	D08	16419028	4.766e-11	10.3218	-1.18009	43.2811
A13	62038394	D08	16419028	2.036e-10	9.69122	-1.10291	40.4403
A13	62038809	D08	16419028	2.363e-11	10.6265	-1.19607	44.6548
A13	62039165	D08	16419028	1.237e-11	10.9076	-1.20896	45.9227
A13	62039183	D08	16419028	2.895e-11	10.5384	-1.19505	44.2571
A13	62039801	D08	16419028	3.517e-11	10.4538	-1.19037	43.8762
A13	62040049	D08	16419028	7.951e-11	10.0996	-1.16974	42.2794
A13	62040136	D08	16419028	1.037e-09	8.98422	-1.06774	37.2607
A13	62041985	D08	16419028	3.686e-11	10.4334	-1.1885	43.7843
A13	62041994	D08	16419028	2.017e-11	10.6953	-1.20271	44.9648
A13	62043972	D08	16419028	5.978e-11	10.2234	-1.17602	42.8374
A13	62046174	D08	16419028	2.017e-11	10.6953	-1.20271	44.9648
A13	62046186	D08	16419028	2.895e-11	10.5384	-1.19505	44.2571
A13	62046257	D08	16419028	4.775e-11	10.321	-1.18076	43.2773
A13	62046542	D08	16419028	1.193e-11	10.9234	-1.21319	45.9943
A13	62048895	D08	16419028	3.218e-11	10.4924	-1.19022	44.0501
A13	62049348	D08	16419028	2.017e-11	10.6953	-1.20271	44.9648
A13	62049393	D08	16419028	1.721e-11	10.7642	-1.20559	45.2756
A13	62049397	D08	16419028	2.017e-11	10.6953	-1.20271	44.9648
A13	62049461	D08	16419028	1.721e-11	10.7642	-1.20559	45.2756
A13	62049494	D08	16419028	2.017e-11	10.6953	-1.20271	44.9648
A13	62049621	D08	16419028	1.296e-11	10.8874	-1.21287	45.8321
A13	62049651	D08	16419028	1.153e-11	10.9382	-1.21473	46.0617
A13	62049961	D08	16419028	1.978e-11	10.7038	-1.20238	45.0032
A13	62051861	D08	16419028	3.218e-11	10.4924	-1.19022	44.0501
A13	62051870	D08	16419028	1.11e-09	8.95468	-1.06456	37.1285
A13	62056622	D08	16419028	9.022e-11	10.0447	-1.16658	42.0322
A13	62077979	D08	16419028	1.09e-10	9.96257	-1.16262	41.6629
A13	62078052	D08	16419028	6.864e-11	10.1634	-1.17415	42.5672
A13	62078101	D08	16419028	5.464e-11	10.2625	-1.17748	43.0134
A13	62164703	D08	16419028	5.845e-11	10.2332	-1.17513	42.8817
A13	62171344	D08	16419028	5.845e-11	10.2332	-1.17513	42.8817
A13	62171494	D08	16419028	3.633e-11	10.4397	-1.14135	43.8124
A13	62174026	D08	16419028	8.25e-11	10.0835	-1.16806	42.2073
A13	62174975	D08	16419028	3.926e-11	10.406	-1.18547	43.6608
A13	62180086	D08	16419028	2.278e-10	9.64245	-1.13937	40.2208
A13	62185121	D08	16419028	5.249e-11	10.2799	-1.17775	43.0921
A13	62187242	D08	16419028	4.364e-11	10.3601	-1.18154	43.4538
A13	62187960	D08	16419028	6.439e-11	10.1912	-1.17346	42.6923
A13	62189887	D08	16419028	1.769e-10	9.75227	-1.14661	40.7158
A13	62196462	D08	16419028	9.4e-11	10.0269	-1.16407	41.9519
A13	62196594	D08	16419028	8.237e-11	10.0842	-1.16737	42.2103
A13	62200408	D08	16419028	9.706e-11	10.013	-1.1619	41.8893
A13	62200497	D08	16419028	1.365e-10	9.86487	-1.15394	41.2225
A13	62202832	D08	16419028	8.237e-11	10.0842	-1.16737	42.2103
A13	62203075	D08	16419028	6.946e-11	10.1583	-1.17022	42.5439
A13	62206498	D08	16419028	1.917e-10	9.71738	-1.14389	40.5587
A13	62207068	D08	16419028	4.292e-11	10.3673	-1.18194	43.4863
A13	62208708	D08	16419028	1.632e-10	9.78728	-1.14898	40.8729
A13	62210226	D08	16419028	6.042e-11	10.2188	-1.17364	42.8168
A13	62220002	D08	16419028	5.677e-10	9.24588	-1.11482	38.4373
A13	62226437	D08	16419028	8.237e-11	10.0842	-1.16737	42.2103
A13	62229797	D08	16419028	2.683e-10	9.57138	-1.13507	39.9012
A13	62236103	D08	16419028	1.365e-10	9.86487	-1.15394	41.2225
A13	62256051	D08	16419028	1.081e-10	9.96617	-1.15946	41.6781
A13	62258162	D08	16419028	1.691e-10	9.77186	-1.15212	40.8032
A13	62263574	D08	16419028	1.5e-10	9.82391	-1.15294	41.0385
A13	62266933	D08	16419028	1.232e-10	9.90939	-1.15589	41.4233
A13	62276883	D08	16419028	9.4e-11	10.0269	-1.16407	41.9519
A13	62278500	D08	16419028	1.806e-10	9.74328	-1.14606	40.6746
A13	62279643	D08	16419028	6.677e-11	10.1754	-1.17186	42.621
D01	61432505	D03	36987452	8.701e-10	9.06043	0.855736	37.6039
D01	61432505	D03	36989899	1.256e-09	8.90101	0.850508	36.8872
D01	61432505	D03	36966615	1.453e-09	8.83773	0.836249	36.6035
D01	61432505	D03	36966631	1.453e-09	8.83773	0.836249	36.6035
D01	61432505	D03	36975117	1.525e-09	8.81673	0.848042	36.509
D01	61432505	D03	36964386	1.53e-09	8.81531	0.833728	36.5034
D01	61432505	D03	36962789	1.665e-09	8.77859	0.847698	36.3381
D01	61432505	D03	36966424	1.669e-09	8.77754	0.833521	36.3333
D01	61432505	D03	36996826	1.723e-09	8.76371	0.847025	36.2718
D01	61432505	D03	36996991	1.782e-09	8.74909	0.832684	36.2057
D02	56549635	D12	37129872	8.559e-10	9.06758	-0.77734	37.636
D05	31223709	D07	6282111	2.361e-10	9.6269	-1.06888	40.1508
