# Supplementary material for: Flame resistant cotton lines generated by synergistic epistasis in a MAGIC population
Source: PLoS One. 2023 Jan 18;18(1):e0278696. doi: 10.1371/journal.pone.0278696 (PMC9847967; doi:10.1371/journal.pone.0278696)
Supplement: S5 Table — (XLSX) [file pone.0278696.s007.xlsx]

## Sheet: TableS5
Table S5. RNAseq expression (RPKM) of all annotated genes with >0 RPKM from the selected lines at 8-DPA and 16-DPA (N=41,746)
								DPA	8	8	8	8	8	8	8	8	16	16	16	16	16	16	16	16
								RIL	385	532	505	052	273	531	375	225	385	532	505	052	273	531	375	225
								HRC-BLUP (J g−1 K−1)	-5.93581	-5.05127	-4.27589	-4.2189	4.23349	4.90581	5.65733	6.25506	-5.93581	-5.05127	-4.27589	-4.2189	4.23349	4.90581	5.65733	6.25506
GhNBIv1	NBI Pos1	NBI Pos2	TAIR	Description	8-DPA p-val	16-DPA p-val	8-DPA -log2Fold	16-DPA -log2Fold
Gh_A01G0003	36428	36860	AT4G21192.2	Cytochrome c oxidase biogenesis protein Cmc1-like	0.869718	0.731428	-0.0296899	0.0888687	39.4	42.1	42.4	30	36.3	40	43.2	37.6	26.7	34.2	23.4	31.2	25.2	31	26.3	26.1
Gh_A01G0004	40962	41405	AT1G60870.1	maternal effect embryo arrest 9	0.449036	0.116126	-0.177643	0.857488	41.1	39.9	39.7	38.8	43.8	38.2	48.3	50.1	12.4	9.3	3.2	11.7	6.1	7.6	3.1	3.4
Gh_A01G0005	48194	49051	AT3G06470.1	GNS1/SUR4 membrane protein family	0.42388	0.134254	0.431328	1.05063	57.1	133.5	92.9	87.6	102.7	23.1	24.5	124.9	2.9	0.3	1.3	1.3	0.6	0.7	0.5	1
Gh_A01G0006	55552	59030	AT1G33270.2	Acyl transferase/acyl hydrolase/lysophospholipase superfamily protein	0.23515	0.117964	0.321643	0.836175	123.7	195.4	162.3	151.6	161	77.2	89.2	179.1	12.8	4.4	3.9	10.5	3.5	5.6	3.5	5.1
Gh_A01G0007	61150	64249	AT1G15200.1	protein-protein interaction regulator family protein	0.099933	0.948783	-0.185724	0.132524	11.4	10.9	12.3	9.8	13.1	14.3	10.9	12.2	8.5	13.7	4.7	10.7	7.4	9.8	7.1	10
Gh_A01G0008	65114	67112	AT2G01080.1	Late embryogenesis abundant (LEA) hydroxyproline-rich glycoprotein family	0.414712	0.194457	0.0954803	0.201634	4.1	5.2	6.8	4.2	4.8	4.2	4.7	5.3	2.3	1.9	2.3	2.7	2.1	2.3	1.5	2.1
Gh_A01G0009	68218	69655	AT5G09810.1	actin 7	0.82527	0.0810254	0.0815875	0.543474	7.9	5	8.7	7.5	4.4	7.2	6.8	9.1	17.2	11	10.6	10.9	6.2	8.1	6.1	13.7
Gh_A01G0010	70185	73877	AT1G15120.1	Ubiquinol-cytochrome C reductase hinge protein	0.178669	0.26552	0.0956321	0.174892	295.8	261.9	291.1	276.9	228.4	292.1	249.8	283.2	198.3	115.5	128.4	179.7	142.3	127.9	133.1	147.6
Gh_A01G0011	75373	79221	AT4G38360.2	Protein of unknown function (DUF300)	0.781721	0.467827	-0.120294	0.186012	4.1	3.8	4.3	6.2	6.2	3	7	3.8	2.7	4.2	2.5	3	2.3	3.7	2.5	2.4
Gh_A01G0012	80395	81276	AT2G17080.1	Arabidopsis protein of unknown function (DUF241)	0.932951	0.432175	-0.120294	0.400538	0.9	1.3	2.8	6.5	4.4	1.2	5.6	1.3	1.2	0.5	0.9	0.7	0.2	0.6	1.6	0.1
Gh_A01G0013	83512	84586	AT2G17040.1	NAC domain containing protein 36	0.889935	0.53746	-0.0631938	0.199309	1.2	1.8	3.4	7	4.9	1.5	6.1	1.5	1.4	2.3	1	1.5	0.4	1.2	2.2	1.6
Gh_A01G0014	87654	88973	AT4G35190.1	Putative lysine decarboxylase family protein	0.968254	0.334397	-0.135978	0.365649	1.8	2.6	4	8.8	6.7	2.4	7.6	2.2	2.2	1.6	1.5	1.4	0.5	1.6	2.6	0.5
Gh_A01G0015	97534	103883	AT4G38470.1	ACT-like protein tyrosine kinase family protein	0.899886	0.134469	-0.0388192	-1.21649	1.2	1.5	2.9	5.4	3.8	1.3	4.7	1.5	1.9	1.4	1.5	5.7	3.2	1.3	12.7	7.2
Gh_A01G0016	104865	114020	AT2G16950.2	transportin 1	0.709326	0.0836068	0.0480943	0.299054	7.6	7.9	7.2	7.8	8.8	5.5	8.7	6.5	6.6	6	4.8	4.5	4.5	5.3	4.1	3.9
Gh_A01G0017	116557	123331	AT2G16940.1	Splicing factor, CC1-like	0.983414	0.740681	-0.0223678	0.0396837	13	13.6	14.7	16.3	14.3	14.7	16.5	13	12.8	15.3	11.5	12	11.1	15.3	11.1	12.7
Gh_A01G0018	124019	124426	AT2G20940.1	Protein of unknown function (DUF1279)	0.941524	0.314687	-0.0650339	0.338169	4.6	5.9	7.9	16.3	11.8	5.4	13.8	5.3	4.7	2.1	3.6	3	1.8	2.4	4.7	1.7
Gh_A01G0019	125841	126850	AT2G16850.1	plasma membrane intrinsic protein 2;8	0.0718186	0.139333	0.273316	0.877128	3245.5	2583.1	3056.8	3247.2	2183.9	2664.4	2476.2	2714.2	1641.2	184.7	715	970.9	500	595.7	449.5	366.8
Gh_A01G0020	134033	134583	AT1G20140.1	SKP1-like 4	0.771065	0.868956	0.415037	-0.192645	0.2	0.1	0.2	0.3	0.3	0.1	0.1	0.1	0.2	0.2	0.3	0	0.3	0.3	0.1	0.1
Gh_A01G0022	139006	139956	AT4G35070.1	SBP (S-ribonuclease binding protein) family protein	0.729434	0.867579	3.2e-16	-0.169925	0.1	0.2	0.2	0.3	0.3	0.2	0.2	0.1	0.1	0.3	0.4	0	0.3	0.4	0.1	0.1
Gh_A01G0023	141685	143865	AT4G35050.1	Transducin family protein / WD-40 repeat family protein	0.201022	0.772781	-0.249359	0.0437214	12.2	11.1	10.5	8.6	13.3	16.8	10	10.3	8.7	16.8	8.3	13.1	9.4	14.4	8.9	12.8
Gh_A01G0024	145943	146737	AT2G16770.1	Basic-leucine zipper (bZIP) transcription factor family protein	0.557	0.972191	0.0436269	0.0280144	4.5	6	6.5	6.5	5.2	5.7	6.5	5.4	6.9	6.9	5.1	7.1	6.6	9.4	3.8	5.7
Gh_A01G0025	149998	158450	AT4G38600.1	HEAT repeat ;HECT-domain (ubiquitin-transferase)	0.75939	0.109311	0.0430687	-0.268489	0.9	0.8	0.9	0.8	0.7	0.9	1	0.7	1	1.2	1	1.2	1.3	1.5	1.1	1.4
Gh_A01G0026	162980	168461	AT2G20990.1	synaptotagmin A	0.18107	0.211052	0.713696	0.530515	1.4	1.3	1.1	0.3	0.3	0.6	0.8	0.8	1.1	0.4	0.7	0.4	0.4	0.6	0.4	0.4
Gh_A01G0027	169899	172913	AT4G34960.1	Cyclophilin-like peptidyl-prolyl cis-trans isomerase family protein	0.972263	0.0758137	-0.0558442	0.249172	52.1	57.2	49.6	43.8	56.6	52.8	50.3	51	36.3	26.9	26.4	26.4	23.4	26.5	24.8	22.9
Gh_A01G0028	175438	175896	AT2G17870.1	cold shock domain protein 3	0.216704	0.257714	0.173637	-0.408125	35.3	33.2	40.2	42.1	32.8	26.3	34	40.6	46.8	64.3	49.1	49	50.9	40.6	95.9	90.2
Gh_A01G0030	180950	186782	AT3G19000.1	2-oxoglutarate (2OG) and Fe(II)-dependent oxygenase superfamily protein	0.425244	0.355088	-0.242655	0.238787	6	3.7	5.6	4.9	4.5	5	6.1	8.3	19.6	5.8	12.9	8.9	11.3	9.7	10	9
Gh_A01G0031	188863	189378	AT2G16600.1	rotamase CYP 3	0.949788	0.344499	-0.0264722	-0.297573	7	5.9	7.8	6.3	7.7	5.5	5.7	8.6	19.5	13.4	14.6	20.6	26.6	16.6	18.1	22.4
Gh_A01G0032	197329	200400	AT2G21250.1	NAD(P)-linked oxidoreductase superfamily protein	0.317998	0.517091	0.080051	0.0770818	138	156	148.7	144.6	134.2	117.5	151.6	152.3	110.4	54.7	64.9	83.3	83.8	66.6	61.1	85.5
Gh_A01G0033	203359	210425	AT4G38960.1	B-box type zinc finger family protein	0.215958	0.904524	-0.528379	-0.0422282	1.3	1.6	1.1	1.2	2.1	3.5	1.3	0.6	6.2	5.8	3.5	4.7	4.8	8.6	2.7	4.7
Gh_A01G0034	218447	225598	AT4G34660.2	SH3 domain-containing protein	0.987238	0.396935	-0.0227201	-0.267104	1.4	1.4	2.3	1.2	1.3	1.1	2.1	1.9	1.6	0.9	1.5	1.9	1.6	2	1.4	2.1
Gh_A01G0035	226859	230832	AT4G34640.1	squalene synthase 1	0.757236	0.176375	-0.0465426	0.385335	28.1	34.1	32.5	27.3	31.6	27.4	32.7	34.3	22.5	8.8	17.3	17.1	14.8	15.6	8.3	11.6
Gh_A01G0037	251025	260711	AT4G39050.1	Kinesin motor family protein	0.182012	0.584152	-0.106199	0.0780025	6.6	8	7.1	7.1	7.9	7.9	7.7	7.5	6.8	2.7	4.4	5.1	3.9	5.5	3.4	5.2
Gh_A01G0039	270660	277613	AT4G39080.1	vacuolar proton ATPase A3	0.774357	0.160067	0.0144705	0.552048	10.3	13.3	12.1	14.4	16.6	7.8	11.2	14	6.9	1.7	5.5	5.4	3.9	4.7	2.1	2.6
Gh_A01G0040	279698	284344	AT2G16405.1	Transducin/WD40 repeat-like superfamily protein	0.532868	0.249747	-0.171046	0.222392	3.5	4.1	3.4	3.3	4.7	3.2	3.7	4.5	3.2	2.1	2.5	2.7	2.3	2.8	1.8	2.1
Gh_A01G0041	287625	290112	AT4G39100.2	PHD finger family protein / bromo-adjacent homology (BAH) domain-containing protein	0.365665	0.257119	-0.183367	-0.180572	7	6.4	6.7	7.2	8.5	9.6	7.4	5.5	9.3	14	6.6	12.1	10.5	11.9	10.9	14.3
Gh_A01G0043	301163	307718	AT2G16370.1	thymidylate synthase 1	0.473928	0.836956	-0.166942	0.282934	7.1	8.4	6.4	5	7.2	9.1	7.9	6	4	5.6	2.1	2.9	2.1	5	1.4	3.5
Gh_A01G0043	301163	307718	AT4G39200.1	Ribosomal protein S25 family protein	0.419364	0.520081	0.1826	0.0409018	212	187.7	238.7	263.3	194.2	190.1	173.8	236.4	192.2	169.8	170.2	197.6	169.6	146.6	174.1	219.1
Gh_A01G0044	310304	312167	AT2G21600.1	endoplasmatic reticulum retrieval protein 1B	0.191872	0.205361	-0.169925	0.263034	6.5	6	6.7	5.6	8.2	6.7	7	6	5.1	7.3	6.8	5.4	5.7	4.2	5.5	5.1
Gh_A01G0048	388742	394263	AT1G60995.1	FUNCTIONS IN: molecular_function unknown; INVOLVED IN: biological_process unknown; LOCATED IN: cellular_component unknown; EXPRESSED IN: 20 plant structures; EXPRESSED DURING: 10 growth stages; CONTAINS InterPro DOMAIN/s: Membralin (InterPro:IPR019144); Has 172 Blast hits to 170 proteins in 70 species: Archae - 0; Bacteria - 0; Metazoa - 110; Fungi - 0; Plants - 38; Viruses - 0; Other Eukaryotes …	0.443775	0.855196	0.0236029	0.00498341	10.9	13.1	13	12.3	10.2	13.6	12.5	12.2	13.5	17.4	13.4	13.7	16.1	16	13.8	11.9
Gh_A01G0050	403189	407948	AT1G10950.1	transmembrane nine 1	0.57949	0.180498	0.0329736	0.0679374	52.9	59.6	53.9	59.3	54.5	45.5	59.9	60.7	53.6	48.8	54.1	52.2	54	49.3	48.1	47.7
Gh_A01G0054	420576	422536	AT3G18990.1	AP2/B3-like transcriptional factor family protein	0.0333605	0.534131	-0.38807	0.24689	21	18.9	16.7	16.3	25.8	29.5	20.6	19.5	14.4	33.3	15.5	15	13.7	20.8	11.2	20.2
Gh_A01G0056	440776	446847	AT3G19000.1	2-oxoglutarate (2OG) and Fe(II)-dependent oxygenase superfamily protein	0.773911	0.671162	0.00826762	0	4.6	4.5	4.6	3.8	3.1	4.8	4.3	5.2	5.8	5.3	4.4	5.5	5.7	5.6	4.4	5.3
Gh_A01G0058	453419	456811	AT2G15820.1	endonucleases	0.649332	0.814067	0.152003	0.115477	1	1.5	1.2	1.3	1.2	1.4	0.9	1	0.7	1.2	0.9	1.1	0.8	1.2	0.7	0.9
Gh_A01G0060	467257	469512	AT4G33945.1	ARM repeat superfamily protein	0.502099	0.399127	-0.0539821	0.0234352	25.1	21.4	20.7	24.6	24.1	21.5	24.7	25	25.9	23.3	27.6	22.5	25.5	23.3	24.5	24.4
Gh_A01G0061	470819	474700	AT4G33940.1	RING/U-box superfamily protein	0.5135	0.767237	-1.6e-16	-0.0917276	9.9	11.5	11.9	12.7	10.4	11.7	11.3	12.6	9.3	12.1	8.5	15.8	15.6	10.3	10.8	12
Gh_A01G0063	521376	526422	AT2G15695.1	Protein of unknown function DUF829, transmembrane 53	0.379044	0.111059	-0.0386459	-0.244978	6.6	5	4.9	5.6	5.7	5.6	6.1	5.3	8.8	8.9	8.5	7.3	11.5	7	10.4	10.8
Gh_A01G0065	543527	550460	AT1G49670.1	ARP protein (REF)	0.728448	0.694457	0.771841	0.695847	2.3	2.6	14.1	13.1	11	2.6	2.9	2.3	3	7.5	14.1	14.6	15.3	3.8	2.4	2.7
Gh_A01G0066	556731	568231	AT1G49670.1	ARP protein (REF)	0.124977	0.51133	0.289507	0.415037	0.3	0.2	0.3	0.3	0.3	0.2	0.2	0.2	0	0.1	0.1	0.2	0	0.2	0	0.1
Gh_A01G0068	584689	586503	AT4G34412.1	CONTAINS InterPro DOMAIN/s: Kinase binding protein CGI-121 (InterPro:IPR013926); Has 275 Blast hits to 275 proteins in 139 species: Archae - 0; Bacteria - 5; Metazoa - 98; Fungi - 109; Plants - 42; Viruses - 0; Other Eukaryotes - 21 (source: NCBI BLink).	0.33254	0.0697526	-0.287247	0.523247	15.4	17.2	13	12.5	19.7	22.6	15.7	12.9	14.5	18.6	9.7	14.4	9.1	10.9	7.2	12.6
Gh_A01G0069	589430	592055	AT3G19240.1	Vacuolar import/degradation, Vid27-related protein	0.987137	0.8036	-0.0140924	0.0333127	18.5	20.4	21.6	21	19.2	22.6	20.3	20.2	24.4	18.9	29.2	19.5	22.4	23.6	21	22.9
Gh_A01G0071	599748	602823	AT4G33980.1	BEST Arabidopsis thaliana protein match is: cold regulated gene 27 (TAIR:AT5G42900.2); Has 30201 Blast hits to 17322 proteins in 780 species: Archae - 12; Bacteria - 1396; Metazoa - 17338; Fungi - 3422; Plants - 5037; Viruses - 0; Other Eukaryotes - 2996 (source: NCBI BLink).	0.65653	0.768419	-0.0790716	-0.0264722	1.6	1.9	2.2	1.4	1.2	1.9	2	2.4	2.3	2.7	2.9	2.9	2.5	2.4	3.6	2.5
Gh_A01G0072	606419	606856	AT2G09990.1	Ribosomal protein S5 domain 2-like superfamily protein	0.926908	0.960538	0.0907721	-0.0933888	66.4	66	65.2	86.1	58.7	67.4	62.5	77.8	79.1	106.9	106.8	94.5	96.1	76	129.5	111.6
Gh_A01G0074	614555	616045	AT1G49750.1	Leucine-rich repeat (LRR) family protein	0.266512	0.932897	-2	-3.2e-16	0.2	0.4	0.2	0.3	0.9	3.3	0.1	0.1	0.2	0.5	0.1	0.3	0.1	0.8	0.1	0.1
Gh_A01G0075	625496	630346	AT3G19420.1	PTEN 2	0.464703	0.586317	-0.177787	-0.0229611	5.7	4.1	5	3.5	6.7	4.8	5.1	4.1	4	3.9	3.1	7.7	4.2	6.9	3.1	4.8
Gh_A01G0075	625496	630346	AT3G19420.1	PTEN 2	0.555984	0.607706	0.054243	0.119095	6.7	6.8	8.9	4.7	7.1	7.3	5.9	5.8	7.5	12.3	6.4	10.4	7.7	10.4	8.1	7.5
Gh_A01G0076	632805	635495	AT4G34150.1	Calcium-dependent lipid-binding (CaLB domain) family protein	0.905137	0.249088	-0.0419136	-0.245592	24.1	23.3	20.9	19.9	25.2	19	23.6	23	20.7	26.2	18.5	19.2	23.7	19.5	31	26.1
Gh_A01G0077	636469	640958	AT4G35220.1	Cyclase family protein	1	0.24493	-0.0780025	0.183307	7.9	7.5	7.4	6	8.9	8.1	5.7	7.7	4.3	4.8	3.9	4.6	2.9	5.5	3.1	4
Gh_A01G0078	650242	651390	AT2G15320.1	Leucine-rich repeat (LRR) family protein	0.403359	0.128955	0.182864	-0.678072	6.7	7.4	5.5	5.6	7.2	2.3	4.1	8.6	1	2.1	0.5	1.4	2	1.4	1.9	2.7
Gh_A01G0079	654800	656633	AT4G34215.2	Domain of unknown function (DUF303)	0.676731	0.105811	-0.0587093	-0.357233	20.8	27.9	22	23.2	23.8	24.7	24.4	24.9	19.7	23.8	31	24.8	29.8	33.9	33	30.5
Gh_A01G0080	659468	660196	AT4G37260.1	myb domain protein 73	0.863907	0.211052	-0.14439	0.452512	0.4	0.5	0.3	0.7	0.4	0.5	0.9	0.3	0.7	0.9	0.6	0.4	0.5	0.7	0.6	0.1
Gh_A01G0082	668750	672133	AT3G19440.1	Pseudouridine synthase family protein	0.707267	0.525451	-0.0848889	-0.376854	1.5	1.7	1.7	1.7	1.9	1.8	2.1	1.2	2	1.8	0.8	2.1	1.5	1.7	1.5	4
Gh_A01G0083	694910	695695	AT2G15220.1	Plant basic secretory protein (BSP) family protein	0.920197	0.0339238	0.192645	1.11548	1.3	2.5	2.5	2.5	3.4	1	1.6	1.7	1.1	0.7	1.4	0.7	0.7	0.5	0.3	0.3
Gh_A01G0084	697764	703310	AT2G14910.2	unknown protein; LOCATED IN: chloroplast; EXPRESSED IN: 24 plant structures; EXPRESSED DURING: 15 growth stages; BEST Arabidopsis thaliana protein match is: unknown protein (TAIR:AT5G14970.1); Has 35333 Blast hits to 34131 proteins in 2444 species: Archae - 798; Bacteria - 22429; Metazoa - 974; Fungi - 991; Plants - 531; Viruses - 0; Other Eukaryotes - 9610 (source: NCBI BLink).	0.968982	0.474809	-0.0418202	-0.173927	15.3	14.1	15.8	12.6	12.3	13.7	16.7	16.8	7.4	11.1	4.2	9.3	8.2	10.4	7.8	9.7
Gh_A01G0085	704363	704796	AT3G19550.1	unknown protein; FUNCTIONS IN: molecular_function unknown; INVOLVED IN: biological_process unknown; LOCATED IN: mitochondrion; EXPRESSED IN: 15 plant structures; EXPRESSED DURING: 9 growth stages; Has 36 Blast hits to 36 proteins in 8 species: Archae - 0; Bacteria - 0; Metazoa - 0; Fungi - 0; Plants - 36; Viruses - 0; Other Eukaryotes - 0 (source: NCBI BLink).	0.859523	0.374767	-0.159199	-0.79886	2	1.8	0.8	1.4	0.8	4.5	1.1	0.3	1.2	1.4	0.5	4.2	0.9	6	4.3	1.5
Gh_A01G0086	708554	712304	AT4G33910.1	2-oxoglutarate (2OG) and Fe(II)-dependent oxygenase superfamily protein	0.15212	0.938447	-0.252981	0.0986843	2.9	2.8	3.7	2.6	4.2	4.2	2.8	3.1	5.8	10	4.5	3.9	6.5	7	4.7	4.4
Gh_A01G0087	712985	713974	AT4G33890.2	unknown protein; BEST Arabidopsis thaliana protein match is: unknown protein (TAIR:AT2G14850.1); Has 35333 Blast hits to 34131 proteins in 2444 species: Archae - 798; Bacteria - 22429; Metazoa - 974; Fungi - 991; Plants - 531; Viruses - 0; Other Eukaryotes - 9610 (source: NCBI BLink).	0.561454	0.529874	-0.0518389	0.00831527	4.6	3.5	4.4	3.9	4.5	4.5	3.8	4.2	2.5	7.1	3	4.8	4.1	4.3	4.3	4.6
Gh_A01G0088	716846	717833	AT4G33865.1	Ribosomal protein S14p/S29e family protein	0.0538786	0.0663051	-0.220491	0.47242	68.5	62.1	61.1	46.9	72.1	71.4	70	64.5	60.3	44.5	32.7	48	39.4	25.2	30.5	38.6
Gh_A01G0089	720360	724909	AT2G14835.2	RING/U-box superfamily protein	0.7009	0.828214	0.0413511	0.0580056	19.3	19.5	23.1	19.5	21.1	20.4	17.9	19.7	18.3	21.2	24.4	17.3	23.5	19.3	18.8	16.4
Gh_A01G0090	726830	731316	AT2G14740.2	vaculolar sorting receptor 3	0.0561078	0.763463	-0.240591	-0.0700097	19.2	23.4	20.4	16.9	24.4	20.3	24.1	25.6	9.4	14.5	5.8	6.5	9.1	11.4	7.5	10
Gh_A01G0091	733477	737346	AT1G60080.1	3'-5'-exoribonuclease family protein	0.256085	0.108106	-0.145717	0.570187	16	15.3	16.4	14.4	17.3	18.2	15.6	17.6	11.8	8.2	6.1	7.9	4.3	7.8	3.2	7.6
Gh_A01G0097	831404	850685	AT1G50030.1	target of rapamycin	0.12892	0.385585	-0.150867	-0.122857	3.3	3.4	3	3	3.8	4	3.4	2.9	3	4.1	2.7	3.7	3.5	5	2.5	3.7
Gh_A01G0103	884141	885984	AT1G73150.1	global transcription factor group E3	0.062144	0.486343	-0.147599	0.17452	48	42.5	50.1	49.7	48	57.1	49.9	55.8	45.2	31.6	70.6	41.3	38.7	58.2	35.4	34.9
Gh_A01G0104	888917	893602	AT1G63110.1	GPI transamidase subunit PIG-U	0.282254	0.735431	-0.152003	-0.0115648	10.9	11.4	9.2	9.9	13.2	10.7	10.7	11.4	12.2	12.9	12.7	11.9	12.9	11	13.6	12.6
Gh_A01G0105	895270	896874	AT5G64360.4	Chaperone DnaJ-domain superfamily protein	0.256233	0.335145	-0.415037	-0.356144	1.5	1.9	1	1.3	1.9	3.1	1.5	1.1	1.7	3.3	0.9	1.6	2.1	4.4	1	2.1
Gh_A01G0106	897722	901858	AT2G02220.1	phytosulfokin receptor 1	0.541811	0.730643	-0.0801703	-0.117836	1	1.1	0.8	0.6	0.8	1.5	0.8	0.6	1.2	1.6	0.9	1	1.3	2.1	0.8	0.9
Gh_A01G0107	902801	904124	AT4G38495.1	CONTAINS InterPro DOMAIN/s: YL1 nuclear, C-terminal (InterPro:IPR013272); Has 279 Blast hits to 279 proteins in 147 species: Archae - 0; Bacteria - 0; Metazoa - 94; Fungi - 133; Plants - 35; Viruses - 0; Other Eukaryotes - 17 (source: NCBI BLink).	0.269277	0.665706	-0.195232	-0.0614005	23.8	23.5	15.4	13.9	22	27.8	19.3	18.6	16.9	35.8	13.5	18.9	18.7	33	16.2	20.9
Gh_A01G0108	906947	908521	AT4G10170.2	SNARE-like superfamily protein	0.743722	0.103213	-0.0592809	-0.167295	15.6	16.2	14.4	13.4	13.9	16.8	16.4	15	12.9	14.7	10.4	10.8	14	14.2	13.4	13.2
Gh_A01G0109	910252	912246	AT5G64360.4	Chaperone DnaJ-domain superfamily protein	0.1866	0.650329	-0.349942	-0.0324215	2.5	2.7	2.4	2.6	2.9	4.3	3.4	2.4	2	3.4	1.8	1.6	1.7	3.4	1.9	2
Gh_A01G0110	914347	916292	AT1G78300.1	general regulatory factor 2	0.50004	0.792243	-0.223151	-0.210023	112.5	119.8	118.4	2.6	94.9	110.6	95.8	111.1	120.1	87.6	104.2	2.7	92.9	93.1	86.9	91
Gh_A01G0111	922892	927628	AT4G38270.1	galacturonosyltransferase 3	0.154387	0.117646	0.305936	0.917538	3.3	4	4.1	4.3	3.4	1.6	3.4	4.3	0.5	0.1	0.4	0.7	0.2	0.4	0.2	0.1
Gh_A01G0114	943513	944820	AT5G64090.1	FUNCTIONS IN: molecular_function unknown; INVOLVED IN: biological_process unknown; LOCATED IN: plasma membrane; EXPRESSED IN: 23 plant structures; EXPRESSED DURING: 13 growth stages; CONTAINS InterPro DOMAIN/s: Hyccin (InterPro:IPR018619); BEST Arabidopsis thaliana protein match is: unknown protein (TAIR:AT5G21050.1); Has 1807 Blast hits to 1807 proteins in 277 species: Archae - 0; Bacteria - 0; …	0.724096	0.552323	0.121173	0.0703381	28.3	23.1	27.3	35.5	25.1	23	28.9	28	43.2	25.8	39.5	32.3	29.9	28.7	41.8	33.7
Gh_A01G0116	987360	988998	AT4G03420.1	Protein of unknown function (DUF789)	0.379316	0.362671	-0.0874628	-0.260728	11.1	9.5	12.7	8.3	11.6	9.6	10.8	12.2	3.8	16.7	3.6	7.2	8.7	9.4	8.4	11
Gh_A01G0120	1023424	1024188	AT4G03510.2	RING membrane-anchor 1	0.962692	0.848633	-0.184425	0.946758	0.7	0.2	0.9	0.4	0.8	0.9	0.5	0.3	1.2	20.8	0.5	4.1	1.7	6.7	1.7	3.7
Gh_A01G0121	1041997	1044247	AT3G15355.1	ubiquitin-conjugating enzyme 25	0.560988	0.33133	-0.0100537	0.420108	3.6	3.6	3.9	3.2	4	3	3.3	4.1	2.6	2.3	1.9	2.7	1.3	2.2	1.1	2.5
Gh_A01G0124	1064885	1067521	AT1G61310.1	LRR and NB-ARC domains-containing disease resistance protein	0.725369	0.874595	-0.241008	0.395929	0.2	0.4	0.2	0.3	0.3	0.7	0.1	0.2	0.2	1.2	0.1	1	0.6	0.5	0.4	0.4
Gh_A01G0125	1081116	1083758	AT1G12280.1	LRR and NB-ARC domains-containing disease resistance protein	0.0803856	0.438552	-0.182203	0.442518	1.2	1.3	1.3	1.4	1.4	1.7	1.3	1.5	1.2	2.2	0.5	1.4	1	1	0.9	1
Gh_A01G0129	1191944	1194589	AT1G12220.2	Disease resistance protein (CC-NBS-LRR class) family	0.546486	0.739602	-0.222392	0.184425	0.2	0.4	0.3	0.3	0.4	0.7	0.2	0.1	0.4	1.2	0.1	0.8	0.6	0.9	0.2	0.5
Gh_A01G0130	1217403	1220058	AT1G03760.1	Prefoldin chaperone subunit family protein	0.123323	0.957163	-0.371448	0.0280144	4.4	3.3	2.6	2.3	4.9	4.1	3.4	3.9	2.6	3.3	2.2	2.3	2	3.4	2.1	2.7
Gh_A01G0133	1235527	1239772	AT1G03780.2	targeting protein for XKLP2	0.141236	0.258339	-1.4021	0.777608	0.4	0.6	0.2	0.2	0.9	2	0.3	0.5	0.6	0.1	0.3	0.2	0.2	0.2	0.1	0.2
Gh_A01G0138	1270694	1277010	AT2G20580.1	26S proteasome regulatory subunit S2 1A	0.604032	0.0868557	-0.0319429	0.244614	45.8	47.1	54.9	53.2	49.5	52.6	55.9	47.5	52.8	38.4	56.9	44.9	42.7	45.4	33.9	40.9
Gh_A01G0140	1296081	1303437	AT2G20560.1	DNAJ heat shock family protein	0.886919	0.186804	-0.0824622	0.799701	2.5	1.2	2.6	2.2	1.4	1.9	1.5	4.2	0.9	2.2	0.4	1.2	0.9	0.9	0.2	0.7
Gh_A01G0141	1303840	1308420	AT1G06290.1	acyl-CoA oxidase 3	0.671493	0.158782	0.0812238	-0.453946	6.8	5.5	8.5	6.6	6.3	6.6	7.3	5.7	7.9	19.8	6.9	15.7	17.9	11.7	15.8	23.5
Gh_A01G0142	1312324	1323339	AT1G06290.1	acyl-CoA oxidase 3	0.197022	0.279488	-0.736966	-0.459432	0.1	0	0.1	0.1	0.1	0.2	0.1	0.1	0.2	0.4	0.1	0.1	0.4	0.2	0.1	0.4
Gh_A01G0143	1331503	1335072	AT1G76390.2	ARM repeat superfamily protein	0.155759	0.664658	-0.678072	0.321928	0.2	0.1	0.1	0.1	0.3	0.3	0.1	0.1	0.1	0.2	0.1	0.1	0.2	0.2	0	0
Gh_A01G0144	1344818	1346494	AT4G21065.1	Tetratricopeptide repeat (TPR)-like superfamily protein	0.407084	0.0254636	-0.222392	0.777608	0.3	0.4	0.2	0.3	0.4	0.3	0.4	0.3	0.3	0.4	0.2	0.3	0.1	0.2	0.2	0.2
Gh_A01G0145	1351195	1355935	AT5G13390.1	no exine formation 1	0.384777	0.250718	-0.0710393	0.158337	8.3	8.2	7.1	8.1	9.8	8.1	8.1	7.3	7.9	6.4	8.1	5.5	6.5	6.8	5.7	6
Gh_A01G0146	1357820	1359770	AT5G64680.2	unknown protein; FUNCTIONS IN: molecular_function unknown; INVOLVED IN: biological_process unknown; LOCATED IN: nucleolus; EXPRESSED IN: 23 plant structures; EXPRESSED DURING: 13 growth stages; Has 1807 Blast hits to 1807 proteins in 277 species: Archae - 0; Bacteria - 0; Metazoa - 736; Fungi - 347; Plants - 385; Viruses - 0; Other Eukaryotes - 339 (source: NCBI BLink).	0.634702	0.201974	-0.067524	0.0674129	11.1	12.7	11.7	12.5	14.3	13.2	10.2	12.6	11.8	11.7	10.1	12.4	10.4	10.9	11.3	11.3
Gh_A01G0147	1361700	1364990	AT1G01630.1	Sec14p-like phosphatidylinositol transfer family protein	0.824145	0.564382	-0.0204158	0.00576585	49.1	58.4	54.1	48.9	51.9	48.8	51.6	61.2	42.8	36.8	45.2	50.7	41.5	48.3	43.3	41.7
Gh_A01G0148	1366684	1368682	AT5G13430.1	Ubiquinol-cytochrome C reductase iron-sulfur subunit	0.275597	0.104353	0.0880338	0.168232	80.9	76.6	78.3	80.1	73.9	66.8	76.4	80.1	104.3	75	94.8	98.4	87.8	76.7	81.8	85.2
Gh_A01G0149	1369714	1372162	AT1G28140.1	unknown protein; FUNCTIONS IN: molecular_function unknown; INVOLVED IN: biological_process unknown; LOCATED IN: chloroplast; EXPRESSED IN: 22 plant structures; EXPRESSED DURING: 13 growth stages; CONTAINS InterPro DOMAIN/s: Protein of unknown function DUF2301, transmembrane (InterPro:IPR019275); Has 140 Blast hits to 140 proteins in 72 species: Archae - 0; Bacteria - 86; Metazoa - 10; Fungi - 0; …	0.176512	0.532594	-0.138162	-0.168976	4.7	5.9	4.7	4.6	5.8	5.8	5.3	5	4	6.2	3.3	3.4	4.4	5.3	4.8	4.5
Gh_A01G0150	1373633	1379175	AT5G61960.2	MEI2-like protein 1	0.523773	0.205898	0.109478	0.267222	5.4	8.3	6.1	6.2	5.4	5.5	7.4	5.8	5.6	3.7	6.7	4.7	4.1	5.8	3.2	4.1
Gh_A01G0151	1406572	1409158	AT2G33550.1	Homeodomain-like superfamily protein	0.445256	0.231067	-0.0911479	-0.461034	1.1	1.3	1.1	1.1	1.9	1.3	0.9	0.8	5.7	23.1	4.2	7.9	11.8	14	14.6	15.9
Gh_A01G0152	1418019	1425212	AT5G13300.1	ARF GTPase-activating protein	0.187395	0.461018	-0.104064	0.104697	15.3	17.5	13.3	15.4	17.8	14.5	17.3	16.5	17.3	12.4	14.5	15.8	14.9	15.8	12.3	12.8
Gh_A01G0157	1485300	1487798	AT2G33500.2	B-box type zinc finger protein with CCT domain	0.0511495	0.269906	-0.171611	0.616671	2.2	2.5	2.4	2.4	2.6	2.9	2.9	2.3	0.9	2	0.4	1.3	0.9	0.8	0.2	1.1
Gh_A01G0158	1505171	1508460	AT5G21090.1	Leucine-rich repeat (LRR) family protein	0.283492	0.725369	-0.574236	0.0384741	2.1	1.7	0.1	0.6	1.7	3.4	0.8	0.8	0.4	2.9	0	0.5	0.3	1.9	1	0.5
Gh_A01G0159	1509664	1513698	AT5G50850.1	Transketolase family protein	0.871301	0.726479	-0.0164078	-0.126037	34.3	32.1	30.1	25.9	31	31.4	32.8	28.6	42.4	60	64.9	46.3	59.5	59.6	61.8	52.2
Gh_A01G0161	1629121	1633491	AT5G13110.1	glucose-6-phosphate dehydrogenase 2	0.242214	0.695099	-0.178475	0.126448	6.1	7.7	4.8	5.7	7.6	6.8	6.1	7	3.1	6.1	2.4	2.7	2.1	4.9	2.8	3.3
Gh_A01G0163	1643805	1646568	AT2G30950.1	FtsH extracellular protease family	0.11618	0.102615	-0.392317	-0.541461	1.9	1.8	1.2	1.5	2.6	2.6	1.4	1.8	1.1	4.5	2.5	2	4.1	3.7	4.1	2.8
Gh_A01G0164	1650280	1656531	AT1G54350.1	ABC transporter family protein	0.0131974	0.757283	-0.476438	-0.0671142	1.2	1.4	1	1	1.9	1.6	1.6	1.3	0.4	0.8	0.1	0.8	0.5	0.8	0.4	0.5
Gh_A01G0165	1662067	1666981	AT3G05990.1	Leucine-rich repeat (LRR) family protein	0.000145703	0.282858	0.368582	0.375725	45.9	44.2	42.3	42.8	34.3	36.5	31.6	33.3	13.5	4.8	6.4	11.5	5.9	5.5	5.3	11.2
Gh_A01G0166	1672477	1679003	AT4G19600.1	Cyclin family protein	0.102623	0.5445	-0.174477	-0.0162814	22.6	25.6	21.6	18.1	23.1	25.5	25.4	25.2	19.8	23.4	16.1	20	20.8	26.3	14.6	18.5
Gh_A01G0167	1680923	1711236	AT5G27600.1	long-chain acyl-CoA synthetase 7	0.480114	0.717003	-0.233199	0.118105	3	2.5	2.9	3	3.2	5.1	2.6	2.5	4.7	8.1	4.9	5.2	6	4.1	5.7	5.3
Gh_A01G0168	1718022	1727243	AT5G26240.1	chloride channel D	0.187183	0.245676	-0.138547	0.193132	10.1	10.4	8.6	8.6	12	9.1	9.8	10.6	10.1	11.2	12.8	8.2	9.4	10.7	8.4	8.5
Gh_A01G0169	1730831	1735216	AT5G19300.1	CONTAINS InterPro DOMAIN/s: Nucleic acid-binding, OB-fold-like (InterPro:IPR016027), Protein of unknown function DUF171 (InterPro:IPR003750); Has 3649 Blast hits to 1964 proteins in 291 species: Archae - 113; Bacteria - 121; Metazoa - 1082; Fungi - 399; Plants - 227; Viruses - 4; Other Eukaryotes - 1703 (source: NCBI BLink).	0.0502875	0.539824	-0.518467	0.415037	1.2	0.7	1.1	0.7	1.6	1.5	1.2	1	1.3	2.4	0.4	1.5	0.6	1.4	1.2	1
Gh_A01G0170	1736794	1738636	AT2G32090.1	Lactoylglutathione lyase / glyoxalase I family protein	0.550786	0.696549	-0.0915335	0.472262	7.9	4.8	6	4.2	7.4	7.8	4.5	4.7	13.5	20.8	2.1	11.6	7.3	8.3	6.9	12.1
Gh_A01G0172	1744209	1747622	AT1G04190.1	Tetratricopeptide repeat (TPR)-like superfamily protein	0.156137	0.0263884	-0.0823551	0.219519	18.3	18.2	18.6	19.8	20.2	20.9	19.6	18.6	21.1	20.3	24.1	18.1	17.9	18.3	17.6	18
Gh_A01G0175	1757465	1759408	AT5G43830.1	Aluminium induced protein with YGL and LRDR motifs	0.472847	0.522451	0.0356989	0.0424873	48.5	52.7	50.2	40.9	46.2	41.9	52.7	46.8	63.7	59.9	68.7	55.8	69.2	50.8	65.6	55.3
Gh_A01G0176	1761616	1765097	AT4G14500.1	Polyketide cyclase/dehydrase and lipid transport superfamily protein	0.482173	0.240684	-0.292309	-0.333593	4	5.6	3.9	5.2	2.2	7.2	3.1	10.4	8.3	25.3	10.4	10.2	13.5	17.9	15.5	21.4
Gh_A01G0177	1766476	1770619	AT5G64560.1	magnesium transporter 9	0.213617	0.499399	-1.20945	-0.465664	0.1	1.2	0.2	0.1	0.1	1.6	0.1	1.9	0.3	3.2	0.4	0.3	0.2	2.2	0.2	3.2
Gh_A01G0178	1783226	1790341	AT1G04300.1	TRAF-like superfamily protein	0.102838	0.428095	-0.142801	-0.0726037	4.3	4.2	4.3	4.5	4.9	5.4	4.7	4.1	3.3	5.3	2.8	4.1	4.3	4.6	3.4	4
Gh_A01G0179	1791925	1793553	AT1G04340.1	HR-like lesion-inducing protein-related	0.217352	0.284784	-0.231075	0.279154	11.9	12.5	9.7	8.5	14.4	12.6	10.1	12.9	6.4	7.8	2.9	4.5	4.4	4.4	3.6	5.4
Gh_A01G0180	1797774	1798493	AT4G14440.1	3-hydroxyacyl-CoA dehydratase 1	0.254199	0.106675	-0.378512	0.514573	0.3	0.2	0.3	0.2	0.1	0.4	0.3	0.5	0.9	1	0.6	0.5	0.3	0.8	0.5	0.5
Gh_A01G0181	1804032	1804751	AT4G14440.1	3-hydroxyacyl-CoA dehydratase 1	0.350994	0.62424	0.177623	-0.00621676	358.8	312.7	316.7	367.1	248.2	281.5	344.7	323.9	553	344.1	418.8	444	412.8	357.9	538.5	458.3
Gh_A01G0182	1814490	1815110	AT3G23130.1	C2H2 and C2HC zinc fingers superfamily protein	0.821191	0.298208	0.263034	-0.947533	0.9	0.7	0.4	0.4	0.2	0.4	0.8	0.6	0.5	0.2	0.5	0.2	0.6	1.3	0.5	0.3
Gh_A01G0183	1821682	1825521	AT1G04420.1	NAD(P)-linked oxidoreductase superfamily protein	0.270245	0.286105	-0.31034	-0.201634	0.5	0.2	0.7	1.1	0.7	0.8	0.7	0.9	0.7	0.3	0.4	0.6	0.5	0.6	0.5	0.7
Gh_A01G0184	1827663	1833086	AT3G23270.1	Regulator of chromosome condensation (RCC1) family with FYVE zinc finger domain	0.797972	0.354816	-0.0780025	-0.0931094	0.4	0.4	0.5	0.5	0.5	0.4	0.5	0.5	0.6	0.8	0.8	0.8	0.7	1.1	0.6	0.8
Gh_A01G0185	1833841	1835451	AT4G27090.1	Ribosomal protein L14	0.380477	0.451312	0.264225	0.187271	101.2	79.4	114.9	116.8	80.9	85.7	82.2	94.5	110.8	67.1	73.9	119.5	91.1	61.4	82.6	91
Gh_A01G0186	1836756	1845330	AT3G23510.1	Cyclopropane-fatty-acyl-phospholipid synthase	0.443134	0.193006	-0.192645	-1	0.2	0.2	0.1	0.2	0.1	0.4	0.1	0.2	0.2	0	0.1	0.1	0.2	0.3	0.1	0.2
Gh_A01G0191	1913517	1914386	AT5G13890.3	Family of unknown function (DUF716)	0.458551	0.337453	-0.120534	-0.109513	6.6	4.8	5.2	7.5	6.1	5.8	7.1	7.2	8.2	6.9	9.2	7.4	8.6	7.7	10	7.9
Gh_A01G0193	1922781	1969513	AT1G04510.1	MOS4-associated complex 3A	0.155046	0.713944	-0.273018	-0.0443941	2.6	1.5	1.7	1.4	2.1	2.3	2	2.3	1.8	2.6	0.6	1.4	1.7	1.6	1.2	2.1
Gh_A01G0194	1971820	1976433	AT3G06330.1	RING/U-box superfamily protein	0.216047	0.691877	-0.206753	0.00729741	10.5	7.5	6.1	7.7	9	11.9	8.1	7.7	20.1	36.1	19.6	23.3	25.5	27.1	20.6	25.4
Gh_A01G0195	1977528	1980567	AT5G18610.2	Protein kinase superfamily protein	0.011478	0.38403	-0.359439	0.117941	5.6	4.9	4.2	5.8	6.6	7.2	5.9	6.6	6.3	7.8	8.4	6.8	5.7	8.1	6.8	6.4
Gh_A01G0196	1983308	1986307	AT5G18550.1	Zinc finger C-x8-C-x5-C-x3-H type family protein	0.399654	0.699848	-0.155593	-0.027123	22.6	21.3	21	19.4	23.5	23	25.6	21.8	18	20.5	10.8	19.2	17.7	21.9	13.4	16.8
Gh_A01G0198	1991940	1992905	AT5G07900.1	Mitochondrial transcription termination factor family protein	0.546066	0.071048	0.0142139	1.16227	5.3	3.9	5.4	5.8	4.9	4.9	5.4	5	1.6	0.8	0.4	1.9	0.4	0.5	0.4	0.8
Gh_A01G0199	1995299	1996105	AT5G07900.1	Mitochondrial transcription termination factor family protein	0.52805	0.456103	0.13065	-0.160465	5.3	6.4	4.8	6.6	5.3	4	6.7	5.1	1.3	3	0.7	1.8	1.8	2	1.5	2.3
Gh_A01G0201	2001475	2002461	AT5G07900.1	Mitochondrial transcription termination factor family protein	0.498425	0.0142458	-0.229482	0.830075	0.9	0.8	0.8	0.4	1	1	0.6	0.8	0.4	0.4	0.4	0.4	0.1	0.2	0.2	0.4
Gh_A01G0203	2006956	2007954	AT5G07900.1	Mitochondrial transcription termination factor family protein	0.128168	0.642857	-0.142958	0.314109	4	4	3.3	3.1	4.3	3.6	3.9	4.1	2	3.3	1.5	2.4	1.4	2.3	1.8	1.9
Gh_A01G0204	2012480	2016876	AT4G02570.4	cullin 1	0.321244	0.454101	-0.050836	-0.0567006	12.4	11.6	11	12.4	11.6	13.4	13.2	10.9	12.7	14.6	9.1	11	12.8	12.8	10.7	13
Gh_A01G0205	2020565	2021146	AT4G15770.1	RNA binding	0.402961	0.041365	-0.0883268	0.310835	11.3	12.8	13.3	11.7	14.2	15.1	9.7	13.2	14.6	17.2	12.6	13.9	11.7	9.7	11.2	14.4
Gh_A01G0207	2032820	2035398	AT4G15780.1	vesicle-associated membrane protein 724	0.148088	0.920934	-0.195787	0.0339837	40.3	30.8	35.2	31.3	38.8	38.4	38.4	42	27	20.8	19.5	27.2	21.5	23.2	19.7	27.9
Gh_A01G0208	2041193	2041570	AT4G15800.1	ralf-like 33	0.969618	0.274448	-0.034875	0.237548	137.2	134	153.3	139.5	121.2	132.7	146.4	177.5	112.4	42.9	73.8	85.1	59.4	55.6	67	84.5
Gh_A01G0209	2043815	2045287	AT4G15880.1	Cysteine proteinases superfamily protein	0.201645	0.818497	-0.198329	0.0500407	2.3	2.5	2.4	2.3	3.4	2.8	2.5	2.2	1.5	2.9	1.5	2.9	2.1	2.3	1.8	2.3
Gh_A01G0209	2043815	2045287	AT4G15880.1	Cysteine proteinases superfamily protein	0.142357	0.903587	-0.249978	0.095759	2.8	2.8	2.9	2.6	3.9	3.8	2.9	2.6	1.7	3.9	1.8	3.5	2.4	2.8	2.1	2.9
Gh_A01G0210	2049831	2052296	AT1G04170.1	eukaryotic translation initiation factor 2 gamma subunit	0.163273	0.129028	-0.231326	0.36257	1.4	1.8	1.6	2.1	2.3	1.5	2	2.3	1.4	1.4	1.1	1.5	1.1	1.2	0.8	1.1
Gh_A01G0211	2060968	2064365	AT4G15940.1	Fumarylacetoacetate (FAA) hydrolase family	0.881255	0.560791	-0.0759489	0.236803	7.2	7.6	6.6	8.2	7.9	8.4	7.7	7.2	5.8	8	3.7	4.3	4.9	4	4.2	5.4
Gh_A01G0212	2071881	2072732	AT3G16720.1	TOXICOS EN LEVADURA 2	0.709299	0.462936	0.118786	-0.2698	6.8	8.3	6.2	7.8	5.4	3.6	7.7	10.1	17.5	30.1	16.5	21	28	12.7	31.6	30.3
Gh_A01G0213	2083336	2091108	AT3G16785.1	phospholipase D P1	0.0686025	0.946197	-0.337035	0.140863	0.9	1.3	0.8	0.8	1.2	1.2	1.2	1.2	1.3	1.3	0.3	1.4	0.9	1.6	0.3	1.1
Gh_A01G0214	2093022	2095969	AT4G16060.1	unknown protein; FUNCTIONS IN: molecular_function unknown; INVOLVED IN: biological_process unknown; LOCATED IN: chloroplast, chloroplast stroma; EXPRESSED IN: 22 plant structures; EXPRESSED DURING: 13 growth stages; Has 42 Blast hits to 42 proteins in 16 species: Archae - 0; Bacteria - 2; Metazoa - 0; Fungi - 0; Plants - 33; Viruses - 0; Other Eukaryotes - 7 (source: NCBI BLink).	0.184584	0.307334	-0.0938364	-0.142883	9.2	9.5	10	8.5	11	10.5	8.8	9.4	9	11.1	6.2	10.2	9.9	12	7.7	10.7
Gh_A01G0215	2096672	2102177	AT4G16070.1	Mono-/di-acylglycerol lipase, N-terminal;Lipase, class 3	0.905563	0.256793	-0.00965017	-0.19388	3.7	3.6	4.1	3.5	4.2	4.1	3.8	2.9	3.7	4.4	2.5	4	4.2	4.5	2.9	5.1
Gh_A01G0216	2116743	2118244	AT3G06778.1	Chaperone DnaJ-domain superfamily protein	0.724876	0.453373	0.0339473	0.499571	1.6	3	2.1	1.9	2.1	2.4	2.5	1.4	1.8	0.1	0.9	1.3	0.3	1.6	0.5	0.5
Gh_A01G0217	2121327	2124479	AT4G16110.1	response regulator 2	0.761443	0.82172	-0.106556	-0.0134205	16.8	22.8	25	21.5	20.5	31.6	21.3	19.3	18.8	27.1	15.4	24.3	21.4	36.8	10.3	17.9
Gh_A01G0221	2160884	2163920	AT3G06720.2	importin alpha isoform 1	0.8861	0.241917	0.0361194	0.0828742	37.9	32.9	35.4	39.4	35.4	34.4	36.8	35.4	40.9	41.8	47.1	35	35.2	38.6	41.2	40.6
Gh_A01G0222	2167304	2167633	AT2G47480.1	Protein of unknown function (DUF3511)	0.852237	0.361796	-0.122857	0.403356	1.9	1	1.1	0.5	1	1.5	1.4	1	1.4	1.1	0.4	1.2	0.4	0.7	1	1
Gh_A01G0223	2173469	2177006	#N/A	#N/A	0.209846	0.636447	-0.341037	-0.0874628	0.6	0.3	0.3	0.3	0.5	0.5	0.6	0.3	0.7	1.2	0.8	0.5	1.1	0.6	0.8	0.9
Gh_A01G0224	2187286	2191439	AT5G49460.1	ATP citrate lyase subunit B 2	0.474636	0.291115	-0.0722358	0.300222	35.4	30.3	29.1	27.9	34.5	34.8	29.2	30.5	34.8	9.2	32	24.6	25.1	20.9	17.8	17.9
Gh_A01G0225	2192968	2194495	AT3G06610.1	DNA-binding enhancer protein-related	0.474112	0.575627	0.150483	0.12137	46.8	40.4	42.9	38.5	50.5	28.8	35.3	37.3	62.7	38	53	44.6	59.4	32.5	45.9	44.5
Gh_A01G0228	2208735	2211276	AT5G49510.2	prefoldin 3	0.0714867	0.696061	-0.267772	0.0999336	13.6	11	9.7	11.3	15.4	15.8	11.7	12	15.9	28.4	14.4	19	17.4	16.2	18.8	20.1
Gh_A01G0229	2216586	2221182	AT3G06580.1	Mevalonate/galactokinase family protein	0.0924228	0.187734	-0.642448	-0.615336	1.3	1	0.6	1.2	2	2.3	0.8	1.3	0.6	2	0.2	1.9	1.8	1.9	1	2.5
Gh_A01G0230	2226620	2227463	AT3G17120.2	unknown protein; BEST Arabidopsis thaliana protein match is: unknown protein (TAIR:AT1G02380.1); Has 35333 Blast hits to 34131 proteins in 2444 species: Archae - 798; Bacteria - 22429; Metazoa - 974; Fungi - 991; Plants - 531; Viruses - 0; Other Eukaryotes - 9610 (source: NCBI BLink).	0.231043	0.88213	-0.228028	0.268489	4.1	3.9	2.7	3.9	5.2	4.5	3.5	3.9	1.5	0.7	2	1.1	1.7	1.5	0.2	1
Gh_A01G0231	2230431	2230949	AT3G17130.1	Plant invertase/pectin methylesterase inhibitor superfamily protein	0.8447	0.485192	0.0462937	0.0489096	4.8	5.3	2.8	6.1	4.6	3.3	5.3	5.2	2.3	2.4	2	2.3	1.3	1.9	2.3	3.2
Gh_A01G0233	2245726	2246958	AT1G47970.1	unknown protein; FUNCTIONS IN: molecular_function unknown; INVOLVED IN: biological_process unknown; LOCATED IN: cytosol; EXPRESSED IN: 21 plant structures; EXPRESSED DURING: 11 growth stages; Has 93717 Blast hits to 40765 proteins in 1891 species: Archae - 1046; Bacteria - 16276; Metazoa - 26677; Fungi - 16127; Plants - 6028; Viruses - 1519; Other Eukaryotes - 26044 (source: NCBI BLink).	0.704714	0.854376	-0.178706	0.066855	21.4	16.5	7.1	18.7	13.7	22.4	16.2	19.8	36.7	38.1	18.5	39.2	19.1	26.7	33	47.7
Gh_A01G0234	2249365	2251359	AT3G48810.1	Pentatricopeptide repeat (PPR) superfamily protein	0.497432	0.354611	0.304855	-0.415037	0.8	0.5	0.5	0.3	0.6	0.5	0.2	0.4	0.4	0.4	0.3	0.1	0.2	0.6	0.2	0.6
Gh_A01G0237	2288576	2293340	AT1G02400.1	gibberellin 2-oxidase 6	0.0809744	0.554572	-1.15754	-0.491853	0.3	0.2	0.6	0.2	0.7	1	0.1	1.1	2.3	0.6	0.4	3.1	1.6	1.4	2.2	3.8
Gh_A01G0238	2300772	2303221	AT1G48110.2	evolutionarily conserved C-terminal region 7	0.278105	0.496732	-0.202308	0.327431	4.8	5.5	4.4	3.9	5.9	7	4.4	4.1	4.2	7.1	4.5	3.9	3.3	4.9	3	4.5
Gh_A01G0239	2307203	2309122	AT5G18500.2	Protein kinase superfamily protein	0.674094	0.188434	0.0059006	0.482152	5.9	6	6.3	6.3	5.2	7.4	6.6	5.2	6.9	8.4	5.9	5.2	3.8	6.4	4.1	4.6
Gh_A01G0239	2307203	2309122	AT5G18500.2	Protein kinase superfamily protein	0.716782	0.101222	-0.0416993	0.646639	9.7	6.6	8.5	9.3	8.2	10.7	6.9	9.3	24.8	25.6	19.5	20.9	14.1	20.5	9.8	13.6
Gh_A01G0240	2319583	2322792	AT3G17430.1	Nucleotide-sugar transporter family protein	0.0662355	0.085115	-0.264175	0.605573	15.7	15.7	16.1	15.7	20.4	21.2	17.5	16.8	11.4	12.6	6.8	11.5	6.9	9.8	4.5	6.6
Gh_A01G0241	2326089	2329610	AT3G06483.1	pyruvate dehydrogenase kinase	0.207398	0.260633	-0.199869	-0.292027	5.9	7.3	5.6	6.1	8	7.8	6.6	6.2	7.2	21.5	8.4	9.7	13.8	11.9	13.9	17.7
Gh_A01G0244	2360196	2362172	AT3G24000.1	Tetratricopeptide repeat (TPR)-like superfamily protein	0.323259	0.848859	-0.176878	0.0703893	0.8	1.2	1.3	1.3	1.1	1.6	1.3	1.2	1	1.3	1.1	0.8	0.9	1.2	0.8	1.1
Gh_A01G0245	2363360	2369245	AT1G72250.2	Di-glucose binding protein with Kinesin motor domain	0.0103171	0.872062	-0.351472	-0.08092	1.4	1.7	1.2	1.5	1.9	2	1.6	1.9	1.3	1.1	1.8	1	1.8	1.6	1.2	0.9
Gh_A01G0247	2384339	2388578	AT1G16680.1	Chaperone DnaJ-domain superfamily protein	0.392258	0.623383	-0.246161	0.171611	2.4	2.7	1.8	1.7	3.2	3.6	1.9	1.5	2.8	3.9	1.5	2.5	2.5	3	2.3	1.7
Gh_A01G0248	2393495	2395851	AT1G16670.1	Protein kinase superfamily protein	0.304759	0.414132	-0.128448	0.26942	6.5	6.1	6.5	5.6	7.1	7.9	5.9	6.1	8.9	11	4.6	7.2	7.6	5.8	5.6	7.3
Gh_A01G0250	2406367	2419508	AT1G79050.1	recA DNA recombination family protein	0.220309	0.413179	-0.561879	-0.159199	1.7	0.9	0.8	0.8	2	2.3	1	0.9	1	3	0.6	1.4	1.5	2	1.2	2
Gh_A01G0251	2431516	2432766	AT1G56020.1	unknown protein; BEST Arabidopsis thaliana protein match is: unknown protein (TAIR:AT3G12970.1); Has 3011 Blast hits to 958 proteins in 192 species: Archae - 0; Bacteria - 193; Metazoa - 479; Fungi - 286; Plants - 158; Viruses - 8; Other Eukaryotes - 1887 (source: NCBI BLink).	0.00852408	0.854048	-0.384664	-0.268489	4.8	4.5	4.5	4.2	5	6.1	6.4	6	3.2	1.9	0.9	2.8	1.3	2.8	1	5.5
Gh_A01G0256	2647021	2655538	AT1G79090.2	FUNCTIONS IN: molecular_function unknown; INVOLVED IN: biological_process unknown; LOCATED IN: cellular_component unknown; EXPRESSED IN: 25 plant structures; EXPRESSED DURING: 15 growth stages; CONTAINS InterPro DOMAIN/s: Topoisomerase II-associated protein PAT1 (InterPro:IPR019167); BEST Arabidopsis thaliana protein match is: Topoisomerase II-associated protein PAT1 (TAIR:AT3G22270.1); Has 1260 …	0.477379	0.698011	-0.0598094	0.274362	4.8	4.7	4.4	5	5.8	5.2	4.5	4.2	4.4	6	3.3	4.2	3.2	4.7	3.6	3.3
Gh_A01G0257	2657410	2658817	AT1G56200.1	embryo defective 1303	0.111513	0.812323	-0.325498	0.187911	15.4	13.4	16.3	11.4	15.3	19.8	18.6	17.1	14.2	18.1	9	15.2	13	11.1	10.7	14.8
Gh_A01G0259	2664001	2664660	AT1G56200.1	embryo defective 1303	0.944941	0.64196	3.2e-16	-0.123382	1.8	2.1	0.7	0.3	1.1	1.6	1.9	0.3	1.1	1.8	0.7	2	1.6	1.5	1.2	1.8
Gh_A01G0260	2674690	2675124	AT3G12955.1	SAUR-like auxin-responsive protein family	0.0612243	0.241285	-1.21632	0.371471	1.2	0.4	1.2	0.6	0.6	2.9	3	1.4	49.3	14.7	44.1	45.2	28.7	39	23.9	26.9
Gh_A01G0261	2676314	2678683	AT3G59600.1	RNA polymerase Rpb8	0.315772	0.204632	-0.162124	0.354481	58.8	54.5	61	54.4	62.1	83.2	49.6	61	46.3	66.2	30.2	37.7	30.1	40.9	28.4	41.7
Gh_A01G0262	2681607	2685826	AT1G16610.1	arginine/serine-rich 45	0.888841	0.024915	0.0337151	0.25401	43.6	44.3	45.4	44.2	40.5	43.9	45.4	43.6	38.6	41.4	33.5	39.5	31.8	30.9	29.7	35.9
Gh_A01G0263	2688623	2692151	AT5G45030.2	Trypsin family protein	0.107646	0.527724	-0.271027	-0.124696	4.3	4.6	2.8	3.3	5.2	4.8	4.4	3.7	2.6	6	3	2.8	3.8	4.8	2.8	4.3
Gh_A01G0264	2694392	2696258	AT3G12940.1	2-oxoglutarate (2OG) and Fe(II)-dependent oxygenase superfamily protein	0.896493	0.612024	0.0078836	0.295456	22.5	20.2	15.5	15.2	19.3	15.4	18.3	20	4.2	5.4	2	7.3	3.4	5.4	1.9	4.7
Gh_A01G0265	2719110	2720237	AT3G12920.1	SBP (S-ribonuclease binding protein) family protein	0.0199524	0.725589	-0.368632	0.146459	37.3	26.8	26.8	25.2	34.3	37.8	38.8	39	17.9	4.6	1.8	16.1	8.3	7.4	7.6	13.2
Gh_A01G0266	2737534	2740430	AT1G56070.1	Ribosomal protein S5/Elongation factor G/III/V family protein	0.352232	0.0160798	-0.0557456	0.250973	64.1	62.8	68.1	76.6	80	67.8	65.3	69.2	60.7	61.4	65.8	55.1	53.2	51.6	44.8	54.6
Gh_A01G0268	2954062	2965731	AT1G16540.1	molybdenum cofactor sulfurase (LOS5) (ABA3)	0.911214	0.861666	0.0544478	0.0907655	1.9	2.4	2.3	1.5	1.8	2.2	2.1	1.7	1.7	2.4	1.5	2.6	2.1	2.2	1.6	1.8
Gh_A01G0271	3057628	3062335	#N/A	#N/A	0.00991613	0.31248	-0.570316	0.36257	0.9	0.9	0.7	0.8	1.5	1.3	1.2	0.9	0.6	0.9	0.3	0.9	0.6	0.3	0.6	0.6
Gh_A01G0272	3062731	3064051	AT3G12900.1	2-oxoglutarate (2OG) and Fe(II)-dependent oxygenase superfamily protein	0.407084	0.157925	-0.398549	0.540568	0.5	0.5	0.6	0.6	0.8	0.5	1	0.6	0.7	1.1	0.4	1	0.4	0.3	0.8	0.7
Gh_A01G0273	3066416	3067967	AT3G12900.1	2-oxoglutarate (2OG) and Fe(II)-dependent oxygenase superfamily protein	0.369427	0.175356	-0.476438	0.544321	0.5	0.5	0.7	0.6	0.9	0.5	1.1	0.7	0.7	1.2	0.5	1.1	0.4	0.3	0.9	0.8
Gh_A01G0273	3066416	3067967	AT3G12900.1	2-oxoglutarate (2OG) and Fe(II)-dependent oxygenase superfamily protein	0.651691	0.0700801	-0.0588937	0.499571	0.6	0.6	0.7	0.5	0.6	0.6	0.7	0.6	1.3	1.2	0.8	0.8	0.7	0.7	0.8	0.7
Gh_A01G0274	3082507	3086569	AT1G17200.1	Uncharacterised protein family (UPF0497)	0.0454158	0.196256	0.194126	0.231871	3648	3533.1	3614.9	3113.7	3034.9	2589.5	3217.3	3316.8	2452.1	1212	1824.2	2113.9	1790.3	1433.1	1670.6	1579.5
Gh_A01G0275	3089928	3090650	AT4G09650.1	ATP synthase delta-subunit gene	0.393588	0.897748	0.0657816	-0.0932957	86.3	75	88.2	80.3	85.4	61.4	75.9	92.4	51.5	36	27.2	30.5	48.9	23.5	41.8	40.7
Gh_A01G0276	3096262	3096531	#N/A	#N/A	0.464126	0.0479692	0.159199	0.884523	1.3	1.7	1.3	2.4	1.8	1.6	1	1.6	1.7	0.7	0.9	1.5	0.5	0.5	1	0.6
Gh_A01G0277	3101764	3102936	AT4G25210.1	DNA-binding storekeeper protein-related transcriptional regulator	0.769051	0.599543	0.022055	-0.00809206	67.2	65.5	74.5	102.6	71.5	76.1	78.8	78.7	68.3	60.2	53.5	66.9	57.8	57.3	63	72.2
Gh_A01G0278	3120319	3122365	AT3G14420.2	Aldolase-type TIM barrel family protein	0.570829	0.797972	0	-0.222392	0.4	0.3	0.3	0.4	0.5	0.3	0.2	0.4	0.2	0.1	0.1	0.2	0.2	0.1	0.2	0.2
Gh_A01G0280	3237677	3239470	AT3G14440.1	nine-cis-epoxycarotenoid dioxygenase 3	0.187959	0.284606	-0.807355	1.54057	0.4	0.2	0.3	0.3	0.5	0.4	0.6	0.6	0.1	2	0.2	0.9	0.2	0.5	0.2	0.2
Gh_A01G0281	3305093	3309725	AT1G17110.1	ubiquitin-specific protease 15	0.0855291	0.925084	-0.610588	-0.0480943	2.1	2.3	2	2.9	4.3	5.3	2.3	2.3	1.3	2.4	0.4	1.8	0.9	2.2	1.1	1.9
Gh_A01G0286	3651446	3656150	AT1G53590.1	Calcium-dependent lipid-binding (CaLB domain) family protein	0.99176	0.920089	0.0780025	0.0764521	6.6	6.1	6.6	5.4	6.2	5.5	5.8	5.9	4	10.9	11.4	4.7	5.6	8.4	7.6	7.8
Gh_A01G0288	3659316	3662936	AT5G18070.1	phosphoglucosamine mutase-related	0.237264	0.580718	-0.205319	-0.0833557	5.8	8	6.7	5	7.2	7.3	7.5	7.4	6.7	7.4	7.1	5.7	6	9.4	6.6	6.5
Gh_A01G0289	3664665	3667569	AT1G53580.1	glyoxalase II 3	0.19797	0.169734	-0.13613	-0.253836	26.3	29.2	25.7	23.9	29.8	23.3	31.9	30.5	40.9	44.6	52.8	37.4	50.5	48.5	61.8	48.7
Gh_A01G0292	3688207	3688850	AT3G14690.1	cytochrome P450, family 72, subfamily A, polypeptide 15	0.837534	0.363642	-0.184425	-0.234465	1.8	1.8	2	1	1.6	2.4	0.9	2.6	0.9	1	0.4	1.1	1.1	1.4	0.4	1.1
Gh_A01G0295	3711924	3712247	AT1G76065.1	LYR family of Fe/S cluster biogenesis protein	0.0117862	0.329918	-0.597764	0.714004	5.1	6.5	3	4.1	7.7	6.7	7.7	6.2	3.7	5.7	5.5	3.8	2.5	3.4	2.9	2.6
Gh_A01G0301	3872877	3963226	AT3G31430.1	unknown protein; FUNCTIONS IN: molecular_function unknown; INVOLVED IN: biological_process unknown; LOCATED IN: endomembrane system; BEST Arabidopsis thaliana protein match is: unknown protein (TAIR:AT5G18636.1); Has 295 Blast hits to 291 proteins in 12 species: Archae - 0; Bacteria - 0; Metazoa - 0; Fungi - 0; Plants - 295; Viruses - 0; Other Eukaryotes - 0 (source: NCBI BLink).	0.399226	0.335695	-0.0740006	0.628031	0.6	0.5	0.3	0.5	0.5	0.4	0.5	0.6	0.7	0.2	0.6	0.2	0.3	0.3	0.3	0.2
Gh_A01G0301	3872877	3963226	#N/A	#N/A	0.117863	0.202665	-0.321928	0.328623	1.4	1.5	1.1	1.6	1.7	1.3	1.6	2.4	0.9	2	0.9	1.6	1.1	1	1.1	1.1
Gh_A01G0304	3985939	3990924	AT3G14720.1	MAP kinase 19	0.0634783	0.415631	-0.538866	0.36257	1.6	1.7	1.2	0.8	2.4	2.3	1.3	1.7	1.1	2.3	1.4	1.5	1.1	2.6	0.5	0.7
Gh_A01G0305	3992054	3993529	AT3G02660.1	Tyrosyl-tRNA synthetase, class Ib, bacterial/mitochondrial	0.0500798	0.149669	-0.625604	-0.398549	1.1	0.9	0.9	0.6	1.6	1.8	1.2	0.8	0.7	0.8	0.3	0.4	0.8	0.8	0.5	0.8
Gh_A01G0309	4038651	4040456	AT3G14750.1	unknown protein; BEST Arabidopsis thaliana protein match is: unknown protein (TAIR:AT1G67170.1); Has 4036 Blast hits to 3091 proteins in 519 species: Archae - 61; Bacteria - 669; Metazoa - 1503; Fungi - 255; Plants - 421; Viruses - 4; Other Eukaryotes - 1123 (source: NCBI BLink).	0.0332607	0.895571	0.127075	0.0520885	13	12.4	12.9	12.7	12.6	11.3	12.2	10.6	7.3	6.9	6.1	7.9	6.3	8.6	6.5	5.8
Gh_A01G0311	4121084	4123179	AT1G78570.1	rhamnose biosynthesis 1	0.932127	0.0836837	0	0.611435	2.2	1.8	2.1	3	2.8	2.3	1.9	2.1	1.8	1.4	1	1.3	1.2	1	0.5	0.9
Gh_A01G0311	4121084	4123179	AT3G14790.1	rhamnose biosynthesis 3	0.334777	0.126753	0.132755	0.658211	14.9	13.7	17.2	17.9	15.9	12.9	13.2	16.1	10	2.8	8.7	8.8	5.1	7	2.3	4.8
Gh_A01G0311	4121084	4123179	AT1G78570.1	rhamnose biosynthesis 1	0.167259	0.0647743	0.0970917	0.335887	34.3	29.6	33.3	33.4	30.8	30.1	26.8	34.4	22	13.8	18	18.9	14.6	16.2	10.9	15.9
Gh_A01G0312	4124791	4126190	AT2G04340.1	unknown protein; Has 24 Blast hits to 24 proteins in 10 species: Archae - 0; Bacteria - 0; Metazoa - 0; Fungi - 0; Plants - 24; Viruses - 0; Other Eukaryotes - 0 (source: NCBI BLink).	0.183245	0.0934418	-0.350211	0.220228	15.8	11.4	13.1	9.2	13.5	19.1	16	14.5	21.2	22.6	18.3	15.6	14.7	17.2	17.5	17.3
Gh_A01G0313	4127905	4137368	AT1G78580.1	trehalose-6-phosphate synthase	0.0161029	0.509958	-1.14018	0.0449474	3.7	2.8	2.1	1.2	5.6	6.7	6.7	2.6	10.5	18.6	6.7	13.1	12.1	15.4	10	9.9
Gh_A01G0319	4394482	4395218	#N/A	#N/A	0.480127	0.569216	0.193538	0.201634	7.9	4.5	4.4	6.3	4.3	6.4	5.1	4.4	3.7	0.7	1.3	1.2	1.7	1.8	0.6	1.9
Gh_A01G0320	4420827	4423524	AT1G78600.1	light-regulated zinc finger protein 1	0.27717	0.411559	0.490986	-0.77259	1	1.3	1.9	1	1.7	0.8	0.8	0.4	0.2	0.9	0.2	3.5	1.6	0.8	1.8	4
Gh_A01G0323	4446747	4449972	AT1G78630.1	Ribosomal protein L13 family protein	0.595567	0.248993	-0.119582	0.235378	1.9	1.7	1.9	2.6	2.6	3	2.2	1	2.7	2.2	1.7	2.7	2	1.7	1.9	2.3
Gh_A01G0326	4477191	4520626	AT3G14840.2	Leucine-rich repeat transmembrane protein kinase	0.253303	0.941967	-0.192645	0.192645	2	1.9	1.8	1.3	2	2.7	1.7	1.6	1.1	3.1	0.5	1.7	1.4	1.2	1.3	1.7
Gh_A01G0329	4613492	4621111	AT1G53440.1	Leucine-rich repeat transmembrane protein kinase	0.313947	0.637707	0.454566	0.0740006	1.1	1.4	2.9	2	1.5	1.5	1	1.4	1.3	6	0.6	14.1	6.5	4.2	4.6	5.6
Gh_A01G0341	4767078	4773447	AT3G10050.1	L-O-methylthreonine resistant 1	0.762476	0.816272	-0.0223678	-0.120294	1.6	1.9	1.7	1.2	2.7	1.3	1.1	1.4	1	3.8	0.6	1.5	2	0.8	0.5	4.2
Gh_A01G0343	4825885	4827479	AT3G14420.4	Aldolase-type TIM barrel family protein	0.318508	0.127321	-0.197037	-0.301381	3.4	3	3.3	2.6	3.2	4.3	3.9	2.7	2.5	2.5	1.8	3.1	3	2.3	3.3	3.6
Gh_A01G0343	4825885	4827479	AT3G14420.3	Aldolase-type TIM barrel family protein	0.187207	0.0784227	-0.784114	-0.39822	5.8	6.6	8.7	8.4	11	27.4	6.5	5.9	8.5	9	4.5	8.2	8.4	11.9	8	11.5
Gh_A01G0344	4842427	4843809	AT1G53380.3	Plant protein of unknown function (DUF641)	0.515997	0.448629	-0.0801703	0.893085	2.3	2.9	2.7	2.6	3.1	3.8	1.6	2.6	0.9	0.4	0.4	0.9	0.5	0.5	0.1	0.3
Gh_A01G0345	4869020	4872184	AT1G29310.1	SecY protein transport family protein	0.233351	0.121262	0.0754741	0.157795	57	53.9	56.9	53.9	49.2	49.7	54.6	56.9	50.9	53.3	51	41.7	47.9	40.5	42	46.1
Gh_A01G0349	4921792	4923891	AT1G53400.1	Ubiquitin domain-containing protein	0.746374	0.545832	-0.0309852	-0.166972	21.5	16.9	19.1	16.2	19	18.8	18.9	18.6	11.2	8.2	6.3	6.9	9.1	8.7	7.5	11.3
Gh_A01G0350	4924491	4931629	AT1G78650.1	DNA-directed DNA polymerases	0.259047	0.173534	-1	0.736966	0.1	0.1	0.3	0.1	0.2	0.7	0	0.3	0.3	0.1	0.4	0.2	0.3	0.1	0.1	0.1
Gh_A01G0351	4933609	4986572	AT1G78680.1	gamma-glutamyl hydrolase 2	0.67864	0.286252	-0.016792	0.135978	26.9	23.8	22.8	29	23.2	25.6	26.9	28	26.4	23.6	25.2	19.3	23.1	20.8	19.7	22.4
Gh_A01G0355	5021061	5145033	AT3G47570.1	Leucine-rich repeat protein kinase family protein	0.427425	0.548516	-0.100402	0.751321	2.5	2.9	2.6	3.1	2.7	3.5	2.2	3.5	2.2	4.3	0.6	3	1.8	1	1	2.2
Gh_A01G0356	5278765	5279273	#N/A	#N/A	0.828172	0.854885	0.0564728	0.143364	12.1	13.4	9	17.6	13.4	14.2	11.6	10.9	9.6	15.4	3.4	8.6	7.2	8	9.7	8.6
Gh_A01G0357	5302686	5317408	AT1G16970.1	KU70 homolog	0.0786192	0.645469	-0.266075	0.0510742	3.7	4.3	3.8	4	4.7	5.9	4.1	4.3	3.7	3	2.1	2.7	2.5	4	2.3	2.3
Gh_A01G0358	5319054	5321761	AT5G38260.1	Protein kinase superfamily protein	0.833348	0.0345583	-0.0759489	0.932886	1	0.7	1	1	0.6	0.9	1	1.4	0.7	0.3	0.5	0.6	0.2	0.4	0.1	0.4
Gh_A01G0360	5334151	5337014	AT1G78700.1	BES1/BZR1 homolog 4	0.476511	0.855573	-0.0341887	0.0489096	11.3	9	11	10.4	10.6	12.9	9.9	9.3	12.8	22.2	9.7	12.3	11.5	17.2	10.7	15.7
Gh_A01G0364	5457748	5460703	AT3G30841.1	Cofactor-independent phosphoglycerate mutase	0.055916	0.510843	-0.274965	-0.0551416	6.5	8.7	5.9	7	9.8	8.8	7.4	8	5	8.8	4.2	5.1	6	7.5	5.3	5.2
Gh_A01G0365	5469742	5472737	AT3G14830.2	unknown protein; FUNCTIONS IN: molecular_function unknown; INVOLVED IN: biological_process unknown; LOCATED IN: cellular_component unknown; BEST Arabidopsis thaliana protein match is: unknown protein (TAIR:AT1G53450.2); Has 35333 Blast hits to 34131 proteins in 2444 species: Archae - 798; Bacteria - 22429; Metazoa - 974; Fungi - 991; Plants - 531; Viruses - 0; Other Eukaryotes - 9610 (source: NCB…	0.283454	0.405227	-0.168819	-0.105243	3.9	3.1	3.9	3.6	3.9	5.2	4.3	2.9	3	7.8	3.5	4.2	5.2	4.9	4.7	5.1
Gh_A01G0366	5476124	5478092	AT1G64810.2	Arabidopsis thaliana protein of unknown function (DUF794)	0.096877	0.660634	-0.371969	0.19592	1.7	1.2	1	1.2	1.4	1.7	1.6	1.9	1.6	2.2	1.2	1.3	1.1	1.7	1.2	1.5
Gh_A01G0370	5501132	5502655	AT3G24730.1	mRNA splicing factor, thioredoxin-like U5 snRNP	0.106424	0.374678	-0.231853	0.125531	9.6	7.8	6.4	6.6	8.5	9.2	9.2	8.8	8.2	8.9	10.1	6.4	8.3	6.3	9.1	7.1
Gh_A01G0371	5504155	5512126	AT1G78770.1	anaphase promoting complex 6	0.747203	0.545494	0.0790716	0.147754	3.6	3.7	3.6	4.1	3.2	4.2	3.9	2.9	3.2	2.1	2.8	3.2	2.5	2.7	2.1	2.9
Gh_A01G0372	5513147	5514857	AT1G78780.2	pathogenesis-related family protein	0.526984	0.806077	0.39776	0.584963	0.6	0.6	3.7	3.4	2.6	1.8	1.2	0.7	0.6	0.5	0.6	8.5	2.2	2.8	0.8	1
Gh_A01G0374	5529301	5531657	AT1G78800.1	UDP-Glycosyltransferase superfamily protein	0.0233175	0.75798	-0.304006	0.0794345	3.7	4.3	4.4	3.8	4.9	5.4	4.5	5.2	3.8	4.6	3.5	4.9	4	4.2	3.5	4.2
Gh_A01G0375	5532329	5532603	AT1G16916.1	unknown protein; FUNCTIONS IN: molecular_function unknown; INVOLVED IN: biological_process unknown; LOCATED IN: cellular_component unknown; Has 30201 Blast hits to 17322 proteins in 780 species: Archae - 12; Bacteria - 1396; Metazoa - 17338; Fungi - 3422; Plants - 5037; Viruses - 0; Other Eukaryotes - 2996 (source: NCBI BLink).	0.423994	0.856104	-0.116544	0.133413	8.1	14.8	11.7	7	11.9	12.5	10.2	10.5	6.8	11	5.9	8	6.7	8.7	6.8	6.7
Gh_A01G0377	5557918	5560470	AT1G53320.1	tubby like protein 7	0.188603	0.260427	0.191026	-0.29854	28	28.2	29.9	28.4	22.6	25.7	28.9	23.1	38	42.8	52.5	34.6	53.1	37.6	65.3	50.5
Gh_A01G0378	5568036	5569896	AT2G42680.1	multiprotein bridging factor 1A	0.933972	0.250136	0.0791101	-0.111468	221.8	235.4	222.5	218	212.3	195.9	215.9	225.7	215.2	293.2	195.7	249.5	259.7	223.5	274.8	272.2
Gh_A01G0379	5574865	5578281	AT1G78810.1	unknown protein; Has 75 Blast hits to 52 proteins in 16 species: Archae - 0; Bacteria - 0; Metazoa - 4; Fungi - 2; Plants - 66; Viruses - 0; Other Eukaryotes - 3 (source: NCBI BLink).	0.364889	0.51649	-0.223096	-0.0711332	6.8	6.8	8.7	7	7.6	10.7	7.1	8.8	6.6	7.9	6.6	6.6	6.5	8.3	4.9	9.4
Gh_A01G0380	5584683	5588925	AT3G14890.1	phosphoesterase	0.966806	0.417855	-0.0396837	-0.174029	5.2	7.9	6.3	5.7	5.9	7	6.3	6.6	3.9	3.3	2.2	2.3	2.8	3.7	2.7	4
Gh_A01G0381	5590065	5594832	AT3G14910.1	unknown protein; Has 158 Blast hits to 158 proteins in 77 species: Archae - 0; Bacteria - 0; Metazoa - 104; Fungi - 0; Plants - 33; Viruses - 0; Other Eukaryotes - 21 (source: NCBI BLink).	0.290392	0.366164	0.107676	0.182478	7.8	6.1	8.5	6.8	7.1	7.5	6.1	6.4	7.6	6.9	8.5	7.3	5.8	9.4	5.4	6.1
Gh_A01G0385	5920833	5936388	AT3G14920.1	Peptide-N4-(N-acetyl-beta-glucosaminyl)asparagine amidase A protein	0.407084	0.305265	0.0550141	0.301464	6.5	8.1	7	7.8	7.6	7.8	6.1	6.8	5.1	3.2	5.7	3.5	3.1	5.4	3.2	2.5
Gh_A01G0386	5942644	5943216	AT2G42610.2	Protein of unknown function (DUF640)	0.424596	0.610954	-0.42862	0.786293	3.5	5.8	2.3	6.9	6.2	13.9	2.2	2.6	4.6	8.3	0.9	21.9	7.9	3.9	4.9	4
Gh_A01G0390	6056080	6060582	AT3G14940.1	phosphoenolpyruvate carboxylase 3	0.55601	0.404172	0.0668365	0.0818383	26.5	31	33.3	32.9	31.1	20.6	30.7	35.7	8.1	6.9	7	5.2	5.6	7.8	6.5	5.8
Gh_A01G0391	6172368	6175298	AT1G16890.2	ubiquitin-conjugating enzyme 36	0.466773	0.21672	-0.0435253	0.216449	31.1	30.6	31.6	27.5	32.3	29.3	33.2	29.7	29.5	20.7	18.9	27.8	20.9	22.9	15.6	24
Gh_A01G0391	6172368	6175298	AT1G16890.2	ubiquitin-conjugating enzyme 36	0.876558	0.0728991	0.0104282	0.147682	38.2	49.8	46	46.5	41	47.3	48.1	42.8	45.5	46	40	46.3	40.2	45.1	34.9	40.3
Gh_A01G0392	6180321	6183586	AT1G53300.1	tetratricopetide-repeat thioredoxin-like 1	0.902231	0.324063	0.00573637	-0.187627	5	7.2	6.4	6.6	5.8	6.3	7	6	2.7	2.6	2	3.5	2.5	3.4	2.9	3.5
Gh_A01G0394	6217320	6239453	AT1G53290.1	Galactosyltransferase family protein	0.651691	0.255979	-0.13245	-0.210897	1.2	1.7	1.3	1	1.5	1.1	1.6	1.5	1.9	3	3.2	2.7	2.9	3	3.7	2.9
Gh_A01G0394	6217320	6239453	AT3G14960.1	Galactosyltransferase family protein	0.68894	0.196265	-0.125531	-0.13852	9	7.6	9.5	8	7.4	8.8	11.5	9.5	7.5	5.8	7.3	5.2	7.2	6.2	7.7	7.3
Gh_A01G0395	6247369	6267476	AT1G53280.1	Class I glutamine amidotransferase-like superfamily protein	0.550497	0.144785	0.102051	-0.10829	64.2	67.1	75.9	79.8	65.5	62.9	66.8	72.2	72.1	69.2	69.6	73.9	86.1	69.4	69.1	82.4
Gh_A01G0396	6269378	6279470	AT1G12740.1	cytochrome P450, family 87, subfamily A, polypeptide 2	0.27443	0.228661	-0.615082	0.447975	0.2	5.8	3.9	5.9	2.1	10.1	5.5	6.5	31.2	24.2	31.9	39.7	26.6	23	8.6	34.9
Gh_A01G0398	6328483	6330720	AT3G15000.1	cobalt ion binding	0.36678	0.446331	-0.0758883	0.263601	12.4	15.8	14.5	18.4	10.8	18.9	17.8	16.9	24	43.9	46.8	38	44.3	36.4	22	24.5
Gh_A01G0401	6333775	6336107	AT1G59640.2	BIG PETAL P	0.321177	0.642857	0.652077	0.36257	1	0.5	0.1	0.6	0.1	0.3	0.3	0.7	0.3	0.2	0.1	1.2	0.3	0.3	0.3	0.5
Gh_A01G0402	6337330	6339687	#N/A	#N/A	0.16096	0.897147	-0.234206	0.106915	6.7	7.1	7.8	6.2	7.2	9.1	8.4	8	7.3	11.9	3.7	7.9	5.8	11.1	4.8	6.9
Gh_A01G0403	6349622	6357369	#N/A	#N/A	0.871586	0.475328	-0.0238467	0.4885	2.4	3.5	3.3	2.8	2.6	2.5	3.9	3.2	2.5	1.7	2.1	3.1	2	1.7	1.5	1.5
Gh_A01G0403	6349622	6357369	#N/A	#N/A	0.824555	0.297546	-0.0995357	0.498806	7.8	9.8	8.6	4.6	6.8	8.3	8.6	9.3	9	12.1	3.6	7.8	7.4	5.7	3.5	6.4
Gh_A01G0404	6392538	6395256	AT3G15020.1	Lactate/malate dehydrogenase family protein	0.19891	0.104343	0.136304	0.37085	375.5	326.1	414.4	446.9	328.3	319.3	367.7	406.7	182.8	86.4	151.7	178.2	122.2	120.2	99	121.9
Gh_A01G0405	6400255	6401571	AT3G15010.2	RNA-binding (RRM/RBD/RNP motifs) family protein	0.738544	0.991672	0.0249553	0.116472	22	22.1	22.8	26.4	22.6	24.5	23.9	20.7	22.6	25.2	23.9	25	21.3	23.2	20.8	23.9
Gh_A01G0406	6403558	6405603	AT1G06230.3	global transcription factor group E4	0.0562291	0.216098	-0.380604	0.501398	1.5	1.3	1.2	1.3	2	1.9	1.7	1.3	2.4	3.6	2.1	2.8	1.5	2.6	1.7	1.9
Gh_A01G0413	6515216	6520383	AT1G73170.1	P-loop containing nucleoside triphosphate hydrolases superfamily protein	0.619015	0.654493	0.0794345	0.146841	1.2	1.3	1.6	1.5	1.4	1	1.7	1.2	0.9	0.9	0.4	0.9	0.7	0.8	0.6	0.7
Gh_A01G0414	6598141	6599481	AT3G15030.3	TCP family transcription factor 4	0.551359	0.810952	0.27262	0.118644	2.7	4.7	4	3.7	4.3	2.9	2.4	2.9	0.3	1.2	0.5	1.8	0.6	1.1	0.4	1.4
Gh_A01G0415	6601699	6620768	AT3G15050.1	IQ-domain 10	0.307033	0.127771	-0.485427	-0.591693	0.7	0.8	0.9	0.6	0.6	1.5	0.8	1.3	193.7	662.7	732.1	407.5	772.6	654	943.5	637.9
Gh_A01G0416	6633293	6634778	#N/A	#N/A	0.82638	0.707832	-0.0118254	0.0282337	5.3	6.4	7.6	5	6.6	7.4	5.8	4.7	6.3	8.2	3.1	8.2	6.4	7	4.6	7.3
Gh_A01G0418	6642749	6645214	AT3G56320.1	PAP/OAS1 substrate-binding domain superfamily	0.633577	0.351688	-0.208587	0.296982	2	2.3	2.6	2.1	3.1	3.3	2.2	1.8	1.2	0.8	1.3	1	0.6	1.2	0.8	0.9
Gh_A01G0419	6663713	6665323	AT3G58120.1	Basic-leucine zipper (bZIP) transcription factor family protein	0.456174	0.258194	0.104918	1.71272	58.7	52.3	45.4	54.6	63.1	35.8	41.6	55.7	2.1	0.2	0.8	8.7	0.9	1.4	0.4	0.9
Gh_A01G0420	6675069	6678080	AT5G54080.2	homogentisate 1,2-dioxygenase	0.920615	0.192993	0.0484404	-0.477878	5.9	5.8	4.9	4.6	4.8	5.2	5.3	5.2	4.4	8.7	3.1	5.7	5.6	7.6	8.1	9.2
Gh_A01G0421	6679105	6681073	AT5G60860.1	RAB GTPase homolog A1F	0.928795	0.994556	-0.0808831	0.0333862	18.6	21.7	16.8	14	19.6	19.8	18	17.8	15	36.7	20.7	19.4	21.2	22.1	24.3	22.1
Gh_A01G0425	6715101	6717118	AT1G53190.2	RING/U-box superfamily protein	0.859745	0.184743	-0.111031	-0.197857	10.9	14.8	14.2	12.6	12	17.4	17.1	10.2	11.6	10.2	9.8	13.3	14.1	13.1	9.6	14.7
Gh_A01G0428	6751289	6754474	AT3G18380.1	sequence-specific DNA binding transcription factors;sequence-specific DNA binding	0.392848	0.334096	-0.121015	-0.152003	2.2	2	2.1	1.7	2.5	2.5	2	1.7	1.7	3.4	1.4	2.5	2.2	2.6	2.2	3
Gh_A01G0429	6755215	6758394	AT3G15090.1	GroES-like zinc-binding alcohol dehydrogenase family protein	0.261898	0.797685	0.717469	0.14543	8.8	3.8	8.9	3	3	3.4	5.2	3.3	5.3	3.2	3.5	2.6	2.2	3	4.3	3.7
Gh_A01G0430	6764687	6766808	AT3G15095.3	unknown protein; FUNCTIONS IN: molecular_function unknown; INVOLVED IN: biological_process unknown; EXPRESSED IN: 22 plant structures; EXPRESSED DURING: 13 growth stages; Has 30201 Blast hits to 17322 proteins in 780 species: Archae - 12; Bacteria - 1396; Metazoa - 17338; Fungi - 3422; Plants - 5037; Viruses - 0; Other Eukaryotes - 2996 (source: NCBI BLink).	0.122182	0.373212	-0.887525	-0.530515	0.3	0.7	0.4	0.6	1.2	1.5	0.6	0.4	0.3	3.4	0.5	2.1	4.6	1.1	2.1	1.3
Gh_A01G0431	6802851	6804141	AT3G15110.1	unknown protein; FUNCTIONS IN: molecular_function unknown; INVOLVED IN: biological_process unknown; LOCATED IN: chloroplast thylakoid membrane; EXPRESSED IN: 20 plant structures; EXPRESSED DURING: 13 growth stages; CONTAINS InterPro DOMAIN/s: Protein of unknown function DUF3082 (InterPro:IPR021434); Has 77 Blast hits to 77 proteins in 38 species: Archae - 0; Bacteria - 37; Metazoa - 0; Fungi - 0;…	0.395139	0.108584	-0.108524	-0.400538	1.3	1.3	1.7	2.1	1.8	2	1.9	1.2	1	1.6	0.9	1.5	1.2	1.6	1.6	2.2
Gh_A01G0434	6900754	6901864	AT4G16330.2	2-oxoglutarate (2OG) and Fe(II)-dependent oxygenase superfamily protein	0.451987	0.120299	-0.0567691	-0.620327	8.4	7.4	6.7	7.4	6.6	7.3	7.9	9.3	7.5	18.3	12.8	11.1	16	12.9	26.4	21.1
Gh_A01G0435	6904118	6911915	AT3G15120.1	P-loop containing nucleoside triphosphate hydrolases superfamily protein	0.280221	0.333899	-0.131912	0.306103	2.4	2.7	2.2	2.1	2.9	2	2.6	2.8	1.5	2.1	1.8	1.4	1.1	1.9	1.3	1.2
Gh_A01G0436	6913488	6916248	AT3G15140.1	Polynucleotidyl transferase, ribonuclease H-like superfamily protein	0.0764446	0.619438	-0.237692	0.400538	1.5	1.6	1.6	2	2	1.9	1.7	2.3	1.1	0.9	0.3	1	0.7	0.5	0.5	0.8
Gh_A01G0438	6930303	6930551	AT3G15150.1	RING/U-box superfamily protein	0.0570508	0.127147	0.207713	0.325142	11.4	9.2	11.6	11.8	8.9	10.5	8.9	9.8	9.3	6.4	6.7	11.3	6.3	7.7	5.8	7.1
Gh_A01G0441	7075587	7077148	AT5G53940.1	Yippee family putative zinc-binding protein	0.48848	0.706322	-0.00774603	-0.0712913	21.8	16.5	17.2	18.8	21.6	17.7	18.6	16.8	13.6	17.1	7.2	15.4	12.7	15.5	13.5	14.3
Gh_A01G0442	7078318	7080711	AT5G53930.1	unknown protein; LOCATED IN: chloroplast; Has 1807 Blast hits to 1807 proteins in 277 species: Archae - 0; Bacteria - 0; Metazoa - 736; Fungi - 347; Plants - 385; Viruses - 0; Other Eukaryotes - 339 (source: NCBI BLink).	0.146598	0.617672	-0.616671	-0.119299	2.6	2.2	1.5	1.2	2.7	4.9	2	1.9	2.1	6	1.4	2.1	2.6	4.6	2.6	2.8
Gh_A01G0443	7081664	7089822	AT3G15220.1	Protein kinase superfamily protein	0.373569	0.374549	-0.125155	-0.181688	9	8	8.1	6.9	9.3	8.8	8.4	8.4	7.8	11.1	10.5	8.6	9.2	15.5	9.3	9.1
Gh_A01G0444	7098005	7100475	AT5G53900.2	Serine/threonine-protein kinase WNK (With No Lysine)-related	0.409793	0.495078	0.153246	1.53138	6	7.6	7.7	4.5	7.2	4.6	3.8	7.6	1	14.7	0.2	2.6	1.2	2.4	1.3	1.5
Gh_A01G0449	7124396	7127554	AT5G53890.1	phytosylfokine-alpha receptor 2	0.456982	0.703937	-0.415037	0.341037	0.2	0.3	0.4	0.3	0.5	0.9	0.1	0.1	0.1	1.1	0.1	0.6	0.6	0.6	0.1	0.2
Gh_A01G0450	7172902	7175704	AT3G15290.1	3-hydroxyacyl-CoA dehydrogenase family protein	0.737331	0.687192	0.148099	-0.015513	1	0.9	1.1	1.1	0.9	1.5	0.6	0.7	5.7	4.4	3.5	4.9	4.7	5.4	4	4.6
Gh_A01G0455	7208824	7210570	AT1G43780.1	serine carboxypeptidase-like 44	0.873749	0.839947	0.0921182	0.0703893	2.7	1.5	2.2	3.3	2.3	2.7	1.7	2.4	2.9	3	2.4	2.2	2.3	1.5	3	3.2
Gh_A01G0457	7283640	7291623	AT5G53850.2	haloacid dehalogenase-like hydrolase family protein	0.437196	0.122191	-0.0583642	-0.37171	4.6	5.7	6.3	5.2	5.9	6.9	4.5	5.4	7.5	19.4	13.8	10	18.3	14.5	16.2	16.6
Gh_A01G0458	7293966	7294727	AT3G15300.1	VQ motif-containing protein	0.228615	0.0138163	0.170461	0.303938	34.2	26.6	36.6	37.2	24.4	31	26.5	37.7	41.4	34.9	41.9	39.2	28.9	30.7	35.2	32.7
Gh_A01G0461	7330042	7332935	AT4G27500.1	proton pump interactor 1	0.0643851	0.481085	-0.166133	-0.30372	6.7	6.6	5.8	6.3	7.1	6.1	7.7	7.6	8.3	6.1	9.6	6.3	8.3	6.9	7.8	14.4
Gh_A01G0462	7337495	7340667	AT3G15350.2	Core-2/I-branching beta-1,6-N-acetylglucosaminyltransferase family protein	0.368772	0.946006	0.122857	0.0134205	9	10	9	6.3	8.4	6.4	8.3	8.4	2.9	2.9	2.3	2.7	2.9	1.3	4.3	2.2
Gh_A01G0463	7344104	7347955	AT1G53040.2	Protein of unknown function (DUF616)	0.699952	0.277761	0.00737953	-0.268817	6	4.8	4.2	4.6	6	4.9	4	4.6	2.4	7.1	4	3.1	4.7	5.1	5.5	4.7
Gh_A01G0466	7359405	7363813	AT3G15355.1	ubiquitin-conjugating enzyme 25	0.12687	0.498155	-0.169925	0.304153	7.1	7.3	8	6.4	7.5	9.8	7.9	7.2	8.6	13.6	6.7	7.4	7	9.7	5.6	7.1
Gh_A01G0472	7474920	7479659	AT5G53770.1	Nucleotidyltransferase family protein	0.26592	0.360144	-0.280108	0.479993	2	2.4	2.2	1.8	3.1	3.4	1.7	2	2.2	4.1	2.1	2.2	1.4	2.6	1.7	1.9
Gh_A01G0475	7519283	7523015	AT5G17680.1	disease resistance protein (TIR-NBS-LRR class), putative	0.0509539	0.227453	-0.523562	0.263034	0.6	0.3	0.4	0.3	0.6	0.6	0.5	0.6	0.2	0.3	0.3	0.4	0.2	0.3	0.2	0.3
Gh_A01G0475	7519283	7523015	AT4G12010.1	Disease resistance protein (TIR-NBS-LRR class) family	0.0319037	0.84211	-1.18442	0	0.6	0.7	0.4	0.5	1.9	1.5	0.9	0.7	0.3	1.2	0.3	0.4	0.4	1	0.3	0.5
Gh_A01G0476	7599787	7600563	AT4G27470.1	RING membrane-anchor 3	0.137503	0.637669	-0.451989	-0.280108	3.8	2.2	2.6	2	3.5	2.7	3.4	4.9	1	2.6	0.4	1.6	0.8	2.2	0.9	2.9
Gh_A01G0478	7606684	7608951	AT4G21705.1	Tetratricopeptide repeat (TPR)-like superfamily protein	0.0156535	0.947749	-0.520832	0.0356239	1.2	1.3	1	1.1	2.1	1.5	1.7	1.3	0.6	2	0.6	0.9	0.8	1.7	1	0.5
Gh_A01G0479	7612024	7614399	AT1G31840.1	Tetratricopeptide repeat (TPR)-like superfamily protein	0.199619	0.944793	0.145851	0	1.4	1.2	1.5	1.1	1.2	1.3	1	1.2	0.4	0.5	0.5	0.5	0.3	0.6	0.4	0.6
Gh_A01G0482	7711892	7716263	AT3G15380.1	Plasma-membrane choline transporter family protein	0.590283	0.556633	-0.13493	0.295077	3.6	3.5	4.1	4.1	3.4	3.6	4.8	5	7	2.1	4.8	3.4	3.4	4.1	1.5	5.1
Gh_A01G0483	7716781	7721074	AT3G15390.1	silencing defective 5	0.852792	0.736397	-0.39776	0.222392	2.3	1.5	1.2	7.6	1.5	2.2	3.7	9.2	0.4	0.4	0.3	3.8	0.5	0.5	0.4	2.8
Gh_A01G0484	7724053	7724373	AT3G15395.4	unknown protein; FUNCTIONS IN: molecular_function unknown; INVOLVED IN: biological_process unknown; LOCATED IN: endomembrane system; Has 31 Blast hits to 31 proteins in 11 species: Archae - 0; Bacteria - 0; Metazoa - 0; Fungi - 0; Plants - 31; Viruses - 0; Other Eukaryotes - 0 (source: NCBI BLink).	0.720124	0.477711	0.226276	0.275107	5	5	8	6.8	3.8	7.9	6.5	3	3.5	6.1	2.2	2.6	2	3.7	2.1	4.1
Gh_A01G0485	7725369	7728916	AT1G26700.1	Seven transmembrane MLO family protein	0.495854	0.893815	0.121991	3.2e-16	1.7	1.2	1.8	2.7	1.8	1.1	1.6	2.3	0.2	0.2	0.1	0.8	0.7	0.2	0.2	0.2
Gh_A01G0486	7741007	7742425	AT5G53750.1	CBS domain-containing protein	0.803338	0.521213	0.125531	0.937069	0.3	0.2	0.5	1.4	0.4	1.2	0.3	0.3	0.9	2.8	0.2	11.8	0.7	1.4	0.5	5.6
Gh_A01G0487	7767880	7768823	AT4G27450.1	Aluminium induced protein with YGL and LRDR motifs	0.588431	0.325479	0.354038	-0.504314	98.8	51	145.4	164.8	77.3	81.1	97.9	103.6	126.6	51	29.4	373	217.9	49.2	218.9	336.7
Gh_A01G0488	7769917	7773614	AT5G05520.1	Outer membrane OMP85 family protein	0.483242	0.930503	0.112475	0.02665	8.6	11.2	8.6	11.6	8.6	10.3	9.4	8.7	14.4	13.7	17	15	13.6	15.3	15.5	14.6
Gh_A01G0491	7804045	7806409	AT1G52920.1	G protein coupled receptor	0.225419	0.911516	-0.442005	0.500074	1.8	1.8	0.8	0.9	2.6	2.2	1.1	1.3	1	3	0.6	5.3	1.9	1.2	1.8	2.1
Gh_A01G0492	7807069	7811833	AT3G15470.1	Transducin/WD40 repeat-like superfamily protein	0.253426	0.2832	-0.137053	0.332575	7.3	7.8	5.6	8.4	8.9	7.6	7.3	8.2	4.8	4.1	3.7	4.4	2.8	5.1	2.5	3.1
Gh_A01G0493	7812293	7812553	#N/A	#N/A	0.598245	0.84124	-0.128324	0.151008	4.8	5.3	4.1	7.3	7.4	5.5	4.9	5.7	6.3	2.9	3.6	3.3	2.4	2.9	5	4.2
Gh_A01G0494	7843928	7845142	AT4G27435.1	Protein of unknown function (DUF1218)	0.996441	0.272513	-0.069038	-0.176086	212.1	175.7	180.8	163.8	194.7	157.7	202.8	213.1	612.7	761.8	802.6	663.1	814.8	672	975.3	746.8
Gh_A01G0495	7847932	7852415	AT4G27430.2	COP1-interacting protein 7	0.0831887	0.405832	0.154137	-0.309529	59.2	56.9	70.5	69	54.3	53.5	62.8	59.1	261.7	282.6	573.2	329.2	488.6	454.3	507.1	342.9
Gh_A01G0497	7953380	7954596	AT3G15510.1	NAC domain containing protein 2	0.499022	0.979742	-0.00334538	0.0325001	44.4	46.8	43	38.1	41.5	46.8	42.9	41.5	72.9	84.6	58.5	75.8	63.3	89.8	57.8	74.4
Gh_A01G0498	7970075	7970455	AT3G15518.1	unknown protein; FUNCTIONS IN: molecular_function unknown; INVOLVED IN: biological_process unknown; LOCATED IN: cellular_component unknown; Has 30201 Blast hits to 17322 proteins in 780 species: Archae - 12; Bacteria - 1396; Metazoa - 17338; Fungi - 3422; Plants - 5037; Viruses - 0; Other Eukaryotes - 2996 (source: NCBI BLink).	0.524741	0.574107	0.340519	0.135291	8.6	8.3	11	9.2	3.6	12.2	6.6	6.9	16.4	4.5	7.5	10.7	7.6	9.6	8.3	10.1
Gh_A01G0499	7972749	7981395	AT5G54440.1	CLUB	0.930824	0.340486	0.00542367	0.137077	25.2	29.3	27.4	24.7	27.6	22.1	29.2	27.3	32.2	18	27.5	23.8	25	26.5	19.5	21.3
Gh_A01G0500	7981780	7984701	AT1G09270.2	importin alpha isoform 4	0.292352	0.61391	-0.530515	-0.334419	0.2	0.2	0.1	0.4	0.3	0.3	0.4	0.3	0.5	0.5	0.9	0.4	1.2	0.6	0.8	0.3
Gh_A01G0502	7993294	7994258	AT5G54400.1	S-adenosyl-L-methionine-dependent methyltransferases superfamily protein	0.0193013	0.457835	-0.812914	0.499102	4.9	5.3	1.2	3.4	7.3	4.8	7.1	6.8	2.5	5.4	0.5	2.2	0.9	4.1	0.7	1.8
Gh_A01G0503	8008091	8010961	AT5G54390.1	HAL2-like	0.536855	0.436288	-0.403722	0.15456	6.2	11.4	7	13.8	8.8	6.4	18.3	17.3	11.4	7.8	17.6	13.4	10.7	15.4	8.1	10.9
Gh_A01G0505	8069850	8072369	AT5G54380.1	protein kinase family protein	0.214412	0.0543851	-0.207292	0.385578	9	9.2	6.4	9.7	9.5	9.7	10.1	10.3	9.9	6.1	7.8	6.9	6.8	5.8	4.6	6.3
Gh_A01G0506	8072895	8077599	AT5G54370.1	Late embryogenesis abundant (LEA) protein-related	0.266833	0.0537365	-0.186551	0.389533	24.4	25.8	17.6	27.1	26.5	25.6	27.8	28.1	27.4	17.1	20.7	18.9	18.3	16.1	12.4	17.4
Gh_A01G0512	8122981	8126533	#N/A	#N/A	0.519841	0.291962	-0.25634	-0.257158	1	0.7	1.1	0.8	1	1.5	0.7	1.1	0.7	1.3	1.2	0.9	1.4	1.5	0.9	1.1
Gh_A01G0513	8127532	8129797	AT4G27390.1	unknown protein; INVOLVED IN: biological_process unknown; LOCATED IN: chloroplast; EXPRESSED IN: 22 plant structures; EXPRESSED DURING: 13 growth stages; Has 30201 Blast hits to 17322 proteins in 780 species: Archae - 12; Bacteria - 1396; Metazoa - 17338; Fungi - 3422; Plants - 5037; Viruses - 0; Other Eukaryotes - 2996 (source: NCBI BLink).	0.445256	0.471325	-0.270089	-0.4975	1	0.9	0.7	0.8	1	1.9	0.7	0.5	0.6	3	0.2	1.3	1.6	1.9	1.9	1.8
Gh_A01G0515	8189193	8197864	AT4G32010.1	HSI2-like 1	0.190167	0.244526	-1.37851	-3.22497	0.2	0.5	0.5	0.3	2	1.6	0.2	0.1	0.7	0.8	0.2	0.3	1	2.7	1.6	13.4
Gh_A01G0516	8199012	8201178	AT4G27380.1	unknown protein; Has 30201 Blast hits to 17322 proteins in 780 species: Archae - 12; Bacteria - 1396; Metazoa - 17338; Fungi - 3422; Plants - 5037; Viruses - 0; Other Eukaryotes - 2996 (source: NCBI BLink).	0.60344	0.0419898	0.113657	0.396041	17.2	17.4	17.7	20.3	15.5	20.7	13.2	17.7	17.9	20.8	12.2	17	12.4	13.8	10.7	14.7
Gh_A01G0518	8234271	8242242	AT5G54280.2	myosin 2	0.0468461	0.748264	-0.346922	-0.0331669	2.4	2.8	2.5	2.6	3.5	3.5	3.8	2.3	0.8	2	0.3	1.2	0.7	2.2	0.4	1.1
Gh_A01G0520	8277150	8284315	AT5G54250.2	cyclic nucleotide-gated cation channel 4	0.374607	0.800284	-0.211504	0.857981	0.3	0.5	0.5	0.6	1.1	0.6	0.1	0.4	0.1	0.1	0.2	8.3	1.6	0.6	1.4	1.2
Gh_A01G0522	8290700	8292856	AT5G54110.1	membrane-associated mannitol-induced	0.345859	0.19993	-0.101371	0.168937	36.2	47.1	39.6	44.7	38.4	40.9	55.9	44.6	30.5	25.4	20.5	33.1	25.2	25.1	21.5	25.6
Gh_A01G0524	8311680	8311979	AT4G10270.1	Wound-responsive family protein	0.240742	0.799461	-0.381563	0.129768	13.3	15.7	8.8	5.8	17.8	16.3	11.4	11.3	8.3	12.9	0.8	24.5	4.5	5.1	14.7	18.2
Gh_A01G0525	8346684	8351983	AT2G20900.2	diacylglycerol kinase 5	0.0616364	0.263653	0.280108	0.145851	2.4	1.9	2.3	1.9	1.6	1.8	2.1	1.5	6.3	6.2	8.3	5.2	6.5	6	5.8	5.2
Gh_A01G0528	8439647	8443562	AT4G27340.1	Met-10+ like family protein	0.159159	0.028312	0.302563	-0.843881	1.7	1.5	2.6	1.6	1.5	1.7	1.5	1.3	1.9	2.3	1	2.6	3.2	2.3	4.2	4.3
Gh_A01G0530	8462226	8462888	AT1G11360.4	Adenine nucleotide alpha hydrolases-like superfamily protein	0.21573	0.46185	-0.130678	-0.0663788	10.6	11.7	12	10	10.1	13.9	11.3	13.2	9.7	13.6	9.3	12	10.5	13.5	12.1	10.6
Gh_A01G0531	8466139	8467100	AT4G27310.1	B-box type zinc finger family protein	0.981958	0.223921	0.0434818	-0.239251	15.4	19.3	21.5	17.9	15.8	19	17.6	19.5	12.4	20	9.6	21.2	18.9	17.2	17	21.5
Gh_A01G0534	8640487	8643505	AT4G27290.1	S-locus lectin protein kinase family protein	0.368848	0.989884	-0.294447	0.690672	1.2	2.1	1.1	0.9	2.7	2.5	0.8	0.5	0.7	2.6	0.2	5.7	2.2	1.8	0.8	0.9
Gh_A01G0537	8808586	8808963	AT4G27280.1	Calcium-binding EF-hand family protein	0.583382	0.506404	-0.17897	0.847997	12.8	6.7	7.9	4.4	10.9	14.3	4.2	6.6	2.1	13.4	1.1	1.4	1.4	4.2	0.8	3.6
Gh_A01G0541	9069318	9071791	AT1G11300.1	protein serine/threonine kinases;protein kinases;ATP binding;sugar binding;kinases;carbohydrate binding	0.878617	0.340096	0.125531	1.49185	0.4	0.4	0.3	0.1	0.2	0.6	0.2	0.1	0.4	2.8	0.2	1.1	0.5	0.5	0.3	0.3
Gh_A01G0541	9069318	9071791	AT4G27290.1	S-locus lectin protein kinase family protein	0.0962497	0.218226	-0.357956	-0.23644	5.2	4.7	4.5	3	5.6	6	5.8	4.9	3.9	4.5	2	4.2	4.2	5.2	3.1	4.7
Gh_A01G0542	9073926	9076874	AT4G27190.1	NB-ARC domain-containing disease resistance protein	1	0.22529	0	0.465664	0.3	0.3	0.3	0.3	0.4	0.4	0.2	0.2	0.5	0.9	0.6	0.9	0.7	0.6	0.3	0.5
Gh_A01G0543	9090712	9094611	AT4G27270.1	Quinone reductase family protein	0.229946	0.0499327	0.152941	0.518785	852.2	767.5	808.4	821.9	575.7	651	838.6	857.8	962.9	432	758.9	767	449.5	559	516.3	513.8
Gh_A01G0544	9100896	9102924	AT3G20640.1	basic helix-loop-helix (bHLH) DNA-binding superfamily protein	0.575038	0.100099	0.415037	0.716207	0.2	0.3	0.4	0.3	0.3	0.3	0.1	0.2	0.6	0.7	0.5	0.5	0.4	0.7	0.1	0.2
Gh_A01G0544	9100896	9102924	#N/A	#N/A	0.0827856	0.00212052	0.938599	1.58496	0.3	0.7	0.8	0.5	0.2	0.6	0.1	0.3	0.8	0.6	0.8	0.5	0.3	0.2	0.1	0.3
Gh_A01G0550	9496810	9500639	AT3G20650.1	mRNA capping enzyme family protein	0.331622	0.0571276	-0.234465	0.32484	3	3.1	3	2.8	3.7	4.3	2.5	3.5	3.1	3.4	3.1	2.8	1.9	3.3	2.3	2.4
Gh_A01G0556	9769101	9770855	AT5G48150.2	GRAS family transcription factor	0.460117	0.960095	-0.23816	0.39899	1.3	1	0.7	0.9	1.1	0.8	1.1	1.6	1.6	8.3	1.2	3.8	2.5	2.4	3.1	3.3
Gh_A01G0556	9769101	9770855	#N/A	#N/A	0.69152	0.938322	0	0.0351894	3	3.5	4	2.7	2.8	3.3	5	2.1	1.5	0.5	3.1	3.2	2.4	2.9	0.9	1.9
Gh_A01G0557	9808481	9811958	AT5G54590.2	Protein kinase superfamily protein	0.519175	0.0803483	0.150807	-0.387544	34	32.3	42.2	25.5	23.6	34.4	23.8	38.9	27.8	57.1	38.3	39.7	50.4	59.7	53.3	49.7
Gh_A01G0558	9813000	9815081	AT5G54600.1	Translation protein SH3-like family protein	0.11361	0.568693	-0.572684	-0.0934866	5.3	6.2	6.2	5.9	9.9	11.6	6.6	7	4.8	10	4	5.1	6.5	6.2	5.9	6.9
Gh_A01G0559	9824395	9827292	AT1G65290.1	mitochondrial acyl carrier protein 2	0.948234	0.126462	-0.0471511	0.165028	28.7	36.2	26.4	29.1	34.8	30.9	29.6	29.1	33.5	39	29.3	37.9	28.4	28	33.3	34.9
Gh_A01G0560	9853617	9857145	AT1G65290.1	mitochondrial acyl carrier protein 2	0.0399093	0.0164866	0.152943	0.285023	152.7	139.4	140.7	129.9	113.1	134.7	125.5	132.8	118	111.7	96.8	101.9	81.3	83.1	83	104.2
Gh_A01G0561	9895244	9897842	AT4G27250.1	NAD(P)-binding Rossmann-fold superfamily protein	0.221077	0.853463	-0.859822	0.622153	2.6	2.2	1.3	2	4.6	8	1.1	1	3.4	23	0.8	6.2	4	9	2.9	5.8
Gh_A01G0562	9900175	9901880	AT5G54630.1	zinc finger protein-related	0.156306	0.991772	-0.724366	-0.0184372	1.7	2.3	1.3	1.6	3	5.2	1.3	1.9	8.1	18.4	26.1	9.6	11.5	25.3	14.9	11.3
Gh_A01G0564	9930683	9935792	AT5G54670.1	kinesin 3	0.614446	0.441607	0	-0.614109	1.4	1.6	1.7	1.3	1.2	1.9	1.5	1.4	1.6	3.4	6.8	2.9	3.9	10.8	4.3	3.5
Gh_A01G0566	9991487	9994331	AT5G54680.1	basic helix-loop-helix (bHLH) DNA-binding superfamily protein	0.609666	0.0693745	-0.00114364	-0.153296	31.4	30.4	33.2	31.1	28.2	36.9	28	33.1	42	51.2	42.9	42.3	46.9	49.8	46.8	54.9
Gh_A01G0568	9996974	9999674	AT5G54690.1	galacturonosyltransferase 12	0.715555	0.465	0.106915	-0.409704	0.5	0.2	0.5	0.2	0.5	0.5	0.3	0	6	18.2	1.1	1.8	5.7	24.1	1.6	4.6
Gh_A01G0569	10015703	10019519	AT5G54730.1	homolog of yeast autophagy 18 (ATG18) F	0.106913	0.0381854	-0.23502	-0.431846	3.2	3.2	3.5	3.1	3.9	4.5	3.9	3	3.6	5.8	4	5.8	6.4	7.8	5.2	6.5
Gh_A01G0570	10034069	10042484	AT3G20720.2	unknown protein; FUNCTIONS IN: molecular_function unknown; INVOLVED IN: biological_process unknown; EXPRESSED IN: 22 plant structures; EXPRESSED DURING: 13 growth stages.	0.0239721	0.615978	-0.176589	0.0482091	4.8	5.1	4.5	4.8	5.9	5.2	5.4	5.2	4.4	4.6	6.6	5.7	5.8	5.9	4	4.9
Gh_A01G0572	10155608	10162621	AT4G04790.1	Tetratricopeptide repeat (TPR)-like superfamily protein	0.174948	0.900866	-0.24664	0.176878	1.5	1.6	1.5	1.3	2	1.8	1.2	2	1	2	0.8	1.4	1	1.7	0.9	1
Gh_A01G0575	10363506	10364879	AT4G05320.4	polyubiquitin 10	0.39174	0.633225	-0.335935	-0.0415369	83.4	60.3	53.6	48.7	107.2	47	84.2	72.1	40.2	45.5	52.7	36.2	48.8	36.1	41.3	53.5
Gh_A01G0577	10376575	10377234	AT1G54290.1	Translation initiation factor SUI1 family protein	0.0762197	0.197985	0.218052	0.0827031	68.6	72.7	78.2	79.2	62.4	67.9	57.9	68.6	73.9	62.5	72.5	72.9	58.5	69.3	66.1	72.2
Gh_A01G0579	10386993	10389301	AT4G27120.2	CONTAINS InterPro DOMAIN/s: DDRGK domain (InterPro:IPR019153); Has 14775 Blast hits to 8764 proteins in 778 species: Archae - 29; Bacteria - 1878; Metazoa - 5164; Fungi - 1447; Plants - 582; Viruses - 164; Other Eukaryotes - 5511 (source: NCBI BLink).	0.410747	0.893738	-0.0686473	-0.0395284	13.1	13.9	12	12.3	12.1	13.3	13.7	14.7	11.6	11.5	7.9	8.6	9.4	10.9	9.9	10.5
Gh_A01G0580	10393131	10393727	AT1G54290.1	Translation initiation factor SUI1 family protein	0.704956	0.424858	-0.144101	0.453572	6.4	5.9	6.1	5.4	4.3	9.3	7.5	5.2	6	9.4	1.9	4.2	3.3	6.7	2.4	3.3
Gh_A01G0581	10400731	10401975	AT5G54770.1	thiazole biosynthetic enzyme, chloroplast (ARA6) (THI1) (THI4)	0.195434	0.444017	-1.04731	-1.32193	0.7	1.1	0.1	1.1	3	2.5	0.4	0.3	0.2	0.9	0.2	0.3	0.4	2.9	0.3	0.4
Gh_A01G0587	10466970	10470090	AT1G50940.1	electron transfer flavoprotein alpha	0.184772	0.758335	-0.136502	0.377235	6.7	7.2	5.6	6.7	8.6	7.4	6.4	6.4	5.6	7.1	3.6	6.3	4	5.1	3.1	5.2
Gh_A01G0591	10622137	10627477	AT3G15160.1	unknown protein; Has 266 Blast hits to 264 proteins in 44 species: Archae - 0; Bacteria - 0; Metazoa - 58; Fungi - 0; Plants - 199; Viruses - 0; Other Eukaryotes - 9 (source: NCBI BLink).	0.422378	0.420545	-0.151066	0.285402	4.1	4.3	3.5	3.5	4.5	4.9	3.6	4.1	4.2	4.7	3.1	3.6	3.2	3.1	3	3.5
Gh_A01G0592	10705785	10706389	#N/A	#N/A	0.0773653	0.890848	-0.943416	0.222392	1.5	1.1	0.8	0.5	1.8	2.8	1	1.9	1.6	0.9	0.5	0.5	0.6	0.9	0.5	1
Gh_A01G0592	10705785	10706389	#N/A	#N/A	0.341232	0.490414	-0.355481	0.371969	1.2	1.9	2.2	1.5	2.3	2.3	2.5	1.6	0.8	1.2	1.3	1.1	0.5	1.4	0.8	0.7
Gh_A01G0592	10705785	10706389	#N/A	#N/A	0.20099	0.593459	-0.293731	0.0327899	3.8	2.5	3.3	2.8	2.8	3.5	3.7	5.2	1.7	2.5	1.9	2.8	1.9	2.2	2.3	2.3
Gh_A01G0592	10705785	10706389	#N/A	#N/A	0.279227	0.519022	-0.298967	-0.252063	2.3	4.3	4.8	3.8	5.5	4	3.7	5.5	4.1	2.5	1.5	2.9	5.2	2.3	3.7	1.9
Gh_A01G0592	10705785	10706389	#N/A	#N/A	0.11414	0.748999	-0.278976	0.247483	6.3	5	5	6.2	7.8	5.9	7.9	5.7	4.2	6	2.8	7.3	4	3.3	4.6	5.2
Gh_A01G0592	10705785	10706389	#N/A	#N/A	0.0593793	0.0911477	-0.410727	-0.530114	8.7	11.9	12	9.3	15.3	15.6	9.7	15.1	7.9	6.3	5.2	8.3	15.2	8.3	7	9.5
Gh_A01G0594	10757286	10760133	AT5G54800.1	glucose 6-phosphate/phosphate translocator 1	0.221586	0.570193	-0.528928	-0.22498	3.2	4	3.5	3.3	4.7	8.5	4.4	2.6	7.2	24.8	13.2	10.5	15.5	19.2	15	15.4
Gh_A01G0595	10762483	10764637	AT5G54840.1	Ras-related small GTP-binding family protein	0.295988	0.22364	-1.51457	-0.687741	1.1	1.2	0.8	0.4	1.7	7	0.8	0.5	2	19.5	6.4	3.7	13.9	8.7	18.1	10.2
Gh_A01G0596	10778047	10781098	AT1G50910.1	unknown protein; Has 1105 Blast hits to 802 proteins in 217 species: Archae - 2; Bacteria - 177; Metazoa - 445; Fungi - 210; Plants - 58; Viruses - 6; Other Eukaryotes - 207 (source: NCBI BLink).	0.290185	0.631741	-0.22741	-0.147557	1.7	2.4	2.3	1.8	2.9	2.7	1.8	2.2	2.1	4.6	3.4	2.9	3	3.7	3.3	4.4
Gh_A01G0597	10781407	10782357	AT1G65700.2	Small nuclear ribonucleoprotein family protein	0.112045	0.970802	-0.169158	0.0377549	10.3	10.9	10.6	10	9.5	13.4	11.2	12.9	7.1	11.5	2.8	5.7	6.4	5.6	5.9	8.5
Gh_A01G0598	10784033	10786787	AT3G47860.1	chloroplastic lipocalin	0.153727	0.345156	-0.186273	0.395409	9.4	7.6	7	7.2	9.3	7.9	9.4	8.9	5.7	3.1	1.8	4	2.5	3.5	1.8	3.3
Gh_A01G0599	10787033	10788142	AT1G50900.1	Ankyrin repeat family protein	0.992917	0.533479	-0.10164	-0.197446	3.7	3.5	3	3.5	4.2	4.6	2.3	3.6	1	3.3	0.5	2.7	2.7	0.9	1.4	3.6
Gh_A01G0601	10819401	10831217	AT3G59200.1	F-box/RNI-like superfamily protein	0.0168775	0.413251	0.423808	-0.662965	1.3	1.2	1.7	1.3	1	0.9	1.1	1.1	0.2	0.2	0.3	2.9	0.6	0.7	1.4	3
Gh_A01G0603	10873301	10873801	AT5G54850.1	unknown protein; Has 1807 Blast hits to 1807 proteins in 277 species: Archae - 0; Bacteria - 0; Metazoa - 736; Fungi - 347; Plants - 385; Viruses - 0; Other Eukaryotes - 339 (source: NCBI BLink).	0.248063	0.678729	-0.237039	-0.520572	6.8	7.6	6.3	7.3	8.7	11.2	5.9	7.2	8.6	2.2	1.5	4.5	7.7	7.8	0.9	7.7
Gh_A01G0604	10877127	10881131	AT4G27060.1	ARM repeat superfamily protein	0.934897	0.407084	-0.0230836	0.479168	5.7	6.2	6.6	6.3	6.5	6.1	6.5	6.1	2.1	0.2	1.1	1.2	0.6	1.1	0.3	1.3
Gh_A01G0605	10881937	10888814	AT1G50840.1	polymerase gamma 2	0.349811	0.519268	0.307429	0.287802	2.1	2.7	2.4	2.7	2.3	2.4	2.2	1.1	1.6	2.6	1.7	3.5	1.8	2.2	1.9	1.8
Gh_A01G0608	10968759	10970009	AT1G32120.1	FUNCTIONS IN: molecular_function unknown; INVOLVED IN: biological_process unknown; LOCATED IN: membrane; EXPRESSED IN: 14 plant structures; EXPRESSED DURING: 4 anthesis, C globular stage, F mature embryo stage, petal differentiation and expansion stage, E expanded cotyledon stage; CONTAINS InterPro DOMAIN/s: Aminotransferase-like, plant mobile domain (InterPro:IPR019557), Protein of unknown funct…	0.148656	0.748111	-0.457473	0.593375	1.7	2.1	1.2	1.7	2.5	3.6	1.5	1.6	1.3	4.4	1.1	1.8	1.4	2.2	1.2	0.9
Gh_A01G0609	10985338	10987252	AT5G54855.1	Pollen Ole e 1 allergen and extensin family protein	0.518808	0.165099	-0.147958	0.324291	18.1	24.3	18.7	13.9	22.3	20.4	22.3	18.1	18.4	17.7	11.7	13.3	13.5	11.9	11.5	11.9
Gh_A01G0610	10988203	10989979	AT4G27040.4	EAP30/Vps36 family protein	0.119948	0.0847417	-0.34192	0.177787	6.3	6.5	6.4	6.6	8.8	9.8	7.2	6.9	7.6	7.6	6.2	6.2	6.4	6.3	5.8	5.9
Gh_A01G0612	10997502	11000830	AT4G27020.1	unknown protein; FUNCTIONS IN: molecular_function unknown; LOCATED IN: vacuole; BEST Arabidopsis thaliana protein match is: unknown protein (TAIR:AT5G54870.1); Has 1807 Blast hits to 1807 proteins in 277 species: Archae - 0; Bacteria - 0; Metazoa - 736; Fungi - 347; Plants - 385; Viruses - 0; Other Eukaryotes - 339 (source: NCBI BLink).	0.309738	0.220078	-0.162057	1.00888	3.3	3.1	3.5	4.4	5.3	4	2.9	3.8	2.4	7.8	1.5	4.6	1.7	3.2	1.4	1.8
Gh_A01G0614	11007814	11008545	AT1G50740.1	Transmembrane proteins 14C	0.388608	0.683708	-0.0361295	-0.0148818	32.4	29.6	25.6	30.7	29.4	31.5	31.7	28.7	22.5	23	19.3	22	21.7	21	28.3	16.7
Gh_A01G0615	11010633	11014298	AT4G27000.1	RNA-binding (RRM/RBD/RNP motifs) family protein	0.407271	0.299899	0.19776	0.241375	128.6	115.8	137.6	138.7	108	109.8	116.8	119.4	130.3	87.2	130.5	153.1	98.1	119.5	94.7	111.6
Gh_A01G0616	11044443	11046385	AT4G30580.1	Phospholipid/glycerol acyltransferase family protein	0.888732	0.5641	0.15078	1.36257	7	3.3	2	0.8	2.8	1.5	3.3	4.2	0.2	2.4	0.4	0.6	0.7	0.1	0.4	0.2
Gh_A01G0618	11079321	11082837	AT1G50660.1	unknown protein; INVOLVED IN: biological_process unknown; LOCATED IN: chloroplast; EXPRESSED IN: 22 plant structures; EXPRESSED DURING: 13 growth stages; BEST Arabidopsis thaliana protein match is: unknown protein (TAIR:AT3G20350.1); Has 21445 Blast hits to 15134 proteins in 1325 species: Archae - 461; Bacteria - 2309; Metazoa - 11052; Fungi - 1737; Plants - 1035; Viruses - 42; Other Eukaryotes -…	0.234364	0.584787	-0.432959	-0.153623	1.7	2.2	1.7	2.4	2.7	4.3	2	1.8	2	2.7	1.7	2.5	2.3	3	1.4	3.2
Gh_A01G0619	11085676	11087868	AT1G50670.1	OTU-like cysteine protease family protein	0.144047	0.924305	-0.204794	-0.00637515	21.7	23.5	19.6	16.5	23.9	21.8	21.6	26.4	26.6	32.1	28.6	25.6	26.8	31.6	28.7	26.3
Gh_A01G0620	11129835	11130832	AT3G20395.1	RING/U-box superfamily protein	0.14301	0.104021	-0.918776	-0.67407	11.3	10.8	8.4	10.6	18.6	11.5	28.7	18.9	116.4	71.6	75.4	169.8	209.6	84.2	221.9	175.5
Gh_A01G0621	11154745	11157809	AT3G20410.1	calmodulin-domain protein kinase 9	0.306223	0.354089	-0.152594	-0.0775366	23.1	19.3	28	27.3	24.1	32.1	25.5	26.9	32.8	50.6	33.6	46	38.9	42.7	44.1	46.3
Gh_A01G0623	11161635	11164181	AT4G26980.1	RNI-like superfamily protein	0.475328	0.354611	-0.181447	-0.0383281	5.2	4.7	5	4.5	5.5	6.1	5.8	4.6	5.8	6.8	6.6	6.8	6.7	7.2	7.1	5.7
Gh_A01G0624	11165894	11171715	AT1G20970.1	FUNCTIONS IN: molecular_function unknown; INVOLVED IN: biological_process unknown; LOCATED IN: plasma membrane, vacuole; EXPRESSED IN: guard cell, cultured cell; BEST Arabidopsis thaliana protein match is: proton pump interactor 1 (TAIR:AT4G27500.1); Has 30201 Blast hits to 17322 proteins in 780 species: Archae - 12; Bacteria - 1396; Metazoa - 17338; Fungi - 3422; Plants - 5037; Viruses - 0; Othe…	0.196299	0.0997002	0.158698	-0.23393	39.7	43.2	48.7	55.6	39.2	39.3	47	42.2	19.5	25.3	19.1	30.4	26.6	26	28.7	29.6
Gh_A01G0625	11185543	11187776	AT4G26965.1	NADH:ubiquinone oxidoreductase, 17.2kDa subunit	0.419507	0.102508	0.0985638	0.406817	9.8	9	6.8	6.2	7	8.3	7.1	7.3	9.6	11.2	6.4	7.8	6.8	6.1	5	8.5
Gh_A01G0626	11188123	11189256	AT1G15700.1	ATPase, F1 complex, gamma subunit protein	0.856991	0.947776	0.0671142	0	2.3	2.4	2.1	2	2	2	1.7	2.7	1.1	2	1.7	1.1	1.7	1.2	1.4	1.6
Gh_A01G0628	11200731	11201327	AT4G04630.1	Protein of unknown function, DUF584	0.74703	0.538756	-0.16004	0.91983	3	3.2	6.2	5.5	3.1	5.7	2.9	8.3	4.4	14.7	0.9	8	4.6	3.8	2.3	4.1
Gh_A01G0630	11233698	11236871	AT4G26940.1	Galactosyltransferase family protein	0.385084	0.639711	-0.0641303	-0.169172	1.5	2	1.7	1.4	1.4	2.1	1.4	2	6.1	10.7	20.5	5.3	14.1	13.8	10.7	9.3
Gh_A01G0633	11349478	11352247	AT3G20480.1	tetraacyldisaccharide 4'-kinase family protein	0.241022	0.420509	-0.634716	-0.179324	0.8	1	1	1	1.7	2.1	1.4	0.7	0.4	4	0.2	2.2	1.6	4	0.8	1.3
Gh_A01G0634	11354487	11356662	AT5G55050.1	GDSL-like Lipase/Acylhydrolase superfamily protein	0.933258	0.496364	0.0317089	0.0637524	1.3	0.8	0.9	1.6	0.8	1.1	0.5	2.1	2.2	25.6	3.7	3.2	6.5	4.2	15.4	7.1
Gh_A01G0635	11447622	11448124	AT5G42570.1	B-cell receptor-associated 31-like	0.140316	0.61332	-0.549062	-0.0494389	12.8	12.1	9.2	9.3	18.7	25.2	8.9	10.7	10.4	20.4	7.1	16.6	12.6	12.7	13.5	17.6
Gh_A01G0638	11479496	11483547	AT1G62290.2	Saposin-like aspartyl protease family protein	0.810215	0.428413	0.0535871	0.0972067	132.3	125.5	130.9	126.9	113.2	122.6	127.2	133.8	141.6	86.8	147.7	105.8	124	118.7	89	118.8
Gh_A01G0640	11544983	11558549	ATMG01250.1	RNA-directed DNA polymerase (reverse transcriptase)	0.173122	0.22941	-0.31958	-0.276654	7	6.8	5.5	5.3	7.1	11.2	6.2	6.2	7.5	4.6	3.9	8.6	6.1	10.4	6.2	7.1
Gh_A01G0640	11544983	11558549	AT1G50730.1	unknown protein; Has 218 Blast hits to 209 proteins in 78 species: Archae - 0; Bacteria - 0; Metazoa - 141; Fungi - 2; Plants - 33; Viruses - 0; Other Eukaryotes - 42 (source: NCBI BLink).	0.0300795	0.384496	0.0992244	-0.0285692	8.8	8.2	8	8.1	7.8	7.7	8.1	7.3	5.9	6.5	6.6	6	7	6.2	6.2	6.1
Gh_A01G0644	11648876	11650432	AT2G41640.1	Glycosyltransferase family 61 protein	0.848705	0.227479	-0.157541	-0.917538	13.6	5.5	5.8	3.7	6.3	10.7	8.3	6.6	2.1	4.3	3.2	1.2	3.4	8.5	6.6	1.9
Gh_A01G0646	11722790	11724814	AT4G26850.1	mannose-1-phosphate guanylyltransferase (GDP)s;GDP-galactose:mannose-1-phosphate guanylyltransferases;GDP-galactose:glucose-1-phosphate guanylyltransferases;GDP-galactose:myoinositol-1-phosphate guanylyltransferases;glucose-1-phosphate guanylyltransferase	0.184742	0.502132	-0.0924861	-0.0163634	63	68	72.6	71.3	73	83.8	70.6	65.7	62.3	95.7	66.6	91	78.1	90.2	72.7	78.2
Gh_A01G0650	11846615	11847371	AT1G50640.1	ethylene responsive element binding factor 3	0.0209571	0.841039	-0.460657	0.215978	12.4	13.1	8.1	9.2	16	16.5	11.8	14.6	13.9	21.9	8.5	11.8	10.8	13.3	10.6	13.6
Gh_A01G0650	11846615	11847371	AT3G20310.1	ethylene response factor 7	0.253574	0.700089	-0.102856	0.10876	24	21	17.4	21.5	24.8	19.4	22.7	23.2	41	41.4	42.9	37.2	35.5	31	44.4	39.8
Gh_A01G0651	11854200	11856388	AT3G20300.1	Protein of unknown function (DUF3537)	0.273312	0.10054	0.119126	1.05782	130.2	132.8	115.1	110.2	133.7	88	109.4	118.5	23.4	6.7	6.6	19.3	8.1	7.4	4.5	6.9
Gh_A01G0652	11861148	11864869	AT3G20290.2	EPS15 homology domain 1	0.697534	0.24439	-0.0198653	0.201463	14.4	15.5	15.4	12.4	14.2	13.9	14	16.4	10.8	12.4	8.1	10.9	9.2	10.5	7.7	9.3
Gh_A01G0654	11870303	11872626	AT4G26780.1	Co-chaperone GrpE family protein	0.452056	0.32853	0.0258786	0.143063	9.8	10.9	12.1	12.2	10.8	10.7	11	11.7	8.6	5.3	7	7.7	6.3	8.4	4.7	6.5
Gh_A01G0655	11873134	11874405	AT4G22320.2	unknown protein; FUNCTIONS IN: molecular_function unknown; INVOLVED IN: biological_process unknown; EXPRESSED IN: 24 plant structures; EXPRESSED DURING: 14 growth stages; BEST Arabidopsis thaliana protein match is: unknown protein (TAIR:AT5G55210.1).	0.542503	0.729284	0.135545	0.102051	11.9	7.6	9.3	8	9.1	10.5	7.3	6.6	3.1	8.2	1.5	7.7	4.4	4.2	4.3	6.2
Gh_A01G0656	11875192	11878694	AT5G55220.1	trigger factor type chaperone family protein	0.942873	0.945683	0.0794345	0.245112	1.6	1.6	1.3	1.1	1.3	2.1	1	0.9	0.5	1.5	0.4	0.8	0.6	0.9	0.5	0.7
Gh_A01G0657	11879085	11882467	AT4G22340.3	cytidinediphosphate diacylglycerol synthase 2	0.117961	0.652742	-0.30189	-0.237922	3	2.9	2.8	2.9	3.6	2.7	4.4	3.6	6.6	7.6	15.8	9.6	13.7	9.6	12.8	10.6
Gh_A01G0658	11895421	11898851	AT5G55230.1	microtubule-associated proteins 65-1	0.235937	0.529698	-0.242294	-0.284159	29.1	26.8	26.7	29.5	37.1	35.9	31.4	28.2	59.1	68.6	150.8	87.6	101.2	127.7	122.7	94.2
Gh_A01G0659	11900117	11902414	AT4G26750.1	hydroxyproline-rich glycoprotein family protein	0.819602	0.494284	-0.0894982	0.231591	7.3	5.9	6.6	5.2	5.1	7.3	7.9	6.3	6	5.7	6.4	5.5	4.3	6.3	4.5	5
Gh_A01G0662	11962213	11964669	AT5G55280.1	homolog of bacterial cytokinesis Z-ring protein FTSZ 1-1	0.630232	0.145437	-0.0622843	0.485427	3.2	3.3	4	3.1	4.2	4.7	2.8	2.5	2.6	2	1.7	2.8	1.6	1.9	1	2
Gh_A01G0663	11965093	11966678	AT1G16240.2	syntaxin of plants 51	0.574812	0.18278	-0.0549415	-0.15171	27.5	28.3	28.3	24.1	23	30.2	31.1	28.1	34.9	43.8	34.1	35.1	41.3	33.9	48.7	40.4
Gh_A01G0665	12034533	12041403	AT5G55390.2	ENHANCED DOWNY MILDEW 2	0.0175828	0.465181	-0.307324	-0.0529489	3.7	3.7	3.5	3	4.6	4.8	4.2	3.6	2.2	3.8	2.2	2.5	2.5	3.9	2.1	2.6
Gh_A01G0666	12045186	12049813	AT4G26700.2	fimbrin 1	0.744118	0.708562	-0.0259952	0.190016	4.9	5.3	6.2	5.6	3.3	8.2	4.6	6.3	7.8	19.2	12.3	7.7	7.3	16.4	8.9	8.6
Gh_A01G0669	12074985	12081662	AT5G55480.1	SHV3-like 1	0.352299	0.124122	0.0629239	0.861803	90.3	97.7	88.8	98.1	95.5	92.6	80.5	90.3	59.8	14.6	24.9	33	20.5	25.8	6.9	19.6
Gh_A01G0671	12129549	12132162	AT5G55500.1	beta-1,2-xylosyltransferase	0.503853	0.972462	-0.280108	0.0554951	1.2	1	0.9	1.1	1.4	2.1	0.5	1.1	1.8	7.9	4	2.2	3.6	3.9	4.4	3.4
Gh_A01G0672	12136760	12138313	AT5G59240.1	Ribosomal protein S8e family protein	0.653398	0.101741	-0.132687	0.284907	36	30.8	39.4	32.9	35.7	46	32.2	38.6	30.5	35.1	23.4	29.3	20.2	22.1	23.4	31.4
Gh_A01G0674	12140271	12141870	AT1G50575.1	Putative lysine decarboxylase family protein	0.330666	0.769851	-0.174498	0.200299	2.4	2	1.1	1.5	1.9	2.1	2	1.9	1.4	2.2	0.9	0.9	1.1	1.4	1.2	1
Gh_A01G0676	12146554	12147906	AT4G26670.1	Mitochondrial import inner membrane translocase subunit Tim17/Tim22/Tim23 family protein	0.0496811	0.0830845	0.184056	0.200263	42.9	37.5	43	36.9	35.5	38.5	32.5	34.6	52.6	36	42.9	42.1	39.4	38.1	36.3	37.3
Gh_A01G0677	12193675	12194946	AT5G55530.2	Calcium-dependent lipid-binding (CaLB domain) family protein	0.121895	0.853667	-0.782176	0.15225	6.7	7.9	6.9	7.4	13.4	22.8	6.9	6.6	7.3	32	4.9	20.7	14.9	20.7	9.5	13.3
Gh_A01G0678	12195564	12200006	AT5G55540.1	tornado 1	0.961649	0.876322	-0.02284	0.154975	8.9	10	9.9	8.8	11	12.4	6.7	8.1	2.8	10.3	1.7	6.8	5	6.8	3.2	4.4
Gh_A01G0680	12211045	12213721	AT5G55560.1	Protein kinase superfamily protein	0.582505	0.439383	0.154211	-0.190755	90.9	75.9	89	100.3	70.6	81.1	86.1	82.2	62.2	30.2	49.9	48.7	61.2	45.2	47.7	63.9
Gh_A01G0681	12240357	12244290	AT4G26640.1	WRKY family transcription factor family protein	0.261147	0.134735	-0.335184	-0.447459	1.6	1.2	1.9	1.8	2	3.1	1.9	1.2	4.5	7.9	2.9	5.6	9	4.5	6.3	8.7
Gh_A01G0682	12246498	12248117	AT1G50600.1	scarecrow-like 5	0.24676	0.783507	-0.318176	0.22097	2.3	2.1	1.5	1.8	2.7	3.8	1.9	1.2	4.5	15.2	2	12.1	6.8	5.8	7.3	9.1
Gh_A01G0683	12255252	12256523	AT2G17030.1	F-box family protein with a domain of unknown function (DUF295)	0.231793	0.309739	-1.152	-3.48767	0.2	0.4	0.2	0.1	0.9	0.6	0.2	0.3	1.3	0.8	0.1	0.1	1.7	2.6	1.6	19.9
Gh_A01G0684	12257540	12258283	AT5G55570.1	unknown protein; LOCATED IN: chloroplast; Has 35333 Blast hits to 34131 proteins in 2444 species: Archae - 798; Bacteria - 22429; Metazoa - 974; Fungi - 991; Plants - 531; Viruses - 0; Other Eukaryotes - 9610 (source: NCBI BLink).	0.853279	0.822469	0.103093	-0.0874628	0.9	0.8	0.4	0.8	0.2	1.3	0.4	0.8	0.2	0.8	1.5	0.7	0.6	0.7	1.1	1
Gh_A01G0685	12310815	12316367	AT3G07100.1	Sec23/Sec24 protein transport family protein	0.177107	0.255338	0.198329	0.490986	3.1	3.1	2.6	2.1	2.6	1.8	2.5	2.6	2.2	0.5	1.1	1.4	1.1	1.1	0.5	1
Gh_A01G0689	12333287	12344784	AT1G55930.1	CBS domain-containing protein / transporter associated domain-containing protein	0.0539657	0.26792	-0.550197	-0.222392	0.9	0.5	0.7	0.7	1	0.9	1.3	0.9	0.5	0.6	0.5	0.8	0.9	0.9	0.5	0.5
Gh_A01G0692	12380256	12380489	#N/A	#N/A	0.134365	0.38184	-1.91427	-0.277534	0.3	0.6	0.3	0.1	1.6	2.9	0.1	0.3	1.8	12	0.5	5.5	5.4	11.1	2.5	5
Gh_A01G0696	12504325	12505957	AT3G26300.1	cytochrome P450, family 71, subfamily B, polypeptide 34	0.059205	0.668928	-0.321928	0.397335	1.6	1.8	1.6	1.4	2.1	2.3	1.4	2.2	1.2	2.2	0.4	1.6	0.9	0.9	1.1	1.2
Gh_A01G0700	13254201	13255358	AT3G13110.1	serine acetyltransferase 2;2	0.372857	0.207097	-0.237768	-0.395846	7.2	5.2	6	5.6	7	9.8	4.5	7	12.6	21.2	8.7	27.5	19.1	14.7	25.6	32.7
Gh_A01G0701	13400692	13402332	AT3G13120.2	Ribosomal protein S10p/S20e family protein	0.203242	0.457018	-0.721284	0.359896	2	2.4	1.7	1.3	4	4.6	1.2	2.4	1.7	2.4	1	2.6	1.6	1.1	1.3	2
Gh_A01G0703	13406428	13409762	AT5G55600.3	agenet domain-containing protein / bromo-adjacent homology (BAH) domain-containing protein	0.143682	0.618932	-0.278119	0.266823	12.9	13	14.7	14.9	17.1	22.9	13.5	13.8	16.9	18	10.2	15.9	11.8	18.4	9.4	11.1
Gh_A01G0704	13415163	13417373	AT5G55610.1	unknown protein; LOCATED IN: mitochondrion, chloroplast, plastid, membrane; EXPRESSED IN: 25 plant structures; EXPRESSED DURING: 13 growth stages; Has 1807 Blast hits to 1807 proteins in 277 species: Archae - 0; Bacteria - 0; Metazoa - 736; Fungi - 347; Plants - 385; Viruses - 0; Other Eukaryotes - 339 (source: NCBI BLink).	0.695827	0.450271	-0.118056	0.419154	6.3	7	6.3	6.2	7.2	7	7.3	6.5	5.7	9.3	3.8	4.6	4.6	6.2	3.2	3.5
Gh_A01G0705	13417719	13419665	AT1G55910.1	zinc transporter 11 precursor	0.192763	0.578649	-0.246794	-0.0364141	5.8	9.2	6.1	5.7	6.2	10.2	8.7	6.7	29.8	35.8	38.4	25.1	35.9	27.5	35	34
Gh_A01G0706	13420541	13435957	AT3G13170.1	Spo11/DNA topoisomerase VI, subunit A protein	0.51133	0.66626	-0.115477	-0.241008	0.3	0.3	0.2	0.4	0.4	0.4	0.3	0.2	0.1	0.4	0.2	0.4	0.5	0.3	0.1	0.4
Gh_A01G0706	13420541	13435957	AT1G55900.1	Haloacid dehalogenase-like hydrolase (HAD) superfamily protein	0.184954	0.0195656	-0.378512	0.695145	3	3	3.1	1.9	3.8	3.5	3.5	3.5	3.9	2.9	4.4	2.4	1.9	2.8	1.9	1.8
Gh_A01G0707	13437838	13438990	AT5G55630.2	Outward rectifying potassium channel protein	0.0878877	0.506284	-0.544996	0.667425	3.8	3.4	2.5	2.5	5.7	6	3.1	3	3.7	4.8	0.8	4.2	2.1	3.6	0.9	1.9
Gh_A01G0710	13447335	13447634	AT3G13175.1	unknown protein; FUNCTIONS IN: molecular_function unknown; INVOLVED IN: biological_process unknown; LOCATED IN: endomembrane system; EXPRESSED IN: 18 plant structures; EXPRESSED DURING: 12 growth stages; BEST Arabidopsis thaliana protein match is: unknown protein (TAIR:AT4G16400.1); Has 29 Blast hits to 29 proteins in 8 species: Archae - 0; Bacteria - 0; Metazoa - 0; Fungi - 0; Plants - 29; Virus…	0.147857	0.733946	-1.22335	-0.0377549	6.2	7	3.6	4.7	14.8	26.7	5.4	3.3	3.4	13	0.3	9.7	6.7	12.4	3.6	4.4
Gh_A01G0713	13585344	13585970	#N/A	#N/A	0.0325574	0.43285	-0.874469	-0.361674	1.4	2	0.7	0.7	2.5	2.9	1.4	2	2.1	8.9	3	3.9	4.9	3.1	9.8	5.2
Gh_A01G0714	13649630	13651601	AT5G55730.2	FASCICLIN-like arabinogalactan 1	0.473023	0.904327	0.137905	0.123829	121	92.1	100.3	117.7	89.1	83.5	84.7	134.5	31.1	23.4	15.6	22.3	12.7	40.1	11	21
Gh_A01G0716	13681528	13684773	AT4G25434.1	nudix hydrolase homolog 10	0.694707	0.172863	0.00753367	0.243475	30.4	33.3	35.2	35.5	26.5	29.1	43.6	34.5	52.5	47.5	48.6	53.6	27.4	54	41.7	47.7
Gh_A01G0719	13735384	13739167	AT1G55870.1	Polynucleotidyl transferase, ribonuclease H-like superfamily protein	0.104277	0.916173	-0.263034	0.194647	2.2	2.2	1.8	1.8	2.5	3	2	2.1	1.7	4.4	1.5	2.7	2.1	3	1.8	2.1
Gh_A01G0720	13743914	13754663	AT3G13180.1	NOL1/NOP2/sun family protein / antitermination NusB domain-containing protein	0.369742	0.529793	0.095759	0.374396	2.9	3	2.2	2.8	2.9	2.5	2.3	2.5	1.2	1.2	0.3	0.8	0.6	1.1	0.6	0.4
Gh_A01G0721	13764643	13779177	AT1G55860.2	ubiquitin-protein ligase 1	0.556444	0.676766	-0.0478285	-0.0227201	5.7	7.4	5.9	7.7	7.1	7.5	7.1	5.9	4.3	5.8	4.3	4.5	4.4	7.3	3.2	4.3
Gh_A01G0723	13807553	13810270	AT5G55850.3	RPM1-interacting protein 4 (RIN4) family protein	0.471692	0.129632	0.102656	0.277079	230.2	203.4	218.5	227.3	186.1	235.2	194.3	203.4	264.2	159.4	194.9	275.4	171.2	167.2	189.4	209.9
Gh_A01G0727	14036948	14040703	AT5G55860.1	Plant protein of unknown function (DUF827)	0.109941	0.92097	-0.104437	0.126411	8.4	7.7	8.4	8.8	8.1	9.9	9.1	8.7	7.6	10	5	7.2	6.5	8.4	4.6	7.8
Gh_A01G0728	14041980	14045146	AT4G26620.1	Sucrase/ferredoxin-like family protein	0.0424224	0.567454	-0.723939	0.0608822	2.1	3.1	2.1	1.6	4	5.1	2.9	2.7	1.4	6.9	1.5	2.3	2.2	4.6	1.9	2.9
Gh_A01G0729	14045678	14049352	AT1G55840.1	Sec14p-like phosphatidylinositol transfer family protein	0.202183	0.871366	-1.05344	0.130847	2.5	3.6	2.2	2.3	5.6	12.1	2	2.3	1.8	10.5	0.5	4.5	3.4	6.9	1.5	4
Gh_A01G0730	14103942	14105839	AT5G47750.1	D6 protein kinase like 2	0.764359	0.636393	0.0216747	-0.0783939	21.9	26.1	29.9	29.4	25.4	30.1	26.9	23.3	32	30.6	29.2	24.6	31.4	40.3	25.6	25.6
Gh_A01G0731	14141613	14144171	AT1G60620.1	RNA polymerase I subunit 43	0.144183	0.0294961	-0.244268	0.398374	8.4	9	10.6	9.4	12.5	13	8.5	10.3	9.3	11.2	9	7.8	6.2	9	5.9	7.2
Gh_A01G0732	14146320	14151226	AT4G26600.1	S-adenosyl-L-methionine-dependent methyltransferases superfamily protein	0.101848	0.142602	-0.29956	0.59172	4.2	4.7	4.3	5	5.7	7	4.8	4.9	4	8.8	3.9	4.7	3	4.8	2.6	3.8
Gh_A01G0733	14159451	14164263	AT3G07660.1	Kinase-related protein of unknown function (DUF1296)	0.42479	1	-0.229482	0.125531	0.6	0.9	0.9	0.5	0.9	0.7	1	0.8	0.5	0.9	0.4	0.6	0.4	0.7	0.6	0.5
Gh_A01G0735	14171416	14173463	AT5G55960.1	unknown protein; CONTAINS InterPro DOMAIN/s: Uncharacterised protein family UPF0118 (InterPro:IPR002549); Has 30201 Blast hits to 17322 proteins in 780 species: Archae - 12; Bacteria - 1396; Metazoa - 17338; Fungi - 3422; Plants - 5037; Viruses - 0; Other Eukaryotes - 2996 (source: NCBI BLink).	0.0817575	0.0783062	0.259067	0.842048	59.6	50.5	54.6	67.7	41.4	53.5	48.8	50.5	37	8.9	21.2	29.7	10.4	17.4	10.6	15.6
Gh_A01G0738	14211438	14214471	AT5G47770.1	farnesyl diphosphate synthase 1	0.652993	0.662307	-0.0861566	0.177918	5.3	4.7	4.4	5.1	5.1	8.2	4.3	3.1	4.3	7.9	1.6	4.3	3.2	5.2	3.9	3.7
Gh_A01G0740	14217721	14219351	AT4G26570.1	calcineurin B-like 3	0.617	0.656065	-0.089536	-0.0374235	24.9	20.7	21.5	18.8	22.6	24.1	20.9	23.8	18.1	21.1	11.9	21.2	21.2	18.7	15	19.3
Gh_A01G0740	14217721	14219351	AT4G26570.1	calcineurin B-like 3	0.979999	0.815192	-0.0289177	0.0753256	28	29	29	27.6	22.8	34.9	30.3	27.9	19.5	16.6	12.4	20.3	14.5	18.9	12.4	19.5
Gh_A01G0741	14221053	14223941	AT5G56000.1	HEAT SHOCK PROTEIN 81.4	0.171614	0.347703	-0.491135	0.216763	40.5	23.6	23.6	24	55.8	30.8	32.8	37.6	19.6	29	18.8	13.6	20.3	20.5	12.9	16
Gh_A01G0745	14284568	14289868	AT3G31430.1	unknown protein; FUNCTIONS IN: molecular_function unknown; INVOLVED IN: biological_process unknown; LOCATED IN: endomembrane system; BEST Arabidopsis thaliana protein match is: unknown protein (TAIR:AT5G18636.1); Has 295 Blast hits to 291 proteins in 12 species: Archae - 0; Bacteria - 0; Metazoa - 0; Fungi - 0; Plants - 295; Viruses - 0; Other Eukaryotes - 0 (source: NCBI BLink).	0.886414	0.469441	-0.289507	-0.860597	0.1	0.1	0.5	0.2	0.4	0.3	0.2	0.2	1.1	1.4	0.8	0.5	0.7	5.2	0.4	0.6
Gh_A01G0745	14284568	14289868	AT3G44730.1	kinesin-like protein 1	0.182504	0.526461	0.316027	-0.592576	12.5	14.8	10.5	11	10.5	5.4	9.3	14	3.2	6.3	1.5	1.6	1.1	14.4	1	2.5
Gh_A01G0747	14322445	14328059	AT4G26510.2	uridine kinase-like 4	0.2446	0.108879	-0.339576	-0.493263	6.9	7.6	6	5.5	10.4	9.4	6.6	6.5	5.3	14.3	6.7	7.8	11.9	10.2	12	13.9
Gh_A01G0749	14372998	14374548	AT1G55760.1	BTB/POZ domain-containing protein	0.824674	0.175532	0.263034	0.746243	0.7	1.5	2	1.2	1.3	1.9	0.8	0.5	1.5	4.2	1.8	2.9	1.4	2.4	0.8	1.6
Gh_A01G0750	14376117	14378141	AT1G62390.1	Octicosapeptide/Phox/Bem1p (PB1) domain-containing protein / tetratricopeptide repeat (TPR)-containing protein	0.780597	0.155276	0.026967	-0.244734	2.3	2.2	3.1	3.2	2.8	3	2.2	2.6	2.4	4	2.6	2.9	3.4	3.9	2.8	4
Gh_A01G0753	14432488	14434907	AT1G55730.2	cation exchanger 5	0.584926	0.881296	0.00935806	0	11.8	12.6	10.7	11.3	10.6	11.5	12.8	11.2	2.9	2.5	1.7	1.9	1.6	3.5	1.9	2
Gh_A01G0758	15450948	15455916	AT1G16520.1	unknown protein; FUNCTIONS IN: molecular_function unknown; INVOLVED IN: biological_process unknown; LOCATED IN: plasma membrane; EXPRESSED IN: 22 plant structures; EXPRESSED DURING: 13 growth stages; BEST Arabidopsis thaliana protein match is: unknown protein (TAIR:AT1G56080.1); Has 243 Blast hits to 234 proteins in 69 species: Archae - 2; Bacteria - 2; Metazoa - 61; Fungi - 9; Plants - 125; Viru…	0.471482	0.752956	-0.331206	-0.023459	2.1	1.7	1.1	1.3	1.9	0.8	2	3.1	1.2	1.4	2.4	1.1	1.6	2.2	1.1	1.3
Gh_A01G0759	15457874	15460136	AT1G56090.1	Tetratricopeptide repeat (TPR)-like superfamily protein	0.67938	0.105447	0.0832555	-0.232363	10	7.9	7.3	6.9	7.5	7.3	8.2	7.3	4.2	6.6	4.8	5	5.3	6	6	6.9
Gh_A01G0768	15819411	15826354	AT5G17250.1	Alkaline-phosphatase-like family protein	0.421613	0.247522	-0.349942	-0.383329	1.5	1.2	0.8	1.6	2.2	1	2	1.3	1.2	1.1	0.7	1.6	1.7	1.6	1	1.7
Gh_A01G0771	16338403	16389460	AT2G03240.1	EXS (ERD1/XPR1/SYG1) family protein	0.0134912	0.262654	-0.261441	-0.21901	3.8	3.7	4	3.6	4.1	4.5	4.5	5	2.6	3.4	2.3	3.9	3.1	4.9	2.3	3.9
Gh_A01G0771	16338403	16389460	AT5G08450.3	FUNCTIONS IN: molecular_function unknown; INVOLVED IN: biological_process unknown; LOCATED IN: cellular_component unknown; EXPRESSED IN: 25 plant structures; EXPRESSED DURING: 15 growth stages; CONTAINS InterPro DOMAIN/s: Histone deacetylation protein Rxt3 (InterPro:IPR013951); Has 34444 Blast hits to 20801 proteins in 1175 species: Archae - 64; Bacteria - 2390; Metazoa - 15568; Fungi - 3729; Pla…	0.130773	0.809373	-0.172077	-0.0135976	12.3	12.4	13.2	14.2	15.3	17.5	13.1	12.8	10.8	18.6	10	13.4	11.8	16.5	12.2	12.8
Gh_A01G0773	16403052	16404839	AT2G19130.1	S-locus lectin protein kinase family protein	0.109005	0.407084	1.32193	0.415037	0.1	0.1	0.1	0.2	0	0	0.1	0.1	0.1	0.1	0.1	0.1	0.1	0	0.1	0.1
Gh_A01G0774	16417809	16420095	AT1G79550.2	phosphoglycerate kinase	0.744039	0.352953	-0.0224587	0.125222	292.5	254.1	287.5	313.2	323.2	254.2	289.1	298.8	279.6	184.5	243.8	268.8	249.3	217.5	194.3	234.4
Gh_A01G0775	16427766	16430391	AT3G12780.1	phosphoglycerate kinase 1	0.655637	0.507631	-0.0721498	0.00846158	10.8	9.8	11.1	11.2	13.5	11.7	9.3	10.6	8.9	7.4	9.9	8	8.5	9	8	8.5
Gh_A01G0783	16843917	16845356	AT5G61170.1	Ribosomal protein S19e family protein	0.126058	0.00626502	-0.168228	0.621542	67.5	63.2	57.9	57.2	77	70.7	58.5	70	54.2	58.3	39.5	55.7	28.9	31.6	30.7	43.8
Gh_A01G0784	16873206	16875501	AT3G50120.1	Plant protein of unknown function (DUF247)	0.353386	0.0980362	-0.180121	-0.211055	5.6	4.7	4.1	4.4	5.8	4	6.4	5.1	3	3.3	4.1	4.2	4.2	3.8	4	4.9
Gh_A01G0785	16916976	16921595	AT1G16300.1	glyceraldehyde-3-phosphate dehydrogenase of plastid 2	0.276262	0.0556429	0.120062	0.263805	69.9	67.8	75.9	83.2	66.3	67.9	69.7	69.2	49.9	40.4	55.5	41.5	37.7	36.8	44.3	37.2
Gh_A01G0788	17119719	17126266	AT5G51510.1	unknown protein; CONTAINS InterPro DOMAIN/s: Protein of unknown function DUF1352 (InterPro:IPR009787); Has 30201 Blast hits to 17322 proteins in 780 species: Archae - 12; Bacteria - 1396; Metazoa - 17338; Fungi - 3422; Plants - 5037; Viruses - 0; Other Eukaryotes - 2996 (source: NCBI BLink).	0.671228	0.487757	-0.0485958	0.120151	15.3	16.2	15.1	14.7	13.9	16.6	15.2	17.7	11.4	11.1	8.3	13	9.6	11.3	8.2	11.2
Gh_A01G0791	17187227	17201382	AT5G17270.1	Protein prenylyltransferase superfamily protein	0.115052	0.737666	-0.4975	0.156119	0.7	0.9	0.9	0.9	1.8	1.3	0.9	0.8	0.6	1.8	0.6	0.9	0.9	1.2	0.6	0.8
Gh_A01G0792	17326861	17337930	AT1G16290.1	FUNCTIONS IN: molecular_function unknown; INVOLVED IN: biological_process unknown; LOCATED IN: chloroplast, vacuole; EXPRESSED IN: 19 plant structures; EXPRESSED DURING: 11 growth stages; CONTAINS InterPro DOMAIN/s: Lytic transglycosylase-like, catalytic (InterPro:IPR008258); Has 171 Blast hits to 155 proteins in 40 species: Archae - 0; Bacteria - 54; Metazoa - 0; Fungi - 0; Plants - 55; Viruses …	0.28795	0.736886	-0.274439	-0.0432841	2.8	3.3	2.7	1.7	3.3	3.7	3.3	2.4	3.9	6.1	5	4.7	4.8	7.8	3.3	4.4
Gh_A01G0793	17379342	17380956	AT4G00231.1	ARM repeat superfamily protein	0.610036	0.815318	-0.203092	0.186413	2.3	2	2.6	1.7	2.8	2.3	2.9	1.9	0.7	1	0.8	0.8	0.6	1.2	0.3	0.8
Gh_A01G0794	17401444	17409421	AT1G79570.1	Protein kinase superfamily protein with octicosapeptide/Phox/Bem1p domain	0.5387	0.810503	0.0819934	-0.184875	4.9	5	3.8	4.4	4.5	5.1	3.9	3.6	4.4	6.5	9	5.7	9.1	10.3	4.6	5.1
Gh_A01G0796	17448492	17449286	AT1G56170.2	nuclear factor Y, subunit C2	0.422651	0.992329	-0.161967	0.349746	2.3	2.8	3.1	1.9	3.2	3.8	2.8	1.5	1.2	9.1	0.4	3.7	2.4	3.3	1.5	4.1
Gh_A01G0799	17510464	17544827	AT1G79440.1	aldehyde dehydrogenase 5F1	0.701874	0.806273	0.0592455	-0.0239457	36.1	30	35.5	35.1	34.3	32.3	34.3	30.3	33	25.7	30.8	30	31	34.8	24.6	31.1
Gh_A01G0800	17650535	17657506	AT1G79460.1	Terpenoid cyclases/Protein prenyltransferases superfamily protein	0.384869	0.174327	0.216811	-1.08746	1.2	1.2	1	0.9	1.2	1	0.8	0.7	0.1	0.5	0	0.2	0.2	0.8	0.2	0.5
Gh_A01G0802	17800364	17809840	AT3G12670.1	CTP synthase family protein	0.613831	0.321444	-0.00919056	0.403249	80.7	73.9	92.3	81.7	64.9	70.4	101.7	93.7	113.7	24.3	73.2	93.5	62.5	57.1	32.7	78.1
Gh_A01G0803	17991141	18021731	AT1G79280.1	nuclear pore anchor	0.0364468	0.931735	-0.186241	0.0671142	5.9	6	6.5	7	7.5	8	6.8	6.6	5	7	4.4	5.6	5	7.3	3.7	5
Gh_A01G0804	18070592	18071698	AT3G03210.1	unknown protein; FUNCTIONS IN: molecular_function unknown; INVOLVED IN: biological_process unknown; LOCATED IN: endomembrane system; EXPRESSED IN: 24 plant structures; EXPRESSED DURING: 15 growth stages; Has 59 Blast hits to 59 proteins in 17 species: Archae - 0; Bacteria - 0; Metazoa - 0; Fungi - 0; Plants - 56; Viruses - 0; Other Eukaryotes - 3 (source: NCBI BLink).	0.496782	0.697148	-0.026967	0.432959	1.5	1.5	1.1	1.2	1.5	1.7	0.9	1.3	1.2	1.7	1.5	1	0.8	0.8	1.5	0.9
Gh_A01G0805	18090602	18092570	AT3G12710.1	DNA glycosylase superfamily protein	0.449188	0.0950612	-0.0397687	1.56616	55.9	65.3	61.4	60.7	61.6	54	72.4	62.1	11.7	2.1	2.7	14	2.7	2.6	1.9	3.1
Gh_A01G0807	18145415	18150516	AT1G66260.2	RNA-binding (RRM/RBD/RNP motifs) family protein	0.726979	0.693242	0.0851555	0.113909	20.3	18.5	19.7	23.5	20.6	19.8	18.9	18	19.4	26.5	15	23.4	19	19.6	18.1	21.2
Gh_A01G0808	18153938	18156831	AT1G76660.1	FUNCTIONS IN: molecular_function unknown; INVOLVED IN: biological_process unknown; LOCATED IN: plasma membrane; EXPRESSED IN: 22 plant structures; EXPRESSED DURING: 13 growth stages; BEST Arabidopsis thaliana protein match is: hydroxyproline-rich glycoprotein family protein (TAIR:AT5G52430.1); Has 353 Blast hits to 231 proteins in 60 species: Archae - 0; Bacteria - 6; Metazoa - 57; Fungi - 22; Pl…	0.0632701	0.51027	-0.261978	-0.178298	16	17.2	18.3	16.8	20.4	22.5	20.3	18.7	15.8	22.9	26.8	20.4	20.7	34.7	22.2	19.6
Gh_A01G0809	18206297	18221738	AT5G42390.1	Insulinase (Peptidase family M16) family protein	0.220275	0.318543	-0.0988534	-0.10343	3.1	4.1	3.6	3.3	3.8	4	4	3.3	3.9	3.5	3.8	3.6	4.4	4.9	3.2	3.4
Gh_A01G0811	18301675	18302316	AT1G21010.1	unknown protein; FUNCTIONS IN: molecular_function unknown; INVOLVED IN: N-terminal protein myristoylation; LOCATED IN: cellular_component unknown; EXPRESSED IN: 24 plant structures; EXPRESSED DURING: 14 growth stages; BEST Arabidopsis thaliana protein match is: unknown protein (TAIR:AT1G76600.1); Has 206 Blast hits to 206 proteins in 13 species: Archae - 0; Bacteria - 0; Metazoa - 0; Fungi - 0; P…	0.924648	0.223398	0.0734622	0.789321	4.2	2.3	3.8	3.8	2.4	4.1	3.8	3.1	5.8	2.8	1	6.3	1.9	1.5	1.3	4.5
Gh_A01G0812	18382550	18387048	AT1G20980.1	squamosa promoter binding protein-like 14	0.807809	0.598541	-0.0240856	-0.0533632	6.6	7.7	7.2	8.2	7.1	9.3	7.3	6.5	6.8	10.4	6.2	11.1	7.9	13.6	6.2	8.1
Gh_A01G0814	18486748	18493834	AT1G76510.2	ARid/BRIGHT DNA-binding domain-containing protein	0.123393	0.979853	-0.176157	0.0671142	13.6	16.7	12.5	11.1	16	15.9	15.2	13.8	11.4	15.4	8.4	11	10.8	14.9	7.9	10.5
Gh_A01G0815	18496911	18500432	AT1G76460.1	RNA-binding (RRM/RBD/RNP motifs) family protein	0.102398	0.10953	0.144242	-0.24309	24.7	23.7	27.5	27.1	24	25.7	23.6	19.9	23.6	20.7	21.4	30.2	28.1	25.4	29.4	30.6
Gh_A01G0816	18652704	18658004	AT2G33620.4	AT hook motif DNA-binding family protein	0.526065	0.860405	0.00918332	0.045	39.6	36.3	40.4	41.3	37.9	42.2	38.6	37.9	14	11.7	9.1	17.3	11.6	10.8	11.1	17
Gh_A01G0817	18658917	18662071	AT2G33630.1	NAD(P)-binding Rossmann-fold superfamily protein	0.130194	0.883192	-0.236834	0.254573	5.4	5.4	5.4	5.1	7.4	5.9	6.2	5.6	3.3	4.3	2.5	3.5	2.7	3.6	2.2	2.9
Gh_A01G0818	18703660	18704319	AT1G20870.1	HSP20-like chaperones superfamily protein	0.0565503	0.788267	-0.297246	-0.00555953	12.9	12.3	11.5	14	14.9	19.1	14.8	13.5	10.7	17.2	7.6	16.3	9.3	10.4	13.3	19
Gh_A01G0820	18753327	18756621	AT4G35300.4	tonoplast monosaccharide transporter2	0.379866	0.144579	0.0440098	0.452407	114.6	113.2	129.1	135.7	141.3	104.2	112.3	120	93.3	31.4	94.2	70.5	63.7	59.5	41.9	46.4
Gh_A01G0821	18758330	18758899	AT1G20823.1	RING/U-box superfamily protein	0.420185	0.441237	0.191659	0.128008	4.2	4.5	6	6.2	4.6	5.8	3.7	4.2	32.5	15.5	22.3	35.7	22.6	16.7	29.4	28.3
Gh_A01G0822	18867901	18871162	AT1G76400.1	Ribophorin I	0.364327	0.302051	0.460226	1.14477	11.7	3.8	3.6	3.6	4.3	4.6	4.1	3.5	13.2	2.1	2.2	2.4	1.9	3	2	2.1
Gh_A01G0823	18871642	18872997	AT1G20810.1	FKBP-like peptidyl-prolyl cis-trans isomerase family protein	0.662803	0.0771671	-0.451379	-0.460974	1.7	1.6	0.6	1	2.2	3.3	0.7	0.5	2.6	6.2	4	4.2	4.8	7.4	6.3	4.9
Gh_A01G0825	18907581	18909522	AT1G42960.1	expressed protein localized to the inner membrane of the chloroplast.	0.480602	0.302043	0.0838533	0.108957	104.3	107.8	97	87.6	83.9	97.7	95.4	97.3	100	83.7	88.5	97.6	83.1	71.5	107.8	80.5
Gh_A01G0827	18922173	18925648	AT5G24360.1	inositol requiring 1-1	0.0265853	0.233827	-0.249978	-0.149143	2.8	3.2	2.4	2.7	3.5	3.4	3.4	2.9	2.1	3.3	2.4	2.3	2.9	3.2	2.8	2.3
Gh_A01G0829	18952105	18954423	AT2G33700.1	Protein phosphatase 2C family protein	0.741341	0.457923	0.0736855	-0.0928952	4.7	6.3	7.2	5.9	5.9	7.4	4.6	5	8.9	13.1	8.4	11.7	10.4	14.7	7.8	12
Gh_A01G0830	18955426	18958223	AT1G42480.1	unknown protein; FUNCTIONS IN: molecular_function unknown; INVOLVED IN: biological_process unknown; LOCATED IN: endomembrane system; EXPRESSED IN: 24 plant structures; EXPRESSED DURING: 13 growth stages; CONTAINS InterPro DOMAIN/s: Protein of unknown function DUF3456 (InterPro:IPR021852); Has 177 Blast hits to 177 proteins in 59 species: Archae - 0; Bacteria - 0; Metazoa - 140; Fungi - 0; Plants …	0.460774	0.264801	-0.17892	0.157895	34	38.5	37.6	33.8	44.5	30.8	40.6	47	37.9	19.7	35.7	32.1	29	31.5	25.2	26.7
Gh_A01G0831	18967628	18969367	AT5G42350.1	Galactose oxidase/kelch repeat superfamily protein	1	0.566912	-0.0456921	-0.0675859	9.7	9.9	10.3	10.5	10	12.7	9.7	9.3	9.3	10.9	11.8	9.7	8.6	15.8	9.4	9.9
Gh_A01G0832	18970613	18973547	AT1G76390.2	ARM repeat superfamily protein	0.818211	0.0856923	0	0.334095	11.1	10.3	9.3	11.8	10.2	11.1	10.4	10.8	12.2	8	10.1	8.4	7.7	9.7	6.1	7.2
Gh_A01G0833	19073556	19075910	AT1G20770.1	unknown protein; Has 59 Blast hits to 59 proteins in 24 species: Archae - 0; Bacteria - 0; Metazoa - 26; Fungi - 4; Plants - 29; Viruses - 0; Other Eukaryotes - 0 (source: NCBI BLink).	0.377402	0.599217	-0.198472	-0.128008	7.1	8.4	6.9	5.4	8.6	10.4	6.8	6.1	3.8	9.6	1.7	4.3	4.4	5.4	5.3	6.1
Gh_A01G0834	19077161	19085929	AT1G20760.1	Calcium-binding EF hand family protein	0.363426	0.525248	-0.0565183	0.0656976	20.9	20.5	21	22.7	21.6	18.9	24.4	23.6	26.6	15.7	27.7	22.1	23	26	19.3	19.7
Gh_A01G0835	19118345	19123797	#N/A	#N/A	0.2438	0.903141	-0.171228	0.0881309	5.3	7.8	6.1	5.4	7.4	6.4	6.6	7.3	2.9	5	2.3	3.3	3.3	3.8	2.2	3.4
Gh_A01G0836	19135209	19141618	AT1G76690.1	12-oxophytodienoate reductase 2	0.492747	0.425547	-0.437267	0.459432	6.1	2.5	5.4	2.1	5.5	8.8	4.9	2.6	4.4	2.6	0.4	6.9	2	1.4	1.7	5.3
Gh_A01G0836	19135209	19141618	AT1G76690.1	12-oxophytodienoate reductase 2	0.323729	0.89789	0.226068	-0.0466932	20.2	28.9	20.2	22.4	18.7	13	24.6	22.1	2.5	4.8	2.4	5.5	3.8	1.5	6.9	3.5
Gh_A01G0838	19162700	19189261	AT1G20693.2	high mobility group B2	0.259244	0.676736	-0.297618	0.0701437	200.5	199.6	178.2	206.9	262.2	371.1	171.9	159.9	179.8	340.7	107	253.3	173.7	265.8	163.4	236.1
Gh_A01G0842	19326732	19329911	AT1G20650.1	Protein kinase superfamily protein	0.949803	0.430483	-0.00129506	0.572705	58.6	62.4	50.9	50.8	56	47.5	60.2	59.2	6.2	6.6	1.3	15.2	4.8	5.1	2.3	7.5
Gh_A01G0843	19373281	19388929	AT1G42470.1	Patched family protein	0.841345	0.590257	0.0229004	0.285754	7.5	6.4	5.9	5.6	6.1	8	5	5.9	2.7	4.2	1.4	4.5	2	3.3	2.3	2.9
Gh_A01G0845	19440294	19443475	AT4G35090.1	catalase 2	0.383324	0.113489	0.109885	-0.117673	162.6	166	184	156.9	146.3	135.5	169.9	168.7	161.1	142.6	164.1	138.2	163.9	148	170.7	174.9
Gh_A01G0847	19576863	19579511	AT5G42340.1	Plant U-Box 15	0.730443	0.211628	0	0.359328	3.6	2.6	3.7	3.6	2.8	3.5	3.8	3.4	4	1.3	4.2	3.2	2.5	2.7	2.5	2.2
Gh_A01G0848	19582268	19584633	AT1G76310.1	CYCLIN B2;4	0.319341	0.0794874	-0.479168	-0.50696	0.8	1.2	0.7	0.6	1.5	1.9	0.5	0.7	0.4	0.5	0.5	0.5	0.8	0.6	0.4	0.9
Gh_A01G0849	19585295	19586669	AT1G20580.1	Small nuclear ribonucleoprotein family protein	0.294984	0.476049	-0.289108	0.168682	15.5	20.5	15.1	14.7	20.3	30.4	15.5	14.2	19.1	32.9	15.1	19.9	15.8	19.5	20	22.1
Gh_A01G0851	19591083	19595669	AT5G42320.1	Zn-dependent exopeptidases superfamily protein	0.919803	0.832108	-0.0265942	-0.00458727	10.9	11.5	10.1	10.5	11.1	11.8	10.5	10.4	7.3	8.1	7.5	8.5	8.2	8.6	7	7.7
Gh_A01G0852	19601313	19604574	AT5G42310.1	Pentatricopeptide repeat (PPR-like) superfamily protein	0.0141509	0.00962793	-0.451379	0.415037	1.6	1.1	1.1	1.1	1.7	1.9	1.5	1.6	1.1	1.2	1.1	1	0.9	0.9	0.7	0.8
Gh_A01G0853	19617945	19683669	AT1G42440.1	FUNCTIONS IN: molecular_function unknown; INVOLVED IN: ribosome biogenesis; LOCATED IN: nucleus; EXPRESSED IN: 22 plant structures; EXPRESSED DURING: 13 growth stages; CONTAINS InterPro DOMAIN/s: AARP2CN (InterPro:IPR012948), Protein of unknown function DUF663 (InterPro:IPR007034); BEST Arabidopsis thaliana protein match is: P-loop containing nucleoside triphosphate hydrolases superfamily protein…	0.556936	0.180515	-0.0558532	0.194418	5.7	4.5	5.6	7	6	6.6	5.8	5.3	7.3	8.9	9.7	9	6.9	7.6	6.7	9.3
Gh_A01G0856	19777308	19783204	AT1G76280.3	Tetratricopeptide repeat (TPR)-like superfamily protein	0.210473	0.911048	-0.173829	0.0368368	4.1	4.8	3.6	3.9	4.8	5.3	4.3	4.1	3	3.5	2.4	3	2.6	4.5	1.8	2.7
Gh_A01G0857	19783892	19786893	AT1G63610.1	unknown protein; FUNCTIONS IN: molecular_function unknown; INVOLVED IN: biological_process unknown; LOCATED IN: chloroplast; EXPRESSED IN: 22 plant structures; EXPRESSED DURING: 13 growth stages; BEST Arabidopsis thaliana protein match is: unknown protein (TAIR:AT2G14910.1); Has 537 Blast hits to 411 proteins in 100 species: Archae - 0; Bacteria - 231; Metazoa - 0; Fungi - 0; Plants - 94; Viruses…	0.209865	0.96638	-0.337035	-0.0196288	4.3	4.3	4.5	4	5.2	7.6	4.2	4.6	3.4	5.8	3	2.4	3.5	3.5	3.4	4.4
Gh_A01G0858	19805986	19819236	AT1G76270.1	O-fucosyltransferase family protein	0.419547	0.581646	-0.0490426	0.127075	18.3	20.1	16.1	17.8	17.9	16.6	20.2	20.1	15.6	10.5	11	13.9	12.2	16.4	8.2	9.9
Gh_A01G0863	19933061	19938146	AT1G20530.1	Protein of unknown function (DUF630 and DUF632)	0.335096	0.22072	-0.289507	1	2.9	4.1	1.4	2.4	4	5.2	2.4	1.6	16.3	1.1	3.8	11	4.3	7.5	0.3	4
Gh_A01G0864	19939706	19942459	AT5G42270.1	FtsH extracellular protease family	0.00142001	0.480311	-0.187537	0.0898314	9.5	10.3	9.3	9.8	11.6	10.9	10.7	11.1	9.1	11.9	8.8	8.3	8.5	10.7	7.4	9.2
Gh_A01G0866	19945027	19945884	AT2G17080.1	Arabidopsis protein of unknown function (DUF241)	0.0241313	0.16461	-0.547488	0.678072	0.6	0.6	0.7	0.7	1.2	1.1	0.7	0.8	0.5	0.4	0.4	1.1	0.4	0.3	0.3	0.5
Gh_A01G0869	20065297	20067330	AT1G76200.1	unknown protein; Has 96 Blast hits to 96 proteins in 48 species: Archae - 0; Bacteria - 0; Metazoa - 0; Fungi - 47; Plants - 38; Viruses - 0; Other Eukaryotes - 11 (source: NCBI BLink).	0.00214746	0.316375	0.200939	0.119456	93.1	93.1	94.5	93.1	79.1	85.1	83.1	77.9	71.2	72.9	59.8	80.5	64.7	53	68.7	75.4
Gh_A01G0871	20113654	20114343	AT1G20450.1	Dehydrin family protein	0.247009	0.133089	0.933496	-0.766437	166	31.3	143.5	131.9	53.8	59.4	59.5	74.8	964.1	6072.5	2940.4	2494.9	5620.5	3255.2	7049.4	5290.4
Gh_A01G0872	20184084	20187069	AT5G42250.1	Zinc-binding alcohol dehydrogenase family protein	0.557339	0.167518	-0.0526415	-0.292386	21.8	22.8	23.5	20.7	27.1	20.1	22.5	22.4	13.1	29.7	16.8	22.3	27.6	20.6	26	26.1
Gh_A01G0873	20329700	20332774	AT1G76160.1	SKU5 similar 5	0.333719	0.473487	-1.35755	0.459432	0.4	0.6	0.3	0.3	0.8	3	0.2	0.1	0.1	1.1	0.5	0.5	0.2	0.6	0.5	0.3
Gh_A01G0874	20344340	20348860	AT1G76140.1	Prolyl oligopeptidase family protein	0.878155	0.0705965	0.01392	0.370094	17.7	18.2	17.7	19.3	18.4	17.7	17.6	18.5	24.7	14.5	20.9	16.8	16.4	17.4	12.9	12.8
Gh_A01G0875	20350543	20353777	AT1G20380.1	Prolyl oligopeptidase family protein	0.791463	0.543283	-0.446064	0.0473057	5.4	0.5	0.5	0.5	4	0.6	3	1.8	1.6	2.9	2.1	18.2	6.1	1.5	4.4	12
Gh_A01G0876	20627513	20629660	AT2G33680.1	Tetratricopeptide repeat (TPR)-like superfamily protein	0.883192	0.066506	-0.0506261	-0.822002	0.5	0.7	0.7	0.9	0.6	1	0.8	0.5	0.9	1.3	0.6	2.8	2.7	2	2.7	2.5
Gh_A01G0877	20630205	20631186	AT4G35750.1	SEC14 cytosolic factor family protein / phosphoglyceride transfer family protein	0.13172	0.0877162	-0.165762	-0.435502	19	20.3	25	24.4	26.7	25.5	26.8	20.5	42.6	54.8	30.7	60.9	57.7	44	77	76.9
Gh_A01G0879	20695744	20696691	AT5G27280.1	Zim17-type zinc finger protein	0.238262	0.189585	-0.19429	-0.236779	15.6	15.6	12.9	10.7	14.5	18.7	15.3	14.2	17.3	30.7	14.3	21.8	24.2	24.7	23.1	27.1
Gh_A01G0880	20697344	20701722	AT4G35790.2	phospholipase D delta	0.248139	0.174136	-1.1375	-1.91561	0.1	0.2	0.1	0.1	0.6	0.4	0	0.1	0.3	1.6	0	0.3	0.6	1.5	0.8	5.4
Gh_A01G0881	20704743	20712667	AT2G16990.2	Major facilitator superfamily protein	0.171699	0.919578	0.297681	0.0331669	1.7	1.5	1.3	1.4	1.3	1.6	1.2	0.7	1	0.9	0.8	1.7	1	1.3	1	1
Gh_A01G0882	20756017	20764183	AT4G38510.5	ATPase, V1 complex, subunit B protein	0.371242	0.485035	0.0641303	0.302761	21.7	21	19.2	16.3	20.7	18.9	15.9	19.3	6.9	8.3	2.9	6.2	4.1	7.5	2	6.1
Gh_A01G0884	20840531	20842428	AT1G76010.1	Alba DNA/RNA-binding protein	0.700498	0.481376	-0.152153	-0.0543452	49.2	46.3	52.4	44.5	60.2	53.2	48.1	52.3	35.4	37.4	35.1	48.4	40.4	40.8	36.6	44.5
Gh_A01G0885	20850116	20851928	AT1G75980.1	Single hybrid motif superfamily protein	0.682525	0.0584321	-0.113458	0.224655	13	10.2	11.2	9.6	13	11.8	11	11.8	7.3	8.5	7.2	8.9	6.6	6.2	7.8	6.7
Gh_A01G0887	20961142	20964787	AT4G35890.1	winged-helix DNA-binding transcription factor family protein	0.929877	0.855396	-0.0241798	0.0644319	8	8.8	8.6	10.1	9.2	10.1	7.9	8.9	8.5	12.5	10.3	12.2	10	11.5	10.4	9.7
Gh_A01G0889	21060435	21061309	AT4G35070.2	SBP (S-ribonuclease binding protein) family protein	0.149692	0.830154	-1.32193	0	0.7	0.4	0.7	0.6	2.2	2.5	0.8	0.5	1.1	1.2	0.7	1	0.6	2.1	0.4	0.9
Gh_A01G0890	21137627	21141812	AT1G20100.1	unknown protein; BEST Arabidopsis thaliana protein match is: unknown protein (TAIR:AT1G75860.1); Has 471 Blast hits to 438 proteins in 92 species: Archae - 0; Bacteria - 14; Metazoa - 217; Fungi - 43; Plants - 91; Viruses - 1; Other Eukaryotes - 105 (source: NCBI BLink).	0.285021	0.550617	-0.347293	0.256193	25.8	14.8	12.2	12.6	20.7	23.3	16	23.2	11	18.2	14.6	10.9	7.3	20.7	7.4	10.4
Gh_A01G0891	21142087	21145440	AT4G35030.2	Protein kinase superfamily protein	0.209222	0.558081	-0.343623	0.274622	9.9	6.1	5	5.4	8.6	9.2	6.6	9.1	4.4	7.7	5.8	4.6	3.2	7.9	3.2	4.3
Gh_A01G0892	21158413	21170138	AT1G75850.1	VPS35 homolog B	0.785969	0.684031	-0.0998489	-0.0819416	8	6.8	9.8	6.1	6.8	9.7	8.1	8.3	8.6	7.2	6.8	8.2	8.7	10.6	6	7.3
Gh_A01G0894	21244688	21249882	AT4G24190.1	Chaperone protein htpG family protein	0.583046	0.733219	-0.250962	0.0251786	10.7	11.8	9.1	8.4	14.6	6.2	11.6	15.2	10.1	4.8	8.2	5.8	10.7	6	4.5	7.2
Gh_A01G0896	21308784	21310533	AT1G75800.1	Pathogenesis-related thaumatin superfamily protein	0.818999	0.666178	0.0259952	-0.076962	1.7	1.6	1.3	1	1.5	1.9	1.2	0.9	6.6	8.6	5.7	8.3	8.7	4.8	11.4	5.9
Gh_A01G0897	21310985	21313006	AT4G24175.1	unknown protein; CONTAINS InterPro DOMAIN/s: Uncharacterised protein family UPF0307 (InterPro:IPR006839); Has 30201 Blast hits to 17322 proteins in 780 species: Archae - 12; Bacteria - 1396; Metazoa - 17338; Fungi - 3422; Plants - 5037; Viruses - 0; Other Eukaryotes - 2996 (source: NCBI BLink).	0.131088	0.287886	-0.385654	-0.473931	1.3	1.6	2	1.3	2.4	2.7	1.6	1.4	1	2.6	0.5	3.1	1.7	1.9	2.5	3.9
Gh_A01G0898	21314321	21314821	AT2G17880.1	Chaperone DnaJ-domain superfamily protein	0.354292	0.130475	-0.419714	-1.24961	1.9	1.4	2.9	1.5	4.1	2.7	1.8	1.7	2	8.2	1.5	19.8	10.8	7.3	17.3	39.5
Gh_A01G0899	21353813	21356870	AT5G42470.1	CONTAINS InterPro DOMAIN/s: Brain/reproductive organ-expressed protein (InterPro:IPR010358); Has 35333 Blast hits to 34131 proteins in 2444 species: Archae - 798; Bacteria - 22429; Metazoa - 974; Fungi - 991; Plants - 531; Viruses - 0; Other Eukaryotes - 9610 (source: NCBI BLink).	0.236622	0.593502	-0.0659343	0.0147592	13.5	14.3	14.5	13.3	14.7	15.5	13.7	14.3	11	9.8	8.5	10	10	10.2	7.9	10.8
Gh_A01G0902	21506485	21508010	AT1G75710.1	C2H2-like zinc finger protein	0.317916	0.93141	-0.686501	0.0641303	1.5	1.7	1.6	1.6	3.2	5.4	0.6	1.1	2	3.8	0.6	2.8	1.9	4.2	0.7	2
Gh_A01G0907	21858923	21862866	AT1G19835.2	Plant protein of unknown function (DUF869)	0.14905	0.106675	-1.5025	-0.652077	0.2	0.1	0.1	0.2	0.4	0.9	0.3	0.1	0.2	0.2	0	0.3	0.3	0.3	0.2	0.3
Gh_A01G0907	21858923	21862866	#N/A	#N/A	0.0656255	0.70625	-0.5025	-0.0561431	2.6	1.9	1.6	2.3	4.3	2.6	2.4	2.6	4	2.6	3.7	2.3	2.9	3.5	3.4	3.3
Gh_A01G0908	22204069	22208876	AT1G19850.1	Transcriptional factor B3 family protein / auxin-responsive factor AUX/IAA-related	0.0719824	0.0486602	0.280819	0.459432	23.2	31.1	28.9	32.7	26.2	20	21.7	27.5	8.8	7.2	6	6.6	4.9	7.4	3.6	4.9
Gh_A01G0910	22278150	22280799	AT5G39590.1	TLD-domain containing nucleolar protein	0.237515	0.388906	-0.161105	-0.133062	6.1	6.9	5.5	5.2	7.7	7.2	6.4	5.2	4.7	8.4	3.7	3.9	4.7	8.3	3.9	5.8
Gh_A01G0911	22281826	22284249	AT1G19860.1	Zinc finger C-x8-C-x5-C-x3-H type family protein	0.264738	0.937909	0.166582	0.0917925	13.3	10.9	9.7	9.2	9.6	11.3	9.9	7.6	9.6	14.7	10.9	8.6	8.7	14	9.2	9.2
Gh_A01G0912	22404166	22408586	AT1G19870.1	IQ-domain 32	0.747411	0.388094	-0.0647472	0.171631	6.1	7.7	7.4	9.3	6.5	10.4	9.2	5.8	69.3	50.3	120.6	77.2	73.6	85.8	70.1	52.3
Gh_A01G0913	22426113	22430731	AT1G30845.1	unknown protein; Has 120 Blast hits to 120 proteins in 67 species: Archae - 0; Bacteria - 0; Metazoa - 35; Fungi - 37; Plants - 23; Viruses - 0; Other Eukaryotes - 25 (source: NCBI BLink).	0.0895151	0.894224	-0.447459	-0.045324	4.7	4.6	4	4.3	7.1	7.3	6.2	3.4	3.3	9.4	2.8	3.3	3.1	4.5	7.4	4.4
Gh_A01G0913	22426113	22430731	AT5G42520.1	basic pentacysteine 6	0.113828	0.635508	-0.728553	-0.0625583	5.2	5.2	2.8	4	8.3	11.6	4.1	4.5	6.7	22.1	13.2	9.9	11.3	16.4	14.5	12
Gh_A01G0914	22443846	22445382	AT1G19900.1	glyoxal oxidase-related protein	0.384192	0.0592525	0.118738	2.39232	393.3	302.5	276.2	312.7	403.7	214.1	211.2	354.2	5.7	0.2	1.7	5	0.4	1.2	0.7	0.1
Gh_A01G0915	22575276	22577597	AT1G05150.1	Calcium-binding tetratricopeptide family protein	0.878617	0.546159	0.0529489	-0.0790716	2.9	3	2.5	2.7	3.2	2.5	2.1	2.9	1.5	1.9	2.1	1.6	1.9	2	1.9	1.7
Gh_A01G0916	22707064	22711331	AT3G54350.3	Forkhead-associated (FHA) domain-containing protein	0.260294	0.571376	-0.445411	-0.114643	1.1	1.3	1	1.3	1.7	2.8	1	0.9	1.2	6.4	2.3	3.4	3.1	5.2	2.7	3.4
Gh_A01G0920	23425795	23431391	AT4G39080.1	vacuolar proton ATPase A3	0.294292	0.259429	0.0855181	-0.200557	18.1	17.5	16	17.9	16.7	13.9	17.1	17.8	20.7	19.1	32.7	20.7	27.6	29.5	26.6	23.4
Gh_A01G0921	23435408	23441836	AT1G75510.1	Transcription initiation factor IIF, beta subunit	0.0126776	0.656479	-0.292926	-0.0131973	33.5	31.4	30.4	27.3	40.3	34.2	35.6	40.1	23.1	41	21.5	34.1	26.5	32.3	30.1	31.9
Gh_A01G0923	23561571	23564157	AT1G06060.1	LisH and RanBPM domains containing protein	0.896816	0.461968	0.0225426	0.108265	40.9	34.9	37.1	41.9	37.1	37.5	38.3	39.5	52	26.8	38.9	38.6	40.4	31	37.2	36.4
Gh_A01G0925	23610421	23611178	AT3G51030.1	thioredoxin H-type 1	0.336485	0.374845	-0.970456	1.17798	5.8	7.6	2.7	6.1	10.9	28.1	2.4	2.1	4.2	41.6	1.4	15.7	6	10.1	4.6	7.1
Gh_A01G0928	23702664	23705242	AT5G42990.1	ubiquitin-conjugating enzyme 18	0.0573763	0.859125	-0.222622	0.0926919	25.2	25.3	19.1	20.3	25.5	28.9	24.9	25.6	18.7	23.3	11.7	15.4	17.2	16.6	15.8	15.2
Gh_A01G0929	23730338	23731077	AT1G75390.1	basic leucine-zipper 44	0.226971	0.940633	-1.64491	0.0336308	1.6	2.1	0.4	1.4	3.8	11.5	1.6	0.3	1.1	19.3	0.2	1.1	1.9	15.7	1.3	2.3
Gh_A01G0930	24011389	24012141	AT5G66440.1	unknown protein; BEST Arabidopsis thaliana protein match is: unknown protein (TAIR:AT4G34560.1); Has 1807 Blast hits to 1807 proteins in 277 species: Archae - 0; Bacteria - 0; Metazoa - 736; Fungi - 347; Plants - 385; Viruses - 0; Other Eukaryotes - 339 (source: NCBI BLink).	0.199619	0.207555	0.874469	1.34792	0.4	0.4	1	0.4	0.4	0.4	0.2	0.2	0.5	3.5	1.1	0.5	0.3	0.7	0.5	0.7
Gh_A01G0930	24011389	24012141	AT5G66440.1	unknown protein; BEST Arabidopsis thaliana protein match is: unknown protein (TAIR:AT4G34560.1); Has 1807 Blast hits to 1807 proteins in 277 species: Archae - 0; Bacteria - 0; Metazoa - 736; Fungi - 347; Plants - 385; Viruses - 0; Other Eukaryotes - 339 (source: NCBI BLink).	0.313555	0.789039	0.678072	-0.125531	0.4	0.3	1.4	0.3	0.4	0.3	0.4	0.4	0.8	2.1	1	1.6	0.7	0.9	1.1	3.3
Gh_A01G0931	24025580	24027725	AT1G47250.1	20S proteasome alpha subunit F2	0.30424	0.28082	0.105262	0.236095	38.7	40.8	44.1	44.1	34.2	45.5	36.8	39.4	31.8	29.7	20.9	32.2	24.5	24.2	18.3	30.3
Gh_A01G0932	24028604	24031674	AT1G19580.1	gamma carbonic anhydrase 1	0.67983	0.399714	-0.0164925	0.107593	90.5	96.9	93	93.6	90.5	104	91.5	92.3	70.4	73.2	56	78.7	63.9	61.1	59.9	73.4
Gh_A01G0933	24067836	24069468	AT1G75280.1	NmrA-like negative transcriptional regulator family protein	0.702487	0.474521	-0.0916076	0.0716107	249.8	281.9	250	287.6	233.8	251.3	413.8	240.5	1821.1	984.7	1756.5	1612.2	1533.5	1798.3	1309.5	1234.2
Gh_A01G0934	24099464	24100196	AT1G19530.1	unknown protein; FUNCTIONS IN: molecular_function unknown; INVOLVED IN: N-terminal protein myristoylation, anaerobic respiration; LOCATED IN: cellular_component unknown; EXPRESSED IN: leaf apex, inflorescence meristem, hypocotyl, root, flower; EXPRESSED DURING: petal differentiation and expansion stage; Has 47 Blast hits to 47 proteins in 13 species: Archae - 0; Bacteria - 0; Metazoa - 0; Fungi -…	0.482441	0.166077	0.0083016	-0.58099	65.2	47.4	72.9	58.5	49.5	62.5	71.7	58.9	75.9	179.7	57.2	99.4	117.9	93.9	147.2	257.6
Gh_A01G0939	24696327	24700116	AT2G16250.1	Leucine-rich repeat protein kinase family protein	0.103624	1	-0.547488	0.0740006	1	1.2	0.7	1	2.1	1.7	0.8	1.1	0.4	1.3	0.1	0.2	0.3	1	0.2	0.4
Gh_A01G0940	24701132	24701753	AT5G15220.1	Ribosomal protein L27 family protein	0.598114	0.0351944	0.0438262	0.249581	15.9	17.3	14.9	15.4	13.8	17.7	14	16.1	13.7	12.2	11.9	11.3	11	10.6	10.7	9
Gh_A01G0941	24726433	24728290	AT5G42765.1	INVOLVED IN: biological_process unknown; LOCATED IN: thylakoid, chloroplast thylakoid membrane, chloroplast; EXPRESSED IN: 22 plant structures; EXPRESSED DURING: 13 growth stages; CONTAINS InterPro DOMAIN/s: Twin-arginine translocation pathway, signal sequence (InterPro:IPR006311); Has 30201 Blast hits to 17322 proteins in 780 species: Archae - 12; Bacteria - 1396; Metazoa - 17338; Fungi - 3422; …	0.724674	0.626622	-0.057551	-0.110089	5.1	3.7	4.1	4.3	4.8	4.2	4.4	4.5	5.6	6	4.8	6.3	6.5	3.3	7.9	6.8
Gh_A01G0942	24751325	24754817	AT1G75200.1	flavodoxin family protein / radical SAM domain-containing protein	0.218118	0.055506	-0.520832	-1.05445	0.5	0.8	0.3	0.7	1.5	0.9	0.5	0.4	0.4	0.6	0.3	1.3	1	1.8	0.7	1.9
Gh_A01G0942	24751325	24754817	AT1G75200.1	flavodoxin family protein / radical SAM domain-containing protein	0.0392992	0.49562	-0.205469	0.170933	4.9	4.8	4.5	5.4	6.3	5.1	5.3	5.9	4.6	3.9	5.5	3.9	4.1	4.8	3	4
Gh_A01G0944	24884777	24891357	AT5G42740.1	Sugar isomerase (SIS) family protein	0.909788	0.857533	-0.00693883	-0.0149587	60.5	55.7	63.5	69.2	64.1	56.2	67	62.8	98.6	63.9	100.1	92.4	101.5	90.5	81	85.7
Gh_A01G0945	24922915	24930725	AT5G42950.1	GYF domain-containing protein	0.30393	0.648803	-0.0911479	0.141176	3.1	3.4	3.4	3.9	3.9	4.1	3.4	3.3	2.8	3.5	2.6	2.9	2.1	3.7	2	2.9
Gh_A01G0946	25157199	25165406	AT5G42950.1	GYF domain-containing protein	0.364294	0.635858	-0.14439	0	1.8	1.7	1.9	2.2	1.9	2.8	2.1	1.6	2	2.8	1.5	2.2	1.9	2.8	1.6	2.2
Gh_A01G0949	25179342	25182350	AT5G42970.1	Proteasome component (PCI) domain protein	0.013986	0.150627	-0.273018	0.106128	3	3.1	2.6	3.3	3.6	4.1	3.5	3.3	3.8	3.4	3.7	3.2	3.3	3.2	3	3.6
Gh_A01G0950	25248792	25254649	AT1G45150.1	unknown protein; Has 219 Blast hits to 202 proteins in 78 species: Archae - 0; Bacteria - 166; Metazoa - 0; Fungi - 0; Plants - 36; Viruses - 0; Other Eukaryotes - 17 (source: NCBI BLink).	0.00712088	0.603545	-0.244087	0.0972022	9	9.6	10.4	10.6	11.1	11.5	13	11.3	17.8	16.3	20.5	16	17.5	20.2	12.4	15.9
Gh_A01G0952	25439330	25442157	AT4G16580.1	Protein phosphatase 2C family protein	0.0412026	0.902229	-0.288978	0.14505	6.7	5.7	6.1	6.3	7.6	8.3	6.9	7.5	4.3	6.9	6.3	5.5	4.4	6.9	4.8	4.7
Gh_A01G0954	25469864	25470918	AT1G47740.2	PPPDE putative thiol peptidase family protein	0.203565	0.593253	0.201634	-0.0509614	23.1	21.3	18.8	21.9	23.6	16.9	18.5	15	10.9	14.9	10.1	8.6	11.3	8.6	14.2	12
Gh_A01G0955	25472151	25475170	AT1G80950.1	Phospholipid/glycerol acyltransferase family protein	0.372055	0.0485789	0.0569559	-0.17724	8.1	8.4	7.9	6.6	8.5	6.7	7.8	6.8	6.6	8.4	8.2	7.4	9	8.2	8.3	9.1
Gh_A01G0956	25572193	25572903	AT1G19310.1	RING/U-box superfamily protein	0.0677081	0.091867	-0.388324	-0.433705	27.6	21.3	20.7	21.7	32.2	37.9	27.4	22	21.8	32.9	18.5	34.3	31.8	28.5	42.8	42.1
Gh_A01G0957	25575941	25577098	AT1G19300.1	Nucleotide-diphospho-sugar transferases superfamily protein	0.107402	0.117259	-1.76818	-1.79141	1.2	1.2	0.2	0.6	4.1	5.4	1	0.4	0.3	0.5	0.1	0.4	0.3	2.2	1.3	0.7
Gh_A01G0958	25583651	25587182	AT1G19270.1	DA1	0.204586	0.288219	-0.33985	-0.179549	2.4	1.5	1.2	1.3	1.8	2	2.4	1.9	1.8	2	1.5	3	1.8	2.5	2.6	2.5
Gh_A01G0959	25622185	25625910	AT1G47530.1	MATE efflux family protein	0.678058	0.594379	-0.395929	0.0458037	0.5	0.4	0.6	0.4	0.6	1.2	0.4	0.3	1.4	1.3	2.6	1.1	1.6	1.7	1.2	1.7
Gh_A01G0961	25716613	25720406	AT4G33280.1	AP2/B3-like transcriptional factor family protein	0.365047	0.872551	-0.336283	0.146078	2.5	2.1	1.2	2.2	2.7	4.5	1.4	1.5	3.3	5.2	2.1	2.9	2.5	4.8	2.1	2.8
Gh_A01G0963	25820005	25821477	AT1G47310.1	unknown protein; FUNCTIONS IN: molecular_function unknown; INVOLVED IN: biological_process unknown; LOCATED IN: endomembrane system; EXPRESSED IN: 24 plant structures; EXPRESSED DURING: 13 growth stages; Has 45 Blast hits to 45 proteins in 11 species: Archae - 0; Bacteria - 0; Metazoa - 0; Fungi - 0; Plants - 45; Viruses - 0; Other Eukaryotes - 0 (source: NCBI BLink).	0.845133	0.27628	-0.0296117	-0.084146	14.2	11.7	8.9	8.6	13.1	8.7	11.1	11.4	8.6	9.4	8	7.3	8.4	8.9	8.6	9.4
Gh_A01G0964	25830736	25833534	AT4G33300.2	ADR1-like 1	0.41256	0.817653	-0.0749621	0.527247	2.1	2.1	2.1	1.2	1.8	2.4	2	1.7	2.3	7.5	0.9	4	2.2	3.8	1.6	2.6
Gh_A01G0965	25860910	25861614	AT5G42680.2	Protein of unknown function, DUF617	0.585478	0.928251	0.0477326	0.299088	22	17.8	15.8	12	15.8	19	13.6	17	3.8	7.2	1.7	10.8	5.4	5.4	3.1	5.2
Gh_A01G0965	25860910	25861614	AT5G42680.2	Protein of unknown function, DUF617	0.662889	0.831777	0.0327899	0.368284	23.4	18.9	16.4	12.5	16.9	20.4	14.4	17.9	3.9	8.2	1.9	11.3	5.5	5.5	3.2	5.4
Gh_A01G0967	26029262	26033434	AT4G34310.1	alpha/beta-Hydrolases superfamily protein	0.608135	0.417502	-0.117836	-0.060121	1	1.2	1.3	1.2	1.2	1.9	1	1	1	1.3	1.1	1.3	1.1	1.5	1	1.3
Gh_A01G0968	26043813	26047183	AT4G33380.1	unknown protein; Has 194 Blast hits to 189 proteins in 23 species: Archae - 0; Bacteria - 0; Metazoa - 0; Fungi - 0; Plants - 184; Viruses - 0; Other Eukaryotes - 10 (source: NCBI BLink).	0.797724	0.845312	-0.0447383	-0.149576	6.8	6.9	5.8	5.9	8.2	5.6	6.2	6.2	9.9	8.1	10.2	7.5	10.8	8.5	11.9	8.4
Gh_A01G0970	26114983	26117523	AT5G44250.1	Protein of unknown function DUF829, transmembrane 53	0.981389	0.464019	-0.00761318	-0.142665	8.7	9.3	10	9.8	10.5	9.5	9.2	8.8	7.4	8.3	5.7	6.5	8.3	6	8	8.5
Gh_A01G0971	26119661	26121171	AT5G42700.1	AP2/B3-like transcriptional factor family protein	0.535281	0.603918	0.159657	-0.14439	4.9	4.1	7.3	4.7	3.9	3.3	3.7	7.9	0.5	2.2	0.1	2.9	1.2	0.7	1.4	3
Gh_A01G0974	26261496	26263665	AT4G33350.1	Tic22-like family protein	0.338332	0.519823	-0.0491875	0.26039	9.1	8.9	8.9	7.7	9.5	9.4	7.8	9.1	7.5	12.6	5	7.6	5.9	6.1	6.9	8.4
Gh_A01G0975	26291687	26294270	AT2G26570.1	Plant protein of unknown function (DUF827)	0.109005	0.225278	-0.874469	-1.96347	0.1	0.2	0.1	0.2	0.5	0.2	0.2	0.2	0.3	0.3	0.2	0.2	0.4	0.6	0.6	2.3
Gh_A01G0978	26299712	26301082	AT2G04860.1	Tetratricopeptide repeat (TPR)-like superfamily protein	0.0455856	0.786047	0.628031	0.447459	0.5	0.9	1.1	0.9	0.5	0.7	0.5	0.5	0.4	0.1	0.4	0.6	0.3	0.4	0.2	0.2
Gh_A01G0979	26302655	26304153	AT4G25000.1	alpha-amylase-like	0.221765	0.151149	-0.723482	0.857981	1	1.2	1	1.1	0.7	4	1	1.4	2	2.2	0.8	0.8	0.6	0.5	1.5	0.6
Gh_A01G0981	26426196	26426639	#N/A	#N/A	0.110557	0.822361	1.35329	0.213481	6.4	5.2	13.8	21.1	11.3	4	0.9	2	1.6	31.4	19.5	1.3	13.6	16.5	11.6	4.7
Gh_A01G0981	26426196	26426639	#N/A	#N/A	0.099116	0.497136	1.31093	-0.449803	11	8.5	28.1	30.8	20.6	6.7	2.1	2.2	3.8	19.3	9.8	4	18.2	13.4	12.5	6.3
Gh_A01G0985	26589811	26594684	AT5G43130.1	TBP-associated factor 4	0.574482	0.773841	0.0649175	-0.113211	6.6	6.5	7.2	4.7	4.6	5.6	7.1	6.6	3.4	6	8	7.1	5.2	8.1	7.1	6.1
Gh_A01G0986	26595077	26596810	AT3G19540.1	Protein of unknown function (DUF620)	0.509576	0.724871	0.389042	-0.112408	1	1.2	2	1.3	1.4	1.7	0.5	0.6	6.6	12.6	20.3	14.8	11.9	18.8	15.5	12.5
Gh_A01G0987	26642799	26649698	AT5G43100.1	Eukaryotic aspartyl protease family protein	0.496532	0.978643	-0.0263341	0.0514282	9.5	10.5	9.3	8.7	9.1	10.4	10.3	8.9	15.6	26.4	18.8	16.3	19	17.9	19.2	18.3
Gh_A01G0988	26813896	26818711	AT4G23160.1	cysteine-rich RLK (RECEPTOR-like protein kinase) 8	0.253301	0.779333	-0.16665	0.0443941	3.2	2.4	1.7	2.5	3.2	3	2.4	2.4	0.8	1.7	0.4	0.4	0.6	1.2	0.6	0.8
Gh_A01G0989	26898014	26898487	AT1G47200.1	WPP domain protein 2	0.956716	0.792306	0.109438	-0.136238	179.2	138.7	156.9	198.7	149	130.3	160.1	184.9	152.8	113.4	111	172.1	128.3	107.6	176	191.8
Gh_A01G0992	27203149	27204753	AT1G47056.1	VIER F-box proteine 1	0.428964	0.241918	-0.0391263	0.10652	8.2	6.7	6.4	7.8	7.8	7.9	6.8	7.4	7.6	7.6	6.5	6.4	5.8	7	6.4	6.9
Gh_A01G0993	27231996	27234600	AT1G47128.1	Granulin repeat cysteine protease family protein	0.222079	0.723153	0.270341	-0.18263	43.1	50.2	55.5	53.1	34.6	38.3	38.5	56	62.2	109.9	100.9	64.9	101.5	81.9	111.1	89
Gh_A01G0996	27795065	27801959	AT5G47820.2	P-loop containing nucleoside triphosphate hydrolases superfamily protein	0.594615	0.547185	0.0622371	-0.192697	11.8	11.8	10.6	10.8	9.1	9.8	13.6	10.6	61.3	65.2	135.7	87	115.5	112.5	91.4	79.7
Gh_A01G0999	28515573	28519341	AT1G55200.1	Protein kinase protein with adenine nucleotide alpha hydrolases-like domain	0.272301	0.398153	1.16294	1.01231	0.6	1.9	1.7	6.1	0.4	0.2	3.6	0.4	0.3	23.6	0.8	10.6	1.3	0.5	14.5	1.2
Gh_A01G0999	28515573	28519341	AT4G34110.1	poly(A) binding protein 2	0.737294	0.0399304	-0.0425744	-0.277735	29.7	30.6	30.9	29	38	27.7	25.7	32.4	23.7	33.1	25.8	24.8	31.5	31.1	31.4	36.2
Gh_A01G1001	29610144	29618450	AT1G34060.1	Pyridoxal phosphate (PLP)-dependent transferases superfamily protein	0.391204	0.950903	-1.1375	0.590887	0.5	0.5	0.3	0.2	0.5	2.3	0.2	0.3	1.9	13.2	0.1	9.2	4	5.7	2.9	3.6
Gh_A01G1002	29902869	29907846	AT1G27752.1	Ubiquitin system component Cue protein	0.622792	0.390124	-0.0369266	0.271805	6	6.2	7.3	7.5	6.6	7.4	7	6.7	5.5	5.2	4.4	4.7	3.5	6.1	3	3.8
Gh_A01G1004	30461361	30462017	AT3G14470.1	NB-ARC domain-containing disease resistance protein	0.710823	0.765445	-0.0857299	0.337035	1	1	1.6	1.3	1.3	1.5	1.2	1.2	1.2	0.9	1	1.7	0.5	1.8	0.2	1.3
Gh_A01G1004	30461361	30462017	AT3G14470.1	NB-ARC domain-containing disease resistance protein	0.836338	0.60396	-0.0671142	0.321928	5.4	4.8	5.6	5.2	4.9	6	5.7	5.4	6.4	3.4	2.4	6.3	4.1	3.5	2.7	4.5
Gh_A01G1006	30895937	30896534	AT5G63905.1	unknown protein; FUNCTIONS IN: molecular_function unknown; INVOLVED IN: N-terminal protein myristoylation; LOCATED IN: cellular_component unknown; EXPRESSED IN: 20 plant structures; EXPRESSED DURING: 12 growth stages; Has 30201 Blast hits to 17322 proteins in 780 species: Archae - 12; Bacteria - 1396; Metazoa - 17338; Fungi - 3422; Plants - 5037; Viruses - 0; Other Eukaryotes - 2996 (source: NCBI…	0.47185	0.385701	-0.154936	0.21874	9.2	11.2	6.8	7.2	11.1	7.3	8.6	11.3	5.8	4.9	6.2	9.4	5.3	4.7	4.8	7.8
Gh_A01G1014	31787541	31788119	AT5G20600.1	FUNCTIONS IN: molecular_function unknown; INVOLVED IN: rRNA processing; LOCATED IN: preribosome, small subunit precursor; EXPRESSED IN: 22 plant structures; EXPRESSED DURING: 13 growth stages; CONTAINS InterPro DOMAIN/s: Nucleolar, Nop52 (InterPro:IPR010301); Has 543 Blast hits to 530 proteins in 201 species: Archae - 0; Bacteria - 10; Metazoa - 211; Fungi - 164; Plants - 46; Viruses - 0; Other E…	0.0675833	0.743577	-0.432959	0.211504	0.6	0.5	0.5	0.4	0.7	0.9	0.6	0.5	0.5	0.7	0.4	0.6	0.4	0.8	0.2	0.5
Gh_A01G1016	31950866	31963226	AT1G65590.1	beta-hexosaminidase 3	0.834566	0.759468	0.00772185	-0.0181855	15.2	14.7	12.2	14.1	18.6	15	11.2	11.1	21.1	15	33.6	24.9	25.5	32.1	20.2	18
Gh_A01G1017	32092069	32096258	AT2G35040.1	AICARFT/IMPCHase bienzyme family protein	0.269023	0.861695	-0.241008	0.0347654	4.3	5	4.5	4.9	6.5	7	3.8	4.8	4.5	6.9	5.2	4.4	4.9	6.2	4.4	5
Gh_A01G1018	32106898	32110382	AT1G58440.1	FAD/NAD(P)-binding oxidoreductase family protein	0.126854	0.85867	-0.910733	0.0557094	0.9	0.3	0.6	0.7	1.2	2.2	0.6	0.7	2.4	4.8	0.2	5.8	2.2	0.6	3	6.9
Gh_A01G1022	32341382	32348993	AT1G58520.2	lipases;hydrolases, acting on ester bonds	0.274744	0.118802	-0.248123	-0.322397	9.7	12.7	7.4	9.1	12.6	9.3	11.9	12.4	12.5	20.2	17.6	11.2	20.6	23.3	18.4	14.6
Gh_A01G1023	32349840	32350714	AT1G49510.1	embryo defective 1273	0.142454	0.920925	-1.152	0.436099	1	0.2	0.3	0.3	1.4	1.6	0.6	0.4	0.1	1.6	0.2	0.4	0.4	0.5	0.2	0.6
Gh_A01G1030	32777410	32782468	AT1G58350.2	Putative serine esterase family protein	0.0681954	0.581156	-0.318682	-0.0757273	4.9	4.7	4.1	4.1	6.1	6.5	5.5	4.1	3.9	4	4.3	4.5	4	6.3	3.4	3.9
Gh_A01G1031	32828705	32830597	AT1G27600.2	Nucleotide-diphospho-sugar transferases superfamily protein	0.705792	0.75869	-0.137504	0	2.1	2.3	2	1.6	2.7	2.6	2.1	1.4	1.4	2	1.3	0.6	1.2	1.3	1.1	1.7
Gh_A01G1032	32833741	32856208	AT1G27595.1	CONTAINS InterPro DOMAIN/s: Symplekin tight junction protein C-terminal (InterPro:IPR022075); BEST Arabidopsis thaliana protein match is: HEAT repeat-containing protein (TAIR:AT5G01400.1); Has 593 Blast hits to 297 proteins in 111 species: Archae - 0; Bacteria - 3; Metazoa - 139; Fungi - 49; Plants - 57; Viruses - 0; Other Eukaryotes - 345 (source: NCBI BLink).	0.253721	0.665436	-0.182478	0	2.3	2.4	2.2	2	2.8	3.1	2.2	2	2.4	3.4	2	2.9	2.3	3	2.4	3
Gh_A01G1033	32877500	32879854	AT1G58290.1	Glutamyl-tRNA reductase family protein	0.0498578	0.630124	-0.215168	0.264897	3.1	4	3.6	3.6	4.2	4.3	3.5	4.6	3.4	5.4	3.6	3.1	2.4	4.6	2.8	3.1
Gh_A01G1035	32933309	32935248	#N/A	#N/A	0.104777	0.07983	-0.409391	-0.415037	1.7	1.5	2.1	1.1	2.1	2.9	1.9	1.6	2.8	3.1	1.2	3.4	3	3.8	3.4	3.8
Gh_A01G1037	32956467	32960385	AT5G64460.8	Phosphoglycerate mutase family protein	0.475532	0.694578	-0.13506	-0.0814148	14.5	13.6	15.7	15.3	15.4	15.3	16.4	17.8	15.3	15.7	20.4	17.5	17.4	18.9	18.7	17.9
Gh_A01G1038	32984852	32986872	AT1G09920.1	TRAF-type zinc finger-related	0.0322255	0.296356	-0.382248	-0.264213	5.1	5	4.4	3.3	5.8	6.9	4.7	5.8	3.2	8.4	4.7	4.1	4.9	5.1	7.2	7.3
Gh_A01G1040	33045350	33049432	AT1G09890.1	Rhamnogalacturonate lyase family protein	0.0659651	0.633186	-0.747393	0.351472	8.2	5.6	2	3.5	6.3	10	9.6	6.5	2.1	0.6	0.3	0.7	0.5	1.1	0.6	0.7
Gh_A01G1040	33045350	33049432	AT1G09890.1	Rhamnogalacturonate lyase family protein	0.0595308	0.526607	-0.705202	0.477322	13.2	9.8	3.7	8.2	11.6	18.5	15.3	11.5	3.9	0.9	0.6	1.7	1	1.9	1	1.2
Gh_A01G1044	33095144	33096738	AT3G23830.2	glycine-rich RNA-binding protein 4	0.811332	0.262658	0.0917426	-0.415037	6.7	5.9	4.4	4.1	6.4	3.8	3.1	6.5	0.7	1.5	0.2	1.2	1.1	0.9	1.5	1.3
Gh_A01G1044	33095144	33096738	AT3G23830.2	glycine-rich RNA-binding protein 4	0.994857	0.237251	0.0131754	-0.49304	10.2	9.3	7.1	6.4	10.1	5.8	5.6	11.2	1.1	2.3	0.2	1.8	1.7	1.3	2.3	2.3
Gh_A01G1047	33313843	33321451	AT4G24510.1	HXXXD-type acyl-transferase family protein	0.561602	0.114599	0.0848889	-0.700373	1.4	0.8	0.5	0.8	0.7	0.5	1.3	0.8	48.2	46.1	39.8	32.8	60.4	53	95.3	62.5
Gh_A01G1048	33322705	33329372	AT4G24520.1	P450 reductase 1	0.0539363	0.419152	-0.255257	-0.200913	2.5	2.3	2.1	2.4	3.1	3.2	2.3	2.5	2.6	3.2	0.9	2	2.1	2.7	1.1	4.1
Gh_A01G1050	33708960	33713470	AT1G09710.1	Homeodomain-like superfamily protein	0.164416	0.105328	-0.278301	0.321928	1.2	1	1	1.5	1.7	1.8	1.1	1.1	2	2.2	3.1	2.7	1.5	2.3	1.7	2.5
Gh_A01G1051	33713873	33715831	AT1G58210.1	kinase interacting family protein	0.69303	0.21648	0.106915	0.63743	0.4	0.8	0.6	1	0.3	0.9	1	0.4	0.3	0.2	0.4	0.5	0.1	0.4	0.2	0.2
Gh_A01G1053	33720196	33721632	AT4G38060.2	unknown protein; BEST Arabidopsis thaliana protein match is: unknown protein (TAIR:AT5G65480.1); Has 35333 Blast hits to 34131 proteins in 2444 species: Archae - 798; Bacteria - 22429; Metazoa - 974; Fungi - 991; Plants - 531; Viruses - 0; Other Eukaryotes - 9610 (source: NCBI BLink).	0.596068	0.0607912	0.0526146	-0.276891	11.4	8.5	7.7	8.7	8.9	7.5	10	8.6	9.3	14.1	9.9	11.6	13.1	13.4	13.5	14.4
Gh_A01G1055	33931824	33934710	AT5G10920.1	L-Aspartase-like family protein	0.0845353	0.0403307	-0.404984	0.671946	7.5	8.6	8.2	8.1	11.3	14.1	7.6	9.9	7.2	9.2	5.7	6.1	3.9	6.9	2.1	4.8
Gh_A01G1056	34219501	34229024	AT1G22310.2	methyl-CPG-binding domain 8	0.0863353	0.680388	-0.191696	0.0689474	5	5.3	4.2	4.5	6	5.9	5	4.8	2.8	4.6	3.3	4.3	3.1	4.7	2.9	3.6
Gh_A01G1057	34232214	34234642	AT1G34780.1	APR-like 4	0.802924	0.249057	-0.0651842	-0.0718503	12.5	13.3	11.5	10.3	12.1	12.1	13.6	12	11.4	12.9	12	10.7	13.7	11.3	13	11.4
Gh_A01G1058	34235646	34237581	AT1G34770.1	CONTAINS InterPro DOMAIN/s: MAGE protein (InterPro:IPR002190); Has 1274 Blast hits to 1260 proteins in 85 species: Archae - 0; Bacteria - 0; Metazoa - 1104; Fungi - 45; Plants - 49; Viruses - 0; Other Eukaryotes - 76 (source: NCBI BLink).	0.0949381	0.655764	-0.478047	0.416714	6.5	4.7	4.6	3.8	8.4	7.8	5.5	5.6	4.6	13.3	3.9	6.9	4.9	6.7	4.3	5.6
Gh_A01G1059	34383730	34385792	AT1G35780.1	unknown protein; BEST Arabidopsis thaliana protein match is: unknown protein (TAIR:AT1G78150.2); Has 145 Blast hits to 144 proteins in 16 species: Archae - 0; Bacteria - 0; Metazoa - 0; Fungi - 0; Plants - 145; Viruses - 0; Other Eukaryotes - 0 (source: NCBI BLink).	0.739283	0.0487607	-0.0866665	0.456156	28.5	26.1	27.2	24.8	32	27.6	27.3	26.3	20.4	12.8	13.1	14.2	10.8	12.6	8.7	12
Gh_A01G1061	36311699	36312700	AT2G01710.1	Chaperone DnaJ-domain superfamily protein	0.0596396	0.359974	-0.354665	-0.127379	3.7	2.9	2.9	2.7	4.2	4.8	3.4	3.2	2.6	4	2.9	3.5	2.5	3.9	4	3.8
Gh_A01G1062	36356378	36359656	AT2G34670.2	Protein of unknown function (DUF630 and DUF632)	0.905639	0.76844	-0.0205764	0.101283	22.6	20.4	24.3	23.2	23.5	21.4	24.3	22.6	22	16	23.4	21.2	19.7	22.5	15.8	19
Gh_A01G1063	36501347	36507005	AT4G21070.1	breast cancer susceptibility1	0.0661811	1	-0.472068	0	0.7	0.9	0.6	0.9	1	1.5	1	0.8	0.1	0.1	0.1	0.1	0	0.1	0.1	0.2
Gh_A01G1064	36760999	36763005	AT5G13150.1	exocyst subunit exo70 family protein C1	0.289311	0.0126545	0.0558532	0.744743	3.9	4.1	4.1	3.7	3.9	4	3.3	4	2	1	1.6	1.6	0.9	0.9	0.8	1.1
Gh_A01G1065	37796446	37812132	AT4G24580.1	Rho GTPase activation protein (RhoGAP) with PH domain	0.057272	0.807203	-0.349584	-0.0455626	1.6	1.4	1.6	1.6	1.6	2.6	1.8	1.9	2.5	5.8	5.4	5	5	6.6	5	2.7
Gh_A01G1065	37796446	37812132	AT4G24580.1	Rho GTPase activation protein (RhoGAP) with PH domain	0.382937	0.207621	-0.219642	-0.303192	6.9	6.6	5.4	3.6	5.7	6	7.6	6.9	4	3.6	2.2	2.6	2.8	3.4	3.8	5.3
Gh_A01G1066	38765672	38767468	AT5G04550.1	Protein of unknown function (DUF668)	0.356778	0.700107	-0.0458765	-0.029504	16.3	14.9	14.9	15.8	15.3	15.6	16.8	16.2	16.4	17.6	21.1	17.5	19.1	18.5	18.6	17.9
Gh_A01G1068	39044499	39054377	AT5G04560.1	HhH-GPD base excision DNA repair family protein	0.284234	0.918308	-0.176878	-0.0703893	5.7	6.8	5.8	7	6.5	7.8	7.8	6.5	5.8	2.7	4	5.5	4.6	6.4	3.1	4.8
Gh_A01G1069	39085115	39086578	AT1G66240.1	homolog of anti-oxidant 1	0.558718	0.829727	-0.148863	0.309684	2.2	1.2	3.1	2.7	2.6	4.7	1.5	1.4	1.5	4.3	1.8	1.2	1.7	1.2	1.8	2.4
Gh_A01G1070	39087273	39091786	AT5G22510.1	alkaline/neutral invertase	0.890281	0.907932	-0.089005	-0.126633	3.9	1.1	4.7	1.3	1	4.9	1	4.8	3.7	1	4.8	1.4	1.1	4.5	0.9	5.4
Gh_A01G1070	39087273	39091786	AT5G22510.1	alkaline/neutral invertase	0.925601	0.914945	-0.125531	-0.125531	3.9	1.1	4.7	1.3	1.1	5	1	4.9	3.7	1	4.8	1.5	1.1	4.5	1	5.4
Gh_A01G1071	39130307	39134316	AT5G04670.1	Enhancer of polycomb-like transcription factor protein	0.251143	0.734271	-0.0859732	0.149576	2.6	3.2	2.8	2.8	3	3.5	2.9	2.7	2.3	4.7	2.1	4.1	3	3.4	1.9	3.6
Gh_A01G1072	39137042	39138847	AT5G59850.1	Ribosomal protein S8 family protein	0.79555	0.293025	0.0633646	0.0957077	640.8	493.8	610.8	549.2	498.2	563.8	535.4	598.6	589.5	550.8	611.8	756.2	551	557.8	578.5	660
Gh_A01G1073	39143032	39144431	AT5G49690.1	UDP-Glycosyltransferase superfamily protein	0.195856	0.164666	-0.263034	1.20645	1.4	1.8	1.7	1.6	1.4	1.6	2.3	2.5	3.4	0.5	1.1	1	0.7	1.1	0.3	0.5
Gh_A01G1074	39192386	39205725	#N/A	#N/A	0.817466	0.796901	0.0259485	0.0260735	15	15.8	11.4	13.9	13.1	12.6	17	12.4	9.4	8.3	2.9	12.9	7.7	11.4	5.7	8.1
Gh_A01G1075	39295706	39303696	#N/A	#N/A	0.0603682	0.975783	-0.977974	-0.104337	0.9	1.2	0.5	0.7	2.2	2.3	1.1	0.9	0.5	2.6	0.3	0.6	0.8	2.5	0.5	0.5
Gh_A01G1076	39394827	39401629	AT3G10290.1	Nucleotide-sugar transporter family protein	0.774595	0.773608	-0.0933246	-0.0100888	12.5	8.7	11.2	9.5	9.4	10.1	11.8	13.4	9.1	6.2	6.5	6.7	6.6	7.6	6.4	8.1
Gh_A01G1077	39402471	39409738	AT3G10330.1	Cyclin-like family protein	0.359087	0.471022	-0.0995357	-0.0975804	9.7	10.9	8.7	8.5	11.3	9.7	9.7	9.8	9	17.2	8.6	9.5	11.4	10.6	11.8	13.6
Gh_A01G1078	39535350	39538487	AT4G02570.4	cullin 1	0.224521	0.819816	-0.27192	0.0104355	27.9	32.7	31.4	21.3	26.9	41.1	33.5	35.3	25.4	40.7	13.5	31.4	24.9	37.6	16.3	31.4
Gh_A01G1079	39631469	39662246	AT2G41700.1	ATP-binding cassette A1	0.215958	0.112711	-0.162939	-0.320463	2.1	2.4	2.3	2.4	2.3	3.3	2.6	2.1	3.6	6.1	5.5	4.5	6.5	7.7	4.5	5.9
Gh_A01G1083	40044435	40057954	AT2G41740.1	villin 2	0.368981	0.984783	-0.222392	-0.0759489	0.8	1.3	0.5	1	1.3	0.4	1.6	0.9	0.9	0.6	1	1.2	1.5	1	1.1	0.3
Gh_A01G1084	40097779	40117891	AT2G41790.1	Insulinase (Peptidase family M16) family protein	0.780995	0.891647	-0.0880792	0.0933965	10	11	11.1	9.2	12.6	11.8	10.1	9.4	6.6	12.4	6.4	8.1	8.2	9.5	6.7	7
Gh_A01G1085	40140517	40162783	AT2G41790.1	Insulinase (Peptidase family M16) family protein	0.309999	0.63726	-0.436099	0.500074	1.6	1.3	1.9	2	2.2	4.4	1.3	1.3	2.9	11.4	1.1	4.4	3	5.5	2	3.5
Gh_A01G1086	40866972	40868117	AT4G05320.6	polyubiquitin 10	0.973713	0.436173	0.0309635	-0.0906946	170.9	139.2	130.6	152.7	161.1	119.1	156.5	144.1	88.2	101.7	82.9	149.5	113.6	86.2	97.3	152.6
Gh_A01G1088	40994773	40999830	AT3G57520.1	seed imbibition 2	0.12609	0.397332	-0.814968	-0.297112	2.3	2.5	3.4	2.6	6.9	7.7	2.1	2.3	5.2	8.7	0.8	11.1	5.2	9.4	6.2	10.9
Gh_A01G1090	41307414	41319132	AT1G78280.1	transferases, transferring glycosyl groups	0.0433075	0.857589	-0.376376	0.0173472	6.9	9.7	6.5	8.1	10.6	11.4	11	7.5	10.5	18	9.9	11.8	12.6	15.9	9.6	11.5
Gh_A01G1091	41391250	41393841	AT1G78300.1	general regulatory factor 2	0.760173	0.254111	-0.00349744	0.529948	9.9	10.3	9.8	11.2	9.1	8.6	10.5	13.1	13.7	3.5	4.9	6.2	5.3	4.1	4.1	6.1
Gh_A01G1093	41462603	41473115	#N/A	#N/A	0.85481	0.25021	-0.0634254	0.333126	2.3	2	2.3	2.3	2.2	3.6	1.9	1.6	2.2	3.8	1.7	2	2	1.8	1.5	2.4
Gh_A01G1096	41982890	41986867	AT5G51960.1	CONTAINS InterPro DOMAIN/s: Complex 1 LYR protein (InterPro:IPR008011); Has 45 Blast hits to 45 proteins in 14 species: Archae - 0; Bacteria - 0; Metazoa - 0; Fungi - 0; Plants - 45; Viruses - 0; Other Eukaryotes - 0 (source: NCBI BLink).	0.602406	0.306904	0.168754	0.232291	7.3	6.7	7.4	9.4	7.5	8	5	6.9	5.9	5.2	3.7	4.7	5.1	2.9	3.9	4.7
Gh_A01G1097	41989651	41991730	AT3G52300.1	ATP synthase D chain, mitochondrial	0.686752	0.100003	-0.0771302	0.161453	150.4	190.5	171.2	167.1	183.1	197.7	169.6	166.1	153	128.8	115.8	135.1	126.5	127.2	104.1	118.5
Gh_A01G1098	41996022	42001802	AT2G35800.1	mitochondrial substrate carrier family protein	0.836515	0.0609849	0.029344	-0.396759	2.9	3.6	4.1	4.3	3.8	3.3	4	3.5	3	4.4	2.8	3.7	4.4	4.4	3.9	5.6
Gh_A01G1099	42060116	42064139	AT2G26430.1	arginine-rich cyclin 1	0.0831554	0.359307	-0.162402	-0.126633	5.6	5.2	6.5	6.2	6.6	7.4	6.1	6.2	3.9	7.5	3	7.4	5.2	5.6	5.6	7.4
Gh_A01G1100	42143646	42153237	AT3G03300.3	dicer-like 2	0.133913	0.713243	-0.524421	0.296393	2.2	2.4	1.6	1.1	3.5	2.8	2.1	2.1	0.9	2.7	2.7	0.7	1.6	1.9	0.7	1.5
Gh_A01G1101	42240175	42240790	AT1G02100.2	Leucine carboxyl methyltransferase	0.054566	0.751116	-0.255542	0.221925	65.2	49.8	57.2	46.6	58.4	75.3	64.6	62.9	54.1	83.1	57.1	63.1	46.6	60.1	54.9	59.1
Gh_A01G1102	42271941	42275796	AT1G10430.1	protein phosphatase 2A-2	0.463746	0.169362	-0.165104	0.251267	24.3	23.4	20.4	18.5	23.7	27.2	23.8	22.4	22.6	17.9	19	16.2	13.1	20.2	16.3	14
Gh_A01G1103	42352854	42355121	AT2G33680.1	Tetratricopeptide repeat (TPR)-like superfamily protein	0.151732	0.214916	-0.547488	0.584963	0.4	0.3	0.4	0.2	0.6	0.5	0.4	0.4	0.4	0.4	0.5	0.2	0.2	0.2	0.3	0.3
Gh_A01G1105	42608136	42609070	#N/A	#N/A	0.227886	0.409905	-0.274568	-0.115477	25	32.2	28	20.7	29.3	25.9	37.9	35	8.3	8.1	6.5	10.7	8.9	11.1	6.3	10.1
Gh_A01G1106	42669792	42671942	AT2G41900.1	CCCH-type zinc finger protein with ARM repeat domain	0.22734	0.925983	-0.20294	0.0401571	4	5.5	4.3	5.4	5.7	6.7	4.8	4.9	6.4	7.5	5.5	6.1	5.6	8.7	4.9	5.6
Gh_A01G1112	45168890	45169081	#N/A	#N/A	0.946783	0.731032	0.261954	-0.109461	58.8	49.3	57.5	74.7	43.1	69.2	36	52.1	689	1191.2	1054.6	882.5	885.4	981.7	1418.9	832.2
Gh_A01G1116	45385060	45387117	AT3G12170.1	Chaperone DnaJ-domain superfamily protein	0.897962	0.417821	-0.0808831	0.12862	19	20.1	16.7	15.3	18.9	19	16.5	20.8	21.2	14.1	19.7	13	11.7	20.3	15.7	14.5
Gh_A01G1118	45506758	45512141	AT5G06440.3	BEST Arabidopsis thaliana protein match is: Polyketide cyclase/dehydrase and lipid transport superfamily protein (TAIR:AT3G11720.3); Has 157 Blast hits to 155 proteins in 41 species: Archae - 0; Bacteria - 6; Metazoa - 5; Fungi - 6; Plants - 99; Viruses - 0; Other Eukaryotes - 41 (source: NCBI BLink).	0.315411	0.922674	-0.321051	0.0260892	7.4	10.1	8.2	7.2	9.2	11.6	10.4	9.9	5.9	7.9	6	8.1	5.8	10.3	4.5	6.8
Gh_A01G1119	45532122	45534741	AT3G10660.1	calmodulin-domain protein kinase cdpk isoform 2	0.660149	0.557308	0.0035888	0.0638722	18.4	18.8	20.8	22.5	19.2	14.4	22.2	24.5	8.4	4.1	8	4.9	5.9	6.5	7.4	4.5
Gh_A01G1121	45601628	45603638	#N/A	#N/A	0.394943	0.756983	-0.482277	-0.0163944	3.8	4.5	2	2.8	3.9	3.4	7.4	3.6	1.2	8.2	3.5	4.6	3.1	2.9	8.3	3.4
Gh_A01G1122	45727981	45731610	AT1G06820.1	carotenoid isomerase	0.477131	0.0966384	-0.150417	-0.422024	2.9	2.2	2.4	1.6	2	3.2	2.6	2.3	2.6	3.3	1.2	3.2	4.2	2.9	3.1	3.6
Gh_A01G1124	45958354	45961228	AT5G06560.1	Protein of unknown function, DUF593	0.130869	0.0303404	0.127756	-0.424393	4.6	4.8	4.6	3.7	3.9	4	4.5	3.8	5.7	7	5.7	8.5	9.8	8.2	8.1	10
Gh_A01G1125	45997623	45999123	AT2G37270.2	ribosomal protein 5B	0.686288	0.00967082	-0.0466832	0.230718	193.5	192	185.4	161.9	200.4	195.4	174.3	186.8	175.1	179.5	168.7	189.2	156.1	148.3	141.7	161.1
Gh_A01G1126	46011204	46011401	AT5G03850.1	Nucleic acid-binding, OB-fold-like protein	0.458602	0.777973	0.148913	-0.0498487	748.9	827.4	944.1	1039.3	770.7	781	767	891.9	778.2	693.1	868.5	905.7	789	715.4	888.3	966.9
Gh_A01G1128	46057686	46060823	AT3G11950.2	TRAF-like superfamily protein	0.782382	0.852389	0.0359943	-0.0915995	11.1	11.5	13.1	13	10.1	10.8	13.9	12.7	20.5	12.5	21.7	17	22.1	18.1	19	17.2
Gh_A01G1130	46501077	46502802	AT5G06710.2	homeobox from Arabidopsis thaliana	0.805564	0.656124	0	-0.268703	2	1.2	0.9	0.8	0.6	1.6	1.6	1.1	2.2	3.8	3.7	3	4.9	2.6	3.9	3.9
Gh_A01G1131	46812416	46815499	AT5G06700.1	Plant protein of unknown function (DUF828)	0.133108	0.500515	-0.823122	-0.14439	0.3	0.5	0.2	0.3	0.7	1	0.3	0.3	0.1	0.9	0.1	0.8	0.5	0.6	0.5	0.5
Gh_A01G1135	47156796	47164214	AT3G58050.1	unknown protein; BEST Arabidopsis thaliana protein match is: unknown protein (TAIR:AT2G41960.1); Has 13384 Blast hits to 8116 proteins in 546 species: Archae - 41; Bacteria - 766; Metazoa - 5596; Fungi - 1431; Plants - 589; Viruses - 46; Other Eukaryotes - 4915 (source: NCBI BLink).	0.90053	0.870969	-0.0195623	0.0135891	6.6	7.6	7.3	7.8	7.3	7.5	8	6.9	8.2	7.9	8.2	7.7	7.5	9.9	7.1	7.2
Gh_A01G1136	47165271	47166841	AT2G41950.1	unknown protein; FUNCTIONS IN: molecular_function unknown; INVOLVED IN: biological_process unknown; LOCATED IN: chloroplast, plant-type cell wall; EXPRESSED IN: 22 plant structures; EXPRESSED DURING: 13 growth stages; Has 53 Blast hits to 53 proteins in 24 species: Archae - 0; Bacteria - 27; Metazoa - 0; Fungi - 0; Plants - 26; Viruses - 0; Other Eukaryotes - 0 (source: NCBI BLink).	0.0724316	0.6032	-0.680721	0	2.5	1.8	1.1	1.4	3.6	2.7	1.8	2.8	1.1	1.5	0.9	0.7	0.7	1.7	0.9	0.9
Gh_A01G1137	47402290	47408940	AT3G12010.1	FUNCTIONS IN: molecular_function unknown; INVOLVED IN: biological_process unknown; EXPRESSED IN: sperm cell, cultured cell; CONTAINS InterPro DOMAIN/s: Colon cancer-associated Mic1-like (InterPro:IPR009755); Has 30201 Blast hits to 17322 proteins in 780 species: Archae - 12; Bacteria - 1396; Metazoa - 17338; Fungi - 3422; Plants - 5037; Viruses - 0; Other Eukaryotes - 2996 (source: NCBI BLink).	0.554846	0.809702	-0.0464274	-0.00365702	19	20.1	19.8	20.6	19.4	21.2	22	19.5	18.5	20.8	21.9	17.6	20.5	22.6	18	17.9
Gh_A01G1141	49946502	49948458	AT1G27700.1	Syntaxin/t-SNARE family protein	0.159673	0.864899	-0.389412	0.343954	2	1.8	1.3	2	3.1	3	1.8	1.4	1.8	3.3	0.6	0.9	1.1	1.9	1.1	1.1
Gh_A01G1142	49950919	49951146	ATCG00180.1	DNA-directed RNA polymerase family protein	0.0686025	0.151354	-0.540568	0.654503	2.3	2	1.4	0.9	2.6	2.4	2.2	2.4	1.5	2.2	3	1.8	1	2.1	0.9	1.4
Gh_A01G1143	49979272	49979745	AT5G15770.1	glucose-6-phosphate acetyltransferase 1	0.339472	0.200987	-0.165424	0.152558	16.5	20.3	21.7	16.4	20.9	23.2	18.8	21.1	15.3	12.3	17	13.2	11.1	15	13.2	12.7
Gh_A01G1144	49983476	49989894	AT3G52730.1	ubiquinol-cytochrome C reductase UQCRX/QCR9-like family protein	0.0414134	0.0761535	0.181205	0.233412	100	80.9	89.8	79.2	77.5	77.3	74.6	79.2	87	64.8	67.1	79	69.3	56.1	57.6	70.4
Gh_A01G1145	49990655	49993114	AT2G36290.1	alpha/beta-Hydrolases superfamily protein	0.300207	0.603701	-0.0775829	0	12.6	14.5	12.3	14.9	16.2	14.9	12.9	13.3	21.8	18.2	16.2	18.7	19.2	18.3	17.8	19.6
Gh_A01G1146	49998954	50002736	AT3G10070.1	TBP-associated factor 12	0.334179	0.537367	0.137504	0.0449875	3.4	4.4	5.5	5.4	4.3	4.9	4.3	3.5	4.7	6.2	6.4	5.5	5	5.3	5.2	6.6
Gh_A01G1147	50019661	50020410	AT3G52760.1	Integral membrane Yip1 family protein	0.0729838	0.262135	-0.121991	-0.198429	8.3	8.7	8.3	8.7	8.8	8.4	10.3	9.5	11.6	15.9	14	11.4	15	11.2	18.2	16.3
Gh_A01G1148	50193915	50196505	AT3G52870.1	IQ calmodulin-binding motif family protein	0.218752	0.339366	-0.173397	0.522768	9.3	10.9	10.5	10.8	11.2	12.6	13.4	9.6	4.9	10.6	2.1	5.1	4.1	6.6	1.4	3.7
Gh_A01G1150	50339257	50341525	AT5G03670.1	unknown protein; BEST Arabidopsis thaliana protein match is: unknown protein (TAIR:AT2G36420.1); Has 700 Blast hits to 624 proteins in 104 species: Archae - 0; Bacteria - 18; Metazoa - 333; Fungi - 60; Plants - 73; Viruses - 24; Other Eukaryotes - 192 (source: NCBI BLink).	0.684713	0.297911	-0.23502	0.442518	2.6	1.8	4.8	3.8	2.8	3.9	3.1	5.5	3.8	2.9	2.8	6.4	3.1	3.6	2.7	2.3
Gh_A01G1150	50339257	50341525	#N/A	#N/A	0.440806	0.259386	-0.0389691	-0.262231	17.8	16.8	16.6	25.5	22.5	20.2	19.3	16.8	19.8	28.7	20.6	20.7	22.3	42.1	20.2	23.1
Gh_A01G1153	51004932	51007058	AT5G03680.1	Duplicated homeodomain-like superfamily protein	0.0575439	0.833485	0.537657	0.18927	0.8	1.4	0.9	1.4	1	0.8	0.8	0.5	1.8	4.5	3.7	2.2	3.4	2.9	1.7	2.7
Gh_A01G1155	51736458	51739959	AT1G24050.1	RNA-processing, Lsm domain	0.594133	0.228253	-0.149608	0.147658	25	24.5	28.3	24.7	25.4	40.4	25	22.9	31.9	42.2	32	26.5	28.5	30.8	30.2	30.2
Gh_A01G1158	54174727	54181911	AT5G03730.1	Protein kinase superfamily protein	0.716431	0.809427	0.00898878	0.0119726	4.2	4	3.8	4.1	4.2	5.2	3.4	3.2	2.5	4	2.2	3.4	2.3	4.1	2.5	3.1
Gh_A01G1160	54674435	54684502	AT2G36630.1	Sulfite exporter TauE/SafE family protein	0.114538	0.444408	-1.26303	1.24793	0.1	0.2	0.4	0.3	0.8	1.2	0.2	0.2	0.4	2.5	0.1	0.8	0.2	0.3	0.4	0.7
Gh_A01G1160	54674435	54684502	AT2G36630.1	Sulfite exporter TauE/SafE family protein	0.297776	0.994978	-0.4975	0.643306	0.5	1.1	1.9	1.6	2.6	2.9	1	0.7	0.7	12	0.1	3.6	0.8	1.7	2.7	5.3
Gh_A01G1161	55357897	55367342	AT2G38280.2	AMP deaminase, putative / myoadenylate deaminase, putative	0.431144	0.649889	-0.0983021	0.0774045	10.7	13.1	11.1	11.9	13.8	12.3	12	12	7.7	5.9	6.7	6.5	7.3	7.7	5.3	5.1
Gh_A01G1162	55445754	55450959	AT1G09600.1	Protein kinase superfamily protein	0.239771	0.696262	-0.197842	0.0891705	9.8	10.5	9.2	8.6	11.5	9.8	11.5	10.9	7.3	7.3	10.4	6.7	7.3	11.6	5	5.9
Gh_A01G1165	56056837	56067766	AT5G13260.1	unknown protein; BEST Arabidopsis thaliana protein match is: unknown protein (TAIR:AT3G48860.2); Has 30201 Blast hits to 17322 proteins in 780 species: Archae - 12; Bacteria - 1396; Metazoa - 17338; Fungi - 3422; Plants - 5037; Viruses - 0; Other Eukaryotes - 2996 (source: NCBI BLink).	0.234317	0.146583	0.0921698	0.625442	16.1	16.4	14.7	14.2	15.5	13.9	12.7	15.5	10	4.4	4.3	6.6	3	6.7	2.3	4.4
Gh_A01G1166	56105514	56108504	AT1G52310.1	protein kinase family protein / C-type lectin domain-containing protein	0.281754	0.431223	-0.130061	0.258734	8.6	7.9	8.7	6.6	9.3	8.8	8.2	8.5	5.1	5.3	5	4.7	4.2	5.8	3	3.8
Gh_A01G1167	56127606	56128924	AT3G23255.2	unknown protein; FUNCTIONS IN: molecular_function unknown; INVOLVED IN: biological_process unknown; LOCATED IN: cellular_component unknown.	0.786759	0.0329213	-0.0848889	1.66742	0.8	0.9	1	0.6	0.6	1.4	1	0.5	1.6	1.7	0.6	1.5	0.2	0.8	0.2	0.5
Gh_A01G1168	56593961	56606766	AT1G10520.1	DNA polymerase lambda (POLL)	0.184643	0.0179802	-0.399607	-0.409391	7.5	5.6	5.5	4.9	10.2	6.9	7.3	6.6	5.1	8.2	6.6	5.7	7.9	9.8	8.2	8.1
Gh_A01G1169	56670418	56672216	AT5G40240.1	nodulin MtN21 /EamA-like transporter family protein	0.136517	0.409096	-0.611435	0.285909	2.4	4.7	4.8	2.5	4.7	7.5	6.7	3.1	11.1	2.4	6.1	7.1	6	5.2	4	6.7
Gh_A01G1170	56812807	56825853	AT1G60070.1	Adaptor protein complex AP-1, gamma subunit	0.579841	0.397468	-0.0496104	0.0865755	23.3	26.7	26.6	26.3	26.3	25.4	28.5	26.3	31.6	23.3	34.6	32.4	30	32.1	23.6	29.1
Gh_A01G1170	56812807	56825853	AT1G60070.1	Adaptor protein complex AP-1, gamma subunit	0.582397	0.801671	-0.0475609	-0.0170399	36.2	42.1	43.4	42.4	41.2	40.9	46.3	41.2	51	38.6	59.4	53	53.4	58.8	44.7	47.5
Gh_A01G1172	56881791	56888301	AT1G70300.1	K+ uptake permease 6	0.51133	0.355652	-0.196397	-0.604071	0.9	1.4	1.4	1.1	1.7	1.5	1.1	1.2	0.5	1.5	0.1	0.4	0.6	1.8	0.2	1.2
Gh_A01G1173	57132153	57136948	AT3G46100.1	Histidyl-tRNA synthetase 1	0.319888	0.273158	-0.117039	0.183446	3.5	4	3.2	3.5	4	3.7	3.5	4.2	3.3	3.6	3	3.5	2.5	3.6	2.5	3.2
Gh_A01G1174	57165558	57168076	AT2G36895.1	unknown protein; FUNCTIONS IN: molecular_function unknown; INVOLVED IN: biological_process unknown; LOCATED IN: chloroplast; Has 32 Blast hits to 32 proteins in 14 species: Archae - 0; Bacteria - 0; Metazoa - 0; Fungi - 0; Plants - 32; Viruses - 0; Other Eukaryotes - 0 (source: NCBI BLink).	0.638369	0.2446	-0.181113	-0.256014	4.9	3.6	3.2	4	4	3.3	4.5	6	2.7	1.8	2.5	3.3	3.8	3.3	1.9	3.3
Gh_A01G1177	58553367	58558092	AT5G03340.1	ATPase, AAA-type, CDC48 protein	0.0807485	0.268002	-0.102925	0.154893	35.7	37.9	38	35.8	39.4	43.7	38.4	36.8	35.4	28.1	33.9	30.3	28.3	32.9	22.9	30.6
Gh_A01G1179	59214274	59219622	AT1G27150.1	Tetratricopeptide repeat (TPR)-like superfamily protein	0.125094	0.522156	-0.0674279	0.129541	15.1	16.8	15.4	15.4	15.6	17.3	16.8	16	14.2	15.5	11	11.7	10.7	15.5	10.1	11.6
Gh_A01G1181	59371175	59373788	AT5G03470.1	Protein phosphatase 2A regulatory B subunit family protein	0.572486	0.629886	-0.0302826	0.126973	9.1	7.7	8	8.2	6.6	8.3	9.3	9.5	7.5	6.1	7	6.7	6.7	5.4	5	7.9
Gh_A01G1183	60105155	60151033	AT5G15680.1	ARM repeat superfamily protein	0.35582	0.23595	0.222392	0.621488	0.4	0.3	0.3	0.4	0.5	0.2	0.3	0.2	0.9	0.2	0.6	0.3	0.6	0.2	0.2	0.3
Gh_A01G1184	60347558	60350315	AT1G14700.1	purple acid phosphatase 3	0.280308	0.206382	-0.818162	1.43494	0.9	0.4	1.3	1.2	0.7	3.8	0.9	1.3	16.7	2.8	4.5	5.2	1.8	4.3	1	3.7
Gh_A01G1186	60392213	60393061	AT2G01930.2	basic pentacysteine1	0.182721	0.548184	-0.227268	-0.0147718	13.4	17.8	18.5	13.6	15.7	24.1	17.8	16.5	14.8	19	7.2	17.3	13.7	16	9.9	19.3
Gh_A01G1187	61018671	61018937	ATCG01050.1	NADH-Ubiquinone/plastoquinone (complex I) protein	0.0995483	0.763766	1.25526	-0.130894	4.7	2.5	6.7	8.3	7	1.6	0.4	0.3	0.5	8.9	7.8	0.7	8	5.6	4.4	1.6
Gh_A01G1190	61703407	61704392	AT3G42960.1	TAPETUM 1	0.785077	0.310316	0	-0.214366	1.6	2.2	2.5	1.4	2.1	2.7	1.3	1.6	3.8	7.1	4.2	5.5	6.4	6.9	4.4	6.2
Gh_A01G1191	61704807	61708258	AT2G02040.1	peptide transporter 2	0.3549	0.324632	-0.0387035	-0.0715533	8.3	8.7	7.2	8.9	8.5	9.2	7.6	8.7	18.2	22.9	23.1	18.4	24.6	23.3	19.6	19.3
Gh_A01G1197	62015232	62019335	AT2G30070.1	potassium transporter 1	0.884606	0.0677034	-0.0898855	0.770518	2.9	3.7	4.1	3.3	4.3	3.1	3.3	4.2	2.1	1.5	0.7	1.5	0.9	0.8	0.4	1.3
Gh_A01G1198	62020475	62023508	AT2G01970.1	Endomembrane protein 70 protein family	0.399253	0.174692	-0.0390998	0.19391	69.4	70	68.8	83	78.2	76.6	74.1	70.3	82.3	58.7	82.5	69.9	65.3	74.5	55.2	61.5
Gh_A01G1199	62308582	62309788	AT1G59960.1	NAD(P)-linked oxidoreductase superfamily protein	0.527457	0.630249	0.0862998	0.146841	4	3.9	3.9	3.7	5	3.2	2.3	4.1	0.4	1.5	0.3	0.9	0.5	0.6	0.7	1
Gh_A01G1202	62810387	62817548	AT1G70730.3	Phosphoglucomutase/phosphomannomutase family protein	0.366757	0.852923	-0.0684165	0.00515249	9.5	11.6	12.3	11.9	11.7	11.6	12.8	11.4	15	12.3	15.8	13	13.8	18.7	10.4	13
Gh_A01G1203	63139782	63143315	AT1G70740.1	Protein kinase superfamily protein	0.530192	0.762891	-0.132755	0.375758	4	4.5	4.8	3.3	4.6	5.1	4.2	4.3	3.5	5.5	2.8	3.9	2.8	3.9	2.3	3.1
Gh_A01G1205	63603414	63605838	AT3G19900.1	unknown protein; FUNCTIONS IN: molecular_function unknown; INVOLVED IN: biological_process unknown; LOCATED IN: chloroplast; EXPRESSED IN: 23 plant structures; EXPRESSED DURING: 13 growth stages; CONTAINS InterPro DOMAIN/s: Protein of unknown function DUF3067 (InterPro:IPR021420); Has 276 Blast hits to 276 proteins in 83 species: Archae - 0; Bacteria - 112; Metazoa - 0; Fungi - 2; Plants - 59; Vi…	0.321883	0.343317	-0.29956	-0.258859	3.1	2.2	4.4	2	4.2	3.1	3.8	3.3	3.7	5.8	3.1	4.7	3.7	3.7	6.1	7.2
Gh_A01G1207	63623646	63630715	AT3G19895.1	RING/U-box superfamily protein	0.00875553	0.492199	-0.0829065	-0.0740006	13.7	14	13.3	13.1	14.2	14.1	14.5	14.5	15.7	21.8	18.9	15.8	16.9	22.4	19.9	16.8
Gh_A01G1209	63636871	63640884	AT1G50300.1	TBP-associated factor 15	0.0879556	0.212551	-0.26154	-0.273994	4.4	3.2	4.8	3.7	5.6	5.1	4.5	4.1	3	5.4	2.3	4.6	4.1	4.1	4.2	6.1
Gh_A01G1210	64025023	64028816	AT1G50300.1	TBP-associated factor 15	0.0458276	0.337683	-0.366674	-0.0482956	7	7.6	7.1	5.6	8.5	7.9	9.3	9.5	5.7	6.1	5.2	6.5	6.4	6.2	5.4	6.3
Gh_A01G1210	64025023	64028816	AT1G50300.1	TBP-associated factor 15	0.168927	0.341338	-0.212023	-0.173599	11.8	5.8	9.8	10.5	10.2	10.9	10.7	12.1	8.8	7.2	6	8.5	8	5.8	9.9	10.7
Gh_A01G1212	64068956	64072738	AT1G68050.1	flavin-binding, kelch repeat, f box 1	0.33549	0.160388	-0.0349761	-0.197681	4.3	3.9	3.8	4.3	4.4	3.9	3.9	4.5	3.3	4.7	3.4	2.9	4.2	3.7	4.1	4.4
Gh_A01G1213	64143934	64160311	AT1G14830.1	DYNAMIN-like 1C	0.588783	0.996662	-0.00143982	-0.0550014	50.1	49.4	49.8	51	52.3	41.7	54.2	52.3	40.9	28.9	47.2	37.4	45.4	45.4	34.5	35.1
Gh_A01G1214	64238124	64242118	AT1G24764.1	microtubule-associated proteins 70-2	0.735591	0.468965	-0.0424193	0.234465	31.1	31.7	32.7	35.2	32.1	32.8	35.6	34.1	10	5.9	5	11.1	6.1	11.2	3.5	6.4
Gh_A01G1215	64340743	64342494	AT2G01740.1	Tetratricopeptide repeat (TPR)-like superfamily protein	0.286105	0.393458	-0.392317	0.378512	0.3	0.5	0.4	0.4	0.6	0.8	0.3	0.4	0.3	0.4	0.2	0.4	0.4	0.3	0.1	0.2
Gh_A01G1216	64362398	64367803	AT1G25145.1	UDP-3-O-acyl N-acetylglycosamine deacetylase family protein	0.950903	0.699481	0.0372329	0.10257	3.4	4.6	3.6	4.1	3.6	4.8	3.7	3.2	2.9	2.2	1.9	3.2	2.2	3.4	1.6	2.3
Gh_A01G1217	64707140	64715530	AT2G01690.1	ARM repeat superfamily protein	0.00505193	0.592702	-0.18737	-0.0389065	6.8	7.4	6.8	6.4	8	7.5	7.7	8	10.5	8.6	13.9	10.9	11.2	14.7	9.9	9.3
Gh_A01G1218	64716945	64718860	AT2G01680.1	Ankyrin repeat family protein	0.117646	0.435441	0.678072	-0.331206	1.2	0.5	0.8	0.7	0.4	0.7	0.7	0.2	0.5	0.9	0.3	1.4	1.4	0.8	0.9	0.8
Gh_A01G1219	64896532	64897125	AT1G24620.1	EF hand calcium-binding protein family	0.444523	0.110813	0.122147	0.580846	7.2	7	7.4	5.5	5	7.3	6.7	5.9	6.6	3.8	3.8	3.3	2.8	3.2	2.2	3.5
Gh_A01G1220	64899424	64899666	AT1G67920.1	unknown protein; BEST Arabidopsis thaliana protein match is: unknown protein (TAIR:AT1G24600.1); Has 22 Blast hits to 22 proteins in 5 species: Archae - 0; Bacteria - 0; Metazoa - 0; Fungi - 0; Plants - 22; Viruses - 0; Other Eukaryotes - 0 (source: NCBI BLink).	0.244122	0.892148	0.308122	-0.091399	13.1	10.7	16.8	8.8	7.8	12.6	9.8	9.7	22.9	18.1	29.7	34.8	26.7	22.6	20.4	42.7
Gh_A01G1222	66479464	66481784	AT1G23260.1	MMS ZWEI homologue 1	0.522695	0.539859	-0.216602	-0.104337	21	16.3	16.4	10.5	16.3	16.3	20.3	21.7	9.3	6	5.7	11	6.2	10.4	8.4	9.4
Gh_A01G1225	68147624	68150111	AT3G17860.1	jasmonate-zim-domain protein 3	0.358693	0.694199	-0.359542	0.333737	1.1	1.6	1.5	1.1	1.1	3	1.4	1.3	1.5	5.4	0.5	1.8	1.2	2.4	1.5	2.2
Gh_A01G1232	68539854	68541200	#N/A	#N/A	0.603829	0.217989	-0.0639881	0.437016	9.5	14.5	7.7	12.4	13.2	10.4	11.2	11.3	18.8	6.4	7.9	13.2	7	9.4	8	9.8
Gh_A01G1232	68539854	68541200	#N/A	#N/A	0.494903	0.564347	-0.526294	-0.479743	5	55.5	5.3	5.3	7.5	39	6	49.9	3.4	10	2.2	6.2	1.5	14.6	1.7	12.6
Gh_A01G1234	68562274	68565129	AT1G14870.1	PLANT CADMIUM RESISTANCE 2	0.526682	0.363782	-0.111893	0.570749	1.5	1.3	2.1	1.3	0.7	2.8	1.2	2	30.6	8.5	7.8	13.7	9.1	10.2	7.3	14.2
Gh_A01G1240	69734616	69737629	AT1G70750.1	Protein of unknown function, DUF593	0.988726	0.515413	0.0433926	0.082111	43.6	47	49.7	62.2	45.1	52.3	54.1	45	116.4	84.8	160.8	97.1	118	119.2	105.5	91
Gh_A01G1241	70246618	70249916	AT1G23170.2	Protein of unknown function DUF2359, transmembrane	0.0806104	0.551455	-0.173753	0.101445	18.8	18.6	17	16.7	22.6	21.7	18.6	17.3	18.4	20.2	13.5	12.7	14.9	18	11.5	16
Gh_A01G1242	71324157	71326007	AT2G01570.1	GRAS family transcription factor family protein	0.542897	0.246829	-0.0461119	0.306513	16.1	15.6	12.2	14.6	18.6	14.5	14.4	12.9	12.3	16	10.5	12.4	9.2	12.4	10	9.8
Gh_A01G1243	71376041	71376591	AT1G70780.1	unknown protein; FUNCTIONS IN: molecular_function unknown; INVOLVED IN: biological_process unknown; LOCATED IN: mitochondrion; EXPRESSED IN: sperm cell, male gametophyte, pollen tube; EXPRESSED DURING: L mature pollen stage, M germinated pollen stage; BEST Arabidopsis thaliana protein match is: unknown protein (TAIR:AT1G23150.1); Has 143 Blast hits to 143 proteins in 17 species: Archae - 0; Bacte…	0.379915	0.116085	-0.47063	0.253438	5.6	6.4	5.4	3.6	5.1	15.5	3.6	4.9	39.5	46.5	59.5	46.3	36.2	49.6	32.9	42.2
Gh_A01G1244	71376785	71376937	AT1G70782.1	conserved peptide upstream open reading frame 28	0.420119	0.198116	-0.316122	0.233222	7.2	5.9	7.3	4.5	6.6	15.5	5.5	3.4	57.6	38.4	71.7	50.7	49.2	57.1	36.1	43.4
Gh_A01G1247	71645407	71645995	AT1G70830.5	MLP-like protein 28	0.0510415	0.0209886	-0.381802	-1.15927	170.9	101.4	146.7	120	189.1	194	158.2	161	177.5	355.5	99.8	377.3	799.3	624.8	298.5	533.4
Gh_A01G1249	72327412	72333460	AT2G01480.1	O-fucosyltransferase family protein	0.292277	0.424519	0.0421535	0.250894	10.1	9	9.2	9.9	8.7	10.1	9.3	9	7.7	3.1	5.1	5.4	3.3	7.1	2.4	5.1
Gh_A01G1251	72694642	72698416	AT2G01490.1	phytanoyl-CoA dioxygenase (PhyH) family protein	0.49947	0.0883219	0.0505153	0.251539	11.1	11.3	12.3	11.8	11.4	12.8	11.1	9.6	9	7.1	6.5	7.4	5.5	7.7	6.3	5.7
Gh_A01G1253	72976880	72977941	AT2G01050.1	zinc ion binding;nucleic acid binding	0.0140951	0.0719022	-0.540568	0.807355	0.5	0.7	0.4	0.6	0.8	0.9	0.7	0.8	0.6	1.2	1.2	0.5	0.4	0.5	0.7	0.4
Gh_A01G1256	74153303	74155636	AT1G13560.2	aminoalcoholphosphotransferase 1	0.351622	0.804118	-0.388271	0.333424	1.7	2	1.3	1.8	2.4	3	2.4	1.1	1.2	1.9	1.4	1.8	1.8	1.5	0.7	1
Gh_A01G1256	74153303	74155636	AT1G13560.2	aminoalcoholphosphotransferase 1	0.848188	0.938194	-0.107528	0.0924462	4.7	4.2	4.9	3	4.2	6.5	4.7	2.7	3.2	3.7	1.1	6.5	3.5	5	1.9	3.2
Gh_A01G1256	74153303	74155636	AT1G13560.2	aminoalcoholphosphotransferase 1	0.168135	0.77627	-0.291998	0.458106	6.6	8.4	6.3	5	9.2	8.7	8.5	5.8	3.8	3.6	2.2	4	2.3	3.2	1.7	2.7
Gh_A01G1256	74153303	74155636	AT1G13560.2	aminoalcoholphosphotransferase 1	0.453814	0.693699	-0.307931	0.0827777	9.7	6.4	8.6	4.3	8.9	12.5	7.5	7	7.7	7.5	4.1	7.6	6.5	6.4	5.7	6.8
Gh_A01G1257	74289164	74289598	AT1G23040.1	hydroxyproline-rich glycoprotein family protein	0.951863	0.146822	-0.0509658	1.6272	139.6	128.3	128.9	101	115.2	121.9	136.6	142	65	3.6	12.5	29.8	9.2	9.6	4.6	12.5
Gh_A01G1258	74880116	74881228	AT2G01410.1	NHL domain-containing protein	0.241937	0.394157	-0.101147	-0.177128	9.1	10.2	8.5	8	11	9.4	8.3	9.7	9.4	16.8	9.5	8.7	12.3	9.2	16.6	12.1
Gh_A01G1259	74881557	74896111	#N/A	#N/A	0.700648	0.465473	0.00611744	-0.128933	39.1	35.5	34.2	33	36.3	34.4	33.6	36.9	34	47.6	29.8	29.8	37.2	29.5	46.6	41.1
Gh_A01G1260	75046487	75050914	AT2G01350.1	quinolinate phoshoribosyltransferase	0.0208339	0.195909	-0.484758	-0.433444	7.7	8.1	7.3	7.7	11.4	13.6	9.4	8.7	5.4	15	2.5	10.2	9.8	13.7	9.8	11.4
Gh_A01G1261	75065396	75071724	AT1G71010.1	FORMS APLOid AND BINUCLEATE CELLS 1C	0.0666968	0.646635	-0.559427	-0.139858	2.6	3.1	2.5	3.2	4.7	6.1	2.9	3.1	3	7.9	2.2	3.6	4.6	7	2.8	4
Gh_A01G1263	75119995	75122821	AT1G23030.1	ARM repeat superfamily protein	0.468436	0.225832	0.0735566	0.459432	7.4	7.5	8.6	10.7	8	10.2	7.3	7	4.8	1.6	3.3	3.5	2	4	1.8	1.8
Gh_A01G1266	75367881	75372612	AT3G18060.1	transducin family protein / WD-40 repeat family protein	0.903065	0.944331	-0.0216951	-0.13245	1.7	2.1	1.8	1	1.5	1.7	2	1.5	1	1.2	1.9	1.1	1.3	1.8	1.5	1.1
Gh_A01G1267	75376680	75380245	AT1G71070.1	Core-2/I-branching beta-1,6-N-acetylglucosaminyltransferase family protein	0.161018	0.896077	-0.267772	0.10276	4.6	4.3	3.6	2.7	4.6	5.2	4.2	4.3	3.9	5.6	3.6	2.9	3.3	5.3	2.6	3.7
Gh_A01G1268	75421342	75428577	AT2G01320.2	ABC-2 type transporter family protein	0.886486	0.615937	-0.0339473	0.018859	3.2	3.3	2.7	3.4	3.9	4.3	2.2	2.5	1.6	3.1	1	2	1.8	2	1.4	2.4
Gh_A01G1270	75446559	75447341	AT2G01290.1	ribose-5-phosphate isomerase 2	0.820324	0.455827	-0.0297473	-0.325875	1.1	1	1.6	1.1	1.1	2.8	0.7	0.3	0.6	5.4	0.7	7.9	2.6	6.9	2.7	6.1
Gh_A01G1271	75451875	75456806	AT2G01275.2	RING/FYVE/PHD zinc finger superfamily protein	0.127063	0.556487	-0.879146	0.533979	1.2	1.7	1.6	1.1	2.6	5	1.1	1.6	4.9	18.2	6.4	12.2	6	7.9	6.8	8.1
Gh_A01G1272	75458212	75463860	AT1G27980.1	dihydrosphingosine phosphate lyase	0.162602	0.686635	-0.753839	0.46048	1.1	1.4	1.4	1.2	2.1	4.2	0.9	1.4	4.4	14	5.6	10.4	5.7	7	5.5	6.8
Gh_A01G1274	75789203	75790346	AT5G50570.2	Squamosa promoter-binding protein-like (SBP domain) transcription factor family protein	0.884141	0.366163	0.110183	1.16746	1.8	2.2	1.3	1.5	1.7	2.6	0.7	1.3	1.4	8.1	0.1	5	2.7	1.7	0.9	1.2
Gh_A01G1276	75798621	75800003	AT1G27290.2	unknown protein; FUNCTIONS IN: molecular_function unknown; INVOLVED IN: biological_process unknown; EXPRESSED IN: 25 plant structures; EXPRESSED DURING: 15 growth stages; Has 44 Blast hits to 44 proteins in 12 species: Archae - 0; Bacteria - 0; Metazoa - 0; Fungi - 0; Plants - 44; Viruses - 0; Other Eukaryotes - 0 (source: NCBI BLink).	0.231499	0.316816	-0.237039	-0.321928	0.9	0.6	0.5	0.8	0.7	0.7	1	0.9	1	0.5	0.2	0.7	0.7	0.4	1	0.9
Gh_A01G1277	75883937	75885567	AT1G27970.1	nuclear transport factor 2B	0.276217	0.210866	0.0547634	0.147714	265.1	253.1	283.5	253.4	246.6	255.4	246.6	267.2	235.3	149.2	213	193.7	203.5	168.9	174.6	167.2
Gh_A01G1278	76149961	76155323	AT1G27320.1	histidine kinase 3	0.0316478	0.969422	0.175	0.0740006	12.8	12.5	14.5	13.6	10.9	11.3	12.7	12.4	5.3	6.3	4.1	8.3	7	6.3	4.5	5
Gh_A01G1279	76461188	76462152	AT1G27330.1	Ribosome associated membrane protein RAMP4	0.390269	0.228398	-0.0418202	-0.215536	74	68.9	89.9	73.2	79.5	97.8	68.4	69.3	73.7	143.1	66.6	111.3	120.7	110.6	116.4	110.6
Gh_A01G1280	76472899	76477501	AT1G27340.1	Galactose oxidase/kelch repeat superfamily protein	0.446579	0.29472	-0.136462	-0.169491	7.1	5.7	6.7	5.7	6.4	6.2	6.9	8.2	7.5	11.6	7	10.8	9.7	7.3	11.8	12.7
Gh_A01G1281	76901283	76903938	AT5G43270.1	squamosa promoter binding protein-like 2	0.521529	0.635113	-0.250407	-0.0374747	3.8	4.2	4.1	3.2	4.8	7.4	2.9	3.1	3.1	4.5	1.6	6	4.8	4.3	2	4.5
Gh_A01G1282	77032638	77038863	AT3G13060.2	evolutionarily conserved C-terminal region 5	0.477113	0.879659	0.0315701	-0.0192362	5.4	6.2	6.1	5.4	5.8	4.7	6.6	5.5	4.5	2.1	4.3	4	3.5	4.9	2.6	4.1
Gh_A01G1283	77041391	77042040	AT1G27950.1	glycosylphosphatidylinositol-anchored lipid protein transfer 1	0.299825	0.924927	0.300659	0.0253111	4.4	6.7	4.9	4.2	5.6	4.2	2.9	3.7	1.2	4.9	1	4.4	4.5	2.9	1.5	2.4
Gh_A01G1284	77169097	77169387	#N/A	#N/A	0.563661	0.770258	0.611435	0	1.6	1.1	1.3	1.5	1.3	1.5	0.5	0.3	3	1.8	1.9	2.1	2.8	0.8	1.8	3.4
Gh_A01G1286	77375971	77387812	AT1G27880.1	DEAD/DEAH box RNA helicase family protein	0.286543	0.32534	-0.245112	0.332575	1	1.5	1.6	1.3	1.8	1.7	1.6	1.3	1.1	0.3	1	1	0.9	0.7	0.5	0.6
Gh_A01G1288	77535452	77539283	AT1G13450.1	Homeodomain-like superfamily protein	0.198197	0.795201	-0.49304	0.0679041	3	2.5	2.7	2.6	4.6	6.6	2.1	1.9	4.4	12.7	3.1	5.9	5.7	8.1	5.2	5.9
Gh_A01G1289	77569988	77572877	AT3G27320.2	alpha/beta-Hydrolases superfamily protein	0.569158	0.899865	-0.140863	-0.0960018	5	3.3	3.8	3.5	3.9	4.6	4.4	4.3	4.6	5	7.4	4.8	6.4	5.7	5.9	5.3
Gh_A01G1292	77854879	77859296	AT1G24460.1	unknown protein; FUNCTIONS IN: molecular_function unknown; INVOLVED IN: biological_process unknown; LOCATED IN: cellular_component unknown; EXPRESSED IN: 23 plant structures; EXPRESSED DURING: 14 growth stages; BEST Arabidopsis thaliana protein match is: unknown protein (TAIR:AT4G31570.1); Has 181008 Blast hits to 85359 proteins in 3551 species: Archae - 3290; Bacteria - 48304; Metazoa - 70793; F…	0.407084	0.63871	-0.0641303	-0.289507	0.5	0.5	0.6	0.6	0.5	0.6	0.6	0.6	0.2	0.1	0.4	0.2	0.2	0.6	0.1	0.2
Gh_A01G1293	77859348	77861122	AT1G24460.1	unknown protein; FUNCTIONS IN: molecular_function unknown; INVOLVED IN: biological_process unknown; LOCATED IN: cellular_component unknown; EXPRESSED IN: 23 plant structures; EXPRESSED DURING: 14 growth stages; BEST Arabidopsis thaliana protein match is: unknown protein (TAIR:AT4G31570.1); Has 181008 Blast hits to 85359 proteins in 3551 species: Archae - 3290; Bacteria - 48304; Metazoa - 70793; F…	0.878617	1	0.026967	0.0824622	1.3	1.5	1.4	1.2	0.8	1.7	1.2	1.6	0.8	0.8	1.3	0.7	0.7	1	0.8	0.9
Gh_A01G1296	78170381	78174540	AT1G24510.1	TCP-1/cpn60 chaperonin family protein	0.591223	0.111675	-0.0697645	0.199501	75.6	79.9	90.3	73.1	88	82	81.9	82.8	72.4	53.7	60.1	63.9	62.2	56.3	43.5	55.8
Gh_A01G1297	78182452	78185542	AT2G23890.1	HAD-superfamily hydrolase, subfamily IG, 5'-nucleotidase	0.203359	0.909496	-0.469485	0.0740006	0.7	0.6	0.6	0.7	0.7	1.3	0.5	1.1	0.7	0.5	0.3	0.5	0.5	0.9	0.4	0.1
Gh_A01G1309	79357183	79360814	AT3G55270.1	mitogen-activated protein kinase phosphatase 1	0.133594	0.882749	-0.584963	0.16601	0.6	0.9	1	0.9	1.4	1.9	0.8	1	0.8	2.4	0.5	0.9	0.8	1.5	0.8	1
Gh_A01G1310	79361666	79366793	AT1G13030.1	sphere organelles protein-related	0.199363	0.0040885	-0.152003	0.434937	4	4	3.4	3.9	5.1	4.2	3.4	4.3	3.6	4	3.3	3.7	2.9	2.7	2.2	3
Gh_A01G1311	79707763	79708242	AT1G67856.1	RING/U-box superfamily protein	0.945243	0.838915	0.0365259	0.0079052	0.9	0.8	1.7	0.6	1.2	1.4	0.8	0.5	3.4	2.7	7.6	4.6	4.7	3.7	6.2	3.6
Gh_A01G1313	80320566	80322708	AT1G67900.3	Phototropic-responsive NPH3 family protein	0.607257	0.926771	-0.0565835	-0.142019	0.7	0.7	0.4	0.7	0.7	1.3	0.3	0.3	0.7	1.1	0.2	0.9	0.4	1.9	0.4	0.5
Gh_A01G1316	81508139	81509712	AT1G70590.1	F-box family protein	0.990647	0.961666	0.0790716	0.14439	2.4	2.1	1.5	1.5	1.9	2.8	1.4	1	1.5	2.9	1.5	2.5	2	1.8	1.5	2.3
Gh_A01G1317	81814947	81816803	AT3G26600.1	armadillo repeat only 4	0.533388	0.44561	-0.229482	0.38529	1.3	1.6	1.7	1.2	2.3	2.4	1.2	0.9	1.2	2.3	1.7	1.2	1.1	1.6	1.1	1.1
Gh_A01G1318	81818859	81823809	AT2G42490.1	Copper amine oxidase family protein	0.286177	0.719224	-0.188072	0.222392	4.4	3.8	4.4	3.2	4.6	3.6	5.3	4.5	2.5	3	0.9	2	1.7	2.8	0.9	1.8
Gh_A01G1320	81836944	81837384	AT1G70600.1	Ribosomal protein L18e/L15 superfamily protein	0.129521	0.162066	0.109915	0.244112	414	380	451.5	402.6	350.7	384.2	383.6	408.7	302.3	186.4	202.3	286.1	206.4	162.9	212.6	243.1
Gh_A01G1321	81844615	81846365	AT3G26580.1	Tetratricopeptide repeat (TPR)-like superfamily protein	0.610972	0.785464	-0.0150126	0.063128	13.4	12.4	12.7	9.3	9.4	14.3	14.5	10.1	15	17.6	12.3	20.5	15.5	12.7	15.9	18.5
Gh_A01G1322	81846979	81854570	AT1G70610.1	transporter associated with antigen processing protein 1	0.979652	0.511794	-0.0110835	0.152003	7	9.6	12.5	9.8	7	11.4	11.1	9.7	4.6	3.6	3.9	5.9	3.9	4.8	2.2	5.3
Gh_A01G1324	81964919	81978555	AT1G10760.1	Pyruvate phosphate dikinase, PEP/pyruvate binding domain	0.406125	0.38763	-0.0363215	-0.282531	8.4	7.6	9.1	10.2	8.8	10.2	9.7	7.5	8.7	21.1	3.1	16.1	13.8	22.5	7.2	16.1
Gh_A01G1325	82022964	82024715	AT1G23360.1	S-adenosyl-L-methionine-dependent methyltransferases superfamily protein	0.889179	0.853058	-0.0238467	-0.0489096	1.5	1.4	1.7	1.4	1.6	2.3	1.3	0.9	1.6	0.3	0.3	0.7	0.5	1.3	0.4	0.8
Gh_A01G1326	82219653	82220609	AT1G23390.1	Kelch repeat-containing F-box family protein	0.1459	0.0134848	-0.244153	-0.931694	3.4	3.9	3.3	3.5	4	2.8	5.1	4.8	3.3	5	3.2	5.8	10	5.3	9.2	8.5
Gh_A01G1327	82267628	82267840	AT1G73805.1	Calmodulin binding protein-like	0.308892	0.123573	-0.0939558	-0.167052	16.5	14.8	18	14.6	15.6	20.2	15.4	17	17.7	22.2	19.3	19	23.5	25.2	18.7	20.4
Gh_A01G1328	82359840	82362338	AT1G27385.1	unknown protein; FUNCTIONS IN: molecular_function unknown; INVOLVED IN: biological_process unknown; LOCATED IN: chloroplast; EXPRESSED IN: 24 plant structures; EXPRESSED DURING: 13 growth stages; CONTAINS InterPro DOMAIN/s: Protein of unknown function DUF493 (InterPro:IPR007454); Has 76 Blast hits to 76 proteins in 23 species: Archae - 0; Bacteria - 6; Metazoa - 0; Fungi - 0; Plants - 69; Viruses…	0.0669619	0.0964734	-0.172467	0.523562	2.9	3.6	3.2	2.9	4	3.3	3.4	3.5	3.6	3	2.7	2.2	1.4	2.1	2	2.5
Gh_A01G1330	82652789	82655464	AT3G26340.1	N-terminal nucleophile aminohydrolases (Ntn hydrolases) superfamily protein	0.791258	0.131052	-0.0809771	0.151383	119.7	113.5	125.1	100.7	115.2	135.3	118	117	119.4	87.4	109.7	97.1	99.4	92.1	82.7	98.2
Gh_A01G1331	82734324	82737096	AT1G67410.1	Exostosin family protein	0.147055	0.991065	0.0963261	0.00634153	11.5	11.3	10.1	12	11.3	9.7	9.8	11.2	7.3	12.4	15	10.9	10.6	12.1	14	8.7
Gh_A01G1332	82852157	82886559	AT1G67420.2	Zn-dependent exopeptidases superfamily protein	0.729434	0.36048	-0.13245	0.0881309	3.3	1.9	2	3.2	2.2	2.1	3.3	3.8	4.5	3.2	2.9	2.9	3.2	3.1	3.1	3.3
Gh_A01G1334	83018272	83023650	AT5G43230.1	unknown protein; BEST Arabidopsis thaliana protein match is: unknown protein (TAIR:AT3G01810.3); Has 30201 Blast hits to 17322 proteins in 780 species: Archae - 12; Bacteria - 1396; Metazoa - 17338; Fungi - 3422; Plants - 5037; Viruses - 0; Other Eukaryotes - 2996 (source: NCBI BLink).	0.271984	0.420108	-0.118836	-0.404842	3.8	5.1	5.9	5	6.1	5.3	5.1	5	1.7	1.6	2.4	1.4	3.1	4.6	0.8	0.9
Gh_A01G1335	83025236	83027460	AT3G57810.1	Cysteine proteinases superfamily protein	0.457041	0.927321	-0.258068	0.0901978	4.2	2	2.5	1	3.5	3.4	2.2	2.5	2.5	1.2	1.8	1.1	3	1.4	0.7	1.1
Gh_A01G1339	83247580	83250036	AT1G70480.1	Domain of unknown function (DUF220)	0.3038	0.619201	-0.204014	0.204092	6.3	6.9	5.5	5	6.7	8.5	6.8	5.3	6.2	7.4	3.8	6.1	6.3	5.9	3.7	4.5
Gh_A01G1340	83253360	83255403	AT1G10630.1	ADP-ribosylation factor A1F	0.0661702	0.17791	0.206995	0.167422	466.5	447.5	455.2	527.4	359.6	393.5	428.7	461.3	436.1	267.8	389	368.3	312.2	299.4	355.2	334.3
Gh_A01G1341	83321176	83333634	AT1G60490.1	vacuolar protein sorting 34	0.23527	0.404136	-0.284143	-0.171953	3.1	3.2	5.6	2.8	5.3	5.5	4	3.1	3.6	3.7	5.7	2.8	4.8	6.1	3.6	3.3
Gh_A01G1343	83471160	83474053	AT1G23460.1	Pectin lyase-like superfamily protein	0.127297	0.777007	-0.398084	-0.0297473	2.7	3.2	2.6	2.2	3.8	4.2	3.5	2.6	2	3.6	1.2	2.8	2.7	4.1	1.1	1.9
Gh_A01G1345	83524096	83526846	AT2G27790.2	RNA-binding (RRM/RBD/RNP motifs) family protein	0.236492	0.445462	-0.164387	-0.0897967	2.9	2.9	3.6	2.2	3.2	3.6	3.7	2.5	2.7	3.9	1.9	2.4	3.6	2.4	2.9	2.7
Gh_A01G1347	83549629	83551170	AT1G10650.1	SBP (S-ribonuclease binding protein) family protein	0.361919	0.637762	-0.140806	-0.0460732	30.2	27	33.5	28.3	25.1	34.7	37.7	33.7	35	26	24.8	31.3	29.8	34.4	27.2	29.5
Gh_A01G1349	83845269	83846489	AT3G61470.1	photosystem I light harvesting complex gene 2	0.567141	0.878074	-0.347923	0.347923	1.4	1.5	3.3	0.4	3.3	2.7	1.5	0.9	0.2	1.9	0.3	0.4	0.4	0.6	0.4	0.8
Gh_A01G1352	85046991	85050105	AT2G21190.1	ER lumen protein retaining receptor family protein	0.0425476	0.470129	-0.104277	0.0458784	30.5	26.1	29	27.8	30.8	30.7	29.4	31	34.5	26.1	35.9	28.1	30.6	30.6	29.3	30.2
Gh_A01G1353	85075910	85083802	AT4G30150.1	CONTAINS InterPro DOMAIN/s: Nucleolar 27S pre-rRNA processing, Urb2/Npa2 (InterPro:IPR018849); Has 58 Blast hits to 49 proteins in 21 species: Archae - 0; Bacteria - 2; Metazoa - 2; Fungi - 0; Plants - 44; Viruses - 3; Other Eukaryotes - 7 (source: NCBI BLink).	0.265756	0.314991	-0.142019	0.584963	0.6	0.8	0.6	0.9	0.8	1	0.7	0.7	0.4	0.7	0.4	0.6	0.3	0.6	0.2	0.3
Gh_A01G1354	85085235	85085627	AT2G21180.1	unknown protein; BEST Arabidopsis thaliana protein match is: unknown protein (TAIR:AT5G19875.1); Has 124 Blast hits to 124 proteins in 12 species: Archae - 0; Bacteria - 0; Metazoa - 0; Fungi - 0; Plants - 124; Viruses - 0; Other Eukaryotes - 0 (source: NCBI BLink).	0.866198	0.202665	-0.119053	-0.509014	2.7	3.2	1.2	2.2	2.2	3.8	2.1	2	0.8	2.6	0.5	1.3	1	2.1	2	2.3
Gh_A01G1355	85087506	85090796	AT2G21170.1	triosephosphate isomerase	0.449394	0.498156	0.0518921	-0.00135401	120.6	133.2	149.4	126.1	138.8	114.2	142.1	115.5	55	58.7	42.8	56.5	67.4	46.1	51.1	48.6
Gh_A01G1356	85105711	85107041	AT5G07900.1	Mitochondrial transcription termination factor family protein	0.210055	0.081189	-0.158484	0.288071	11.3	10.6	8.7	11.6	11.6	13.7	11.9	9.9	13.9	14.7	14.5	12.7	10.1	12.7	13.1	9.8
Gh_A01G1359	85260312	85263475	AT2G16595.1	Translocon-associated protein (TRAP), alpha subunit	0.62684	0.68783	0.0198996	0.0430687	1.6	1.9	1.6	2.2	0.8	2.8	1.8	1.8	1.5	0.4	0.3	1.2	0.7	1.1	0.5	1
Gh_A01G1360	85267510	85269169	AT2G21140.1	proline-rich protein 2	0.542588	0.056098	0.278256	1.13619	528.2	795.7	479.3	782.7	190	109.9	852.5	979.9	249.9	202.3	63.8	254.4	74.8	13	87	175.7
Gh_A01G1361	85295623	85296144	AT2G16600.1	rotamase CYP 3	0.134526	0.914205	-0.425251	0.0673536	77.6	96.5	71.6	88.6	141.4	146	71.1	90.4	85	120.6	36.7	73.4	72.7	99.2	37.1	92.3
Gh_A01G1370	86338848	86339372	AT2G21060.1	glycine-rich protein 2B	0.544899	0.512631	-0.0454274	-0.191054	16.6	14.7	12	28.6	17.3	15.6	17.1	24.2	40.2	43.8	48.6	48.9	46.8	49	48.8	62.6
Gh_A01G1371	86579057	86579587	AT4G36020.1	cold shock domain protein 1	0.513324	0.318409	0.231991	0.131118	8.2	10.2	8.9	10.4	7	8	8.2	8.9	12.6	9.6	18.3	13.6	11.6	12.1	14	11.7
Gh_A01G1371	86579057	86579587	AT4G36020.1	cold shock domain protein 1	0.72331	0.755259	0.0874628	-0.105353	12.4	12	11.9	13	12.2	10.9	12.7	10.6	18.5	15.7	26.4	18.6	17.2	17.6	25	25.4
Gh_A01G1371	86579057	86579587	AT2G21060.1	glycine-rich protein 2B	0.63077	0.971677	0.126598	3.2e-16	20.5	23.2	20	47	29	24	21	27.4	42.6	50.2	37.7	49.4	41.5	36	51.2	51.2
Gh_A01G1380	86786825	86788453	#N/A	#N/A	0.430234	0.0146234	0.173536	0.666719	14.4	9.1	11.8	9.7	11.4	9.5	9.8	9.2	14.4	8.2	13.8	11.7	7.8	6	7.1	9.4
Gh_A01G1381	86847747	86850368	AT4G38640.1	Plasma-membrane choline transporter family protein	0.451602	0.837733	0.0892673	0.0378911	33.8	30.5	34	36.7	30.7	28.4	31.5	36.3	25.3	21.8	28.1	25.1	27	25.4	23.1	22.2
Gh_A01G1382	86852826	86853651	AT4G38630.1	regulatory particle non-ATPase 10	0.838174	0.180665	-0.243271	-0.643856	2.2	0.8	0.9	1	1.2	1.5	1.8	1.3	0.4	0.5	0.2	0.5	0.6	0.9	0.4	0.6
Gh_A01G1385	86928632	86929120	AT4G34980.1	subtilisin-like serine protease 2	0.46637	0.319888	-0.206451	-0.415037	0.4	0.3	0.3	0.3	0.5	0.6	0.2	0.2	0.1	0.5	0	0.3	0.3	0.3	0.3	0.3
Gh_A01G1387	87055992	87056890	AT4G38620.1	myb domain protein 4	0.594269	0.548446	0.194735	0.329436	26.5	24.7	34.3	42.8	24.4	19.4	37.1	31.2	13.7	20.4	3.3	20.4	8.7	20.6	4.2	12.5
Gh_A01G1391	87702608	87705968	AT2G20980.1	minichromosome maintenance 10	0.0167942	0.136656	-0.925146	0.604862	2.2	3.1	2.3	1.3	3	6	4.1	3.8	2.9	1.5	1.5	1.4	0.8	2.1	0.7	1.2
Gh_A01G1392	87718101	87721846	AT4G35020.3	RAC-like 3	0.905554	0.158951	0.0781766	0.673253	77.9	65.7	82.3	96.4	78	88.6	75.4	63.3	92.3	27.7	47	78.1	39.8	54.8	17.9	41.2
Gh_A01G1393	87723178	87724696	AT5G53300.4	ubiquitin-conjugating enzyme 10	0.9352	0.161303	0.183924	0.568023	26.2	23	26.2	42.4	29.4	30.1	24.1	20.1	24.8	9.5	15.2	26.7	14.4	16.4	6	14.6
Gh_A01G1397	87782255	87785096	AT2G16750.1	Protein kinase protein with adenine nucleotide alpha hydrolases-like domain	0.203359	0.970063	0.295456	-0.0899697	1.2	1.1	1.6	1.5	0.9	0.9	1.5	1.1	14.8	24.4	48.4	27.4	27.3	43.8	31.1	20.2
Gh_A01G1398	87786212	87787021	AT4G35040.1	Basic-leucine zipper (bZIP) transcription factor family protein	0.166014	1	-0.365649	-0.137504	1.7	1.4	1.2	0.9	2.1	2.1	1.4	1.1	1	0.2	0.2	0.6	0.6	1.1	0.2	0.3
Gh_A01G1399	87963058	87964182	AT4G38580.1	farnesylated protein 6	0.835542	0.210284	-0.0585093	-0.246773	50.6	48.7	57.5	53.4	43.6	67.6	49.4	58.3	101.1	129.8	113.4	136	123.1	134.2	177.4	135.2
Gh_A01G1401	88064610	88066696	AT1G68000.1	phosphatidylinositol synthase 1	0.403979	0.323928	-0.170968	-0.07902	13.1	13.7	9.6	9.7	14.2	12.4	13	12.3	9.5	10.6	7.8	9.4	10.2	7.6	10	11.6
Gh_A01G1402	88067359	88069568	AT2G16800.1	high-affinity nickel-transport family protein	0.133554	0.36714	-0.767554	1.12711	2.1	2.5	1.9	1.9	4.2	6.3	1.5	2.3	1.7	11.1	1.6	2.2	1.2	3	1.5	1.9
Gh_A01G1403	88138119	88140848	AT1G68010.1	hydroxypyruvate reductase	0.988054	0.954352	-0.130061	0.0489096	1	1.8	1	1.5	1.9	0.7	1.6	1.6	0.9	1.1	0.5	0.5	0.9	0.4	0.9	0.7
Gh_A01G1404	88144913	88149537	AT1G75950.1	S phase kinase-associated protein 1	0.208909	0.582835	-0.252754	0.100509	113.6	114.5	108.6	90.5	142.3	162	101.8	102.9	97.6	135.1	82.4	98	85.6	102.5	84.6	112.6
Gh_A01G1406	88190316	88191426	AT4G35100.2	plasma membrane intrinsic protein 3	0.129347	0.0166241	-0.911682	-0.613546	61.9	44.3	52.2	42	137	165.9	44.9	29.2	299.7	392.7	444.8	442	785.8	448	578	604.4
Gh_A01G1407	88201697	88203230	AT2G16860.1	GCIP-interacting family protein	0.0911122	0.411286	-0.324129	-0.156402	7.6	6.8	5.7	6.1	7.8	10.3	6.5	8.2	7	15.3	8.7	8.3	9.8	11.6	11.6	10.8
Gh_A01G1408	88205501	88207043	AT5G26330.1	Cupredoxin superfamily protein	0.00295722	0.174391	0.2682	1.20685	99.1	91.8	89.1	83.7	73	77	74.5	77.5	27.5	3.5	4.3	20.1	5.8	4.9	3.6	9.7
Gh_A01G1409	88281127	88283861	AT1G20200.1	PAM domain (PCI/PINT associated module) protein	0.212762	0.0294426	-0.0972972	0.207978	31	32.2	35.6	34.5	32.9	41	35	33.7	39.5	36.9	40.5	35.8	32.9	36.8	27.7	34.8
Gh_A01G1412	88464499	88467594	AT4G38520.2	Protein phosphatase 2C family protein	0.00169411	0.449527	-0.371969	0.244935	6.6	5.7	5.6	5.9	8.4	7.7	7.9	6.8	7.6	11	6.2	5.3	5.4	8.1	6.6	5.3
Gh_A01G1414	88475022	88477197	AT2G20920.1	Protein of unknown function (DUF3353)	0.41741	0.914563	-0.231947	0.058103	2.3	2.4	2.5	1.4	1.9	2.3	2.8	3.1	1.2	2.9	2	1.5	1.6	2.2	1.5	2
Gh_A01G1415	88478917	88482123	AT4G38500.1	Protein of unknown function (DUF616)	0.517811	0.639913	-0.236067	0.485427	1.4	1.6	0.9	0.6	1.8	1.4	1.1	1	0.4	2	0.2	0.9	0.5	1.2	0.5	0.3
Gh_A01G1416	88517825	88518755	AT5G23590.2	DNAJ heat shock N-terminal domain-containing protein	0.542705	0.578133	0.192906	0.0939419	19.9	17	20	22.2	14	19.9	16.8	18.5	18.7	25.2	12.5	24.5	16.3	17.1	18.6	23.8
Gh_A01G1418	88525356	88528187	AT5G03570.2	iron regulated 2	0.782781	0.480866	0.110605	0.118941	7.3	7.6	6.2	6	6.9	4.3	6.8	7.1	4.6	2.7	3.3	3.3	4.1	2.2	3.2	3.3
Gh_A01G1419	88545879	88555666	AT2G16950.2	transportin 1	0.863429	0.76557	0.0368095	0.0592718	22.7	21.7	23.4	23.5	24.1	19.6	23.3	22	21.4	12.6	25.2	20.3	19.6	20.8	16.8	19.1
Gh_A01G1420	88619805	88622216	AT4G35130.1	Tetratricopeptide repeat (TPR)-like superfamily protein	0.292352	0.292352	-0.415037	-0.415037	0.5	0.3	0.2	0.2	0.5	0.2	0.5	0.4	0.1	0.2	0.1	0.2	0.2	0.3	0.1	0.2
Gh_A01G1422	88661831	88665963	AT2G16980.2	Major facilitator superfamily protein	0.971835	0.741668	-0.137504	-0.0256486	0.7	0.9	0.7	0.7	0.9	1.6	0.6	0.2	4.9	6.6	7.4	3.4	6	5.7	5.9	5.1
Gh_A01G1423	88667005	88670954	AT4G35140.1	Transducin/WD40 repeat-like superfamily protein	0.0734791	0.505423	-0.299986	0.417506	6.1	6.2	5	3.9	6.6	7.1	5.2	7.2	5.2	5.8	2.7	5.8	4.5	4.1	2.9	3.1
Gh_A01G1423	88667005	88670954	AT4G35140.1	Transducin/WD40 repeat-like superfamily protein	0.195523	0.175356	-0.13043	-0.121166	15.1	14	12.8	12	15.4	13.6	15.8	14.2	9.6	7.9	7.8	7.8	9.8	9.7	7.9	8.6
Gh_A01G1425	88763701	88770963	AT4G38470.1	ACT-like protein tyrosine kinase family protein	0.654914	0.231009	0.15056	-0.321928	2.2	2.6	3.1	3.2	1.9	3.3	2.8	2	5.1	3.4	4	4.3	4.6	3.4	5.4	7.6
Gh_A01G1426	88818898	88820721	AT4G38460.1	geranylgeranyl reductase	0.0149927	0.854097	-0.16665	0.0957112	9.7	9.5	9.8	10.2	10.5	11.5	11.6	10.4	8.7	9.1	4.9	6.9	7.3	7.2	5.4	7.8
Gh_A01G1427	88898894	88906295	AT4G38440.1	LOCATED IN: chloroplast; EXPRESSED IN: 21 plant structures; EXPRESSED DURING: 12 growth stages; CONTAINS InterPro DOMAIN/s: RNA polymerase II-associated protein 1, C-terminal (InterPro:IPR013929), RNA polymerase II-associated protein 1, N-terminal (InterPro:IPR013930); Has 276 Blast hits to 220 proteins in 102 species: Archae - 0; Bacteria - 2; Metazoa - 151; Fungi - 65; Plants - 41; Viruses - 0;…	0.804765	0.275747	-0.0528519	0.206451	2.9	3.5	3.3	3.7	3.7	3.5	3.5	3.2	2.9	2.1	2.7	2.8	2.3	2.9	1.9	2
Gh_A01G1428	88909431	88910732	AT2G17030.1	F-box family protein with a domain of unknown function (DUF295)	0.447992	0.819142	-0.241008	-0.0524674	1.1	1.4	0.9	1	1.7	1.2	1	1.3	1.1	1.5	1.9	0.9	1.3	1.6	1.5	1.2
Gh_A01G1431	88940459	88943276	AT4G38430.1	rho guanyl-nucleotide exchange factor 1	0.0958775	0.409702	-0.110424	0.112531	9.6	9.2	8.3	8.1	9.5	9.8	9.6	9.1	15.1	16.9	21	16.3	14.9	16.2	18.6	14.4
Gh_A01G1435	88992757	88994784	AT2G41990.1	CONTAINS InterPro DOMAIN/s: Late embryogenesis abundant protein, group 2 (InterPro:IPR004864); BEST Arabidopsis thaliana protein match is: Late embryogenesis abundant (LEA) hydroxyproline-rich glycoprotein family (TAIR:AT4G35170.1); Has 172 Blast hits to 168 proteins in 15 species: Archae - 0; Bacteria - 0; Metazoa - 0; Fungi - 0; Plants - 172; Viruses - 0; Other Eukaryotes - 0 (source: NCBI BLin…	0.116901	0.610519	0.179549	0.536053	17.7	13.2	18.7	16.2	14	16.4	14.8	12.9	2.2	4.1	0.1	8.1	0.9	0.8	3	5.3
Gh_A01G1436	88997562	89059051	AT4G35180.1	LYS/HIS transporter 7	0.481775	0.355622	-0.461134	1.25561	2.2	0.4	2.3	2.8	1.3	7.7	0.4	1.2	4.1	45.5	5.9	10.4	5.6	5	10.4	6.6
Gh_A01G1439	89104034	89105296	AT3G45970.1	expansin-like A1	0.282889	0.783072	-1.34395	-0.393011	1.8	2	0.7	0.7	2.3	9.8	0.5	0.6	1.3	6.6	0.5	1.5	0.9	9.2	0.2	2.7
Gh_A01G1453	89573205	89573678	AT2G17070.1	Arabidopsis protein of unknown function (DUF241)	0.142947	0.832166	0.068387	0.10142	8.1	8.1	7.7	8.5	7.1	7.9	7.7	8.2	9.3	9.6	8.1	11.3	9.8	6.9	9.1	9.9
Gh_A01G1454	89586141	89591048	AT4G35230.1	BR-signaling kinase 1	0.869723	0.0492131	0.0317089	-0.185556	18.1	14.3	17.6	19	16	18.5	17.6	15.4	17.5	17.4	17.1	14.3	19.1	17.5	21.1	17.7
Gh_A01G1455	89661319	89665835	AT4G35240.2	Protein of unknown function (DUF630 and DUF632)	0.478172	0.494617	-0.269187	-0.215729	0.5	1.2	0.8	1.4	1.6	2.1	0.8	0.2	0.9	3	0.2	2.1	1.6	3.2	0.8	1.6
Gh_A01G1460	89849046	89854168	AT2G30920.1	coenzyme Q 3	0.235334	0.958591	0.0588186	0.0214604	18.8	21	20.3	20	19	17	20.5	20.4	20.3	17	19.5	17.7	18.7	20.9	15.5	18.3
Gh_A01G1461	89855502	89858363	AT2G17980.1	Sec1/munc18-like (SM) proteins superfamily	0.474622	0.153422	-0.203092	0.353637	2.7	2.4	1.9	1.6	2.5	2.6	2.1	2.7	2	1.2	2.2	1.5	1.5	1.7	0.9	1.3
Gh_A01G1462	89859240	89861760	AT1G76310.1	CYCLIN B2;4	0.145028	0.552952	-0.296775	0.175572	4.6	4.3	3.5	3.8	4.8	6.5	3.9	4.7	3.3	1	3.4	1.9	2.4	2.8	1.8	1.5
Gh_A01G1463	89876097	89878563	AT5G42340.1	Plant U-Box 15	0.442795	0.958392	-0.0840906	-0.0955777	26	28.6	23.2	25.5	28.9	22.8	32.4	25.4	6.4	4.1	4.4	7	6.2	5.7	4.7	6.8
Gh_A01G1463	89876097	89878563	AT5G42340.1	Plant U-Box 15	0.542117	0.390166	-0.173332	0.360882	31.7	29.2	26.8	25.1	31.4	17.4	29.8	48.6	3.8	2.9	0.8	4.7	1.9	2.9	1.5	3.2
Gh_A01G1464	89884504	89887473	AT2G30920.1	coenzyme Q 3	0.12517	0.474089	-0.354665	-0.0938669	3.7	3.8	2	2.7	4.4	4.8	2.9	3.5	3	4	1.1	3.8	2.8	3.4	2.9	3.6
Gh_A01G1465	89891867	89896026	AT2G17200.1	ubiquitin family protein	0.733252	0.412501	-0.078259	0.185398	14.5	14.1	16.6	14	16.1	17.2	15	14.2	13.6	14	10.7	15.6	11.6	13.4	9.5	12.9
Gh_A01G1466	89898325	89899632	AT2G45250.1	Integral membrane protein hemolysin-III homolog	0.366964	0.691171	-0.248821	-0.0369942	1.7	2.9	2.2	1.7	1.9	2.6	2.8	2.8	2	1.8	2	1.9	2.5	2.4	1.2	1.8
Gh_A01G1468	89923386	89926969	AT4G35270.1	Plant regulator RWP-RK family protein	0.112297	0.871831	-0.900464	0.34915	0.4	0.6	0.2	0.3	0.9	1.2	0.4	0.3	0.8	7.5	0.2	2.2	1.4	4.3	0.8	1.9
Gh_A01G1469	89943662	89965370	AT4G38350.1	Patched family protein	0.247771	0.483096	-0.192645	-0.21864	1.5	2	1.4	1.4	2	2.4	1.4	1.4	1.5	1.8	0.8	1.4	1.2	2.9	0.6	1.7
Gh_A01G1470	89998128	90000798	AT1G76010.1	Alba DNA/RNA-binding protein	0.523638	0.408734	0.0218594	0.060121	3.1	3.1	3.7	3.4	4.1	3.8	2.7	2.5	4.3	4.1	6.7	4.5	3.8	4.8	4.7	5.5
Gh_A01G1472	90047474	90049050	AT5G44080.1	Basic-leucine zipper (bZIP) transcription factor family protein	0.860464	0.262261	0.0315931	-0.301957	5.6	6	8.6	7.5	4.9	10.7	5	6.5	15.1	31.7	8.7	34.7	24.8	23	28.4	35
Gh_A01G1473	90050583	90052444	AT1G25280.1	tubby like protein 10	0.0309286	0.51473	-0.50564	0.345927	2.3	1.9	2.1	1.8	3.6	3.4	2.3	2.2	3.9	8.2	3.3	4.3	4	5	2.6	3.9
Gh_A01G1475	90134830	90136475	AT5G09810.1	actin 7	0.765936	0.621128	0.0381315	0.192365	78	80	86.6	108.1	86.6	83.5	87.8	85.6	38.2	38.6	20.2	50.4	31	26.9	24.6	46.5
Gh_A01G1478	90225272	90228009	AT1G36990.1	unknown protein; LOCATED IN: chloroplast; EXPRESSED IN: 24 plant structures; EXPRESSED DURING: 14 growth stages; BEST Arabidopsis thaliana protein match is: unknown protein (TAIR:AT4G08510.1); Has 5029 Blast hits to 1779 proteins in 339 species: Archae - 2; Bacteria - 1372; Metazoa - 990; Fungi - 933; Plants - 111; Viruses - 28; Other Eukaryotes - 1593 (source: NCBI BLink).	0.337341	0.432155	-0.119053	0.135352	4.3	4.6	4.6	5.1	5	6	5.4	3.8	4.7	6.5	4.6	4.3	4.2	5.6	4.4	4.1
Gh_A01G1480	90257693	90270304	AT4G22970.1	homolog of separase	0.23806	#DIV/0!	-0.736966	0	0.1	0.1	0	0.1	0.2	0.2	0.1	0	0.1	0.1	0.1	0.1	0.1	0.1	0.1	0.1
Gh_A01G1481	90276806	90277864	AT1G68140.3	Protein of unknown function (DUF1644)	0.0905988	0.311939	-0.411631	-0.26939	2.4	2.8	2.9	2.5	3.2	4.8	3.7	2.4	3.5	5	1.9	4.7	4.5	4.8	2.8	6.1
Gh_A01G1482	90281622	90283925	AT5G64650.1	Ribosomal protein L17 family protein	0.491934	0.144211	0.317524	0.466253	18.7	22.2	34.3	31.1	19.4	28.1	17.2	20.6	25.6	23	30.9	37.1	19.6	17.9	20.3	26.6
Gh_A01G1483	90287574	90288992	AT1G25260.1	Ribosomal protein L10 family protein	0.593677	0.0369968	-0.128733	0.655259	10.6	9.4	8.2	9.3	11.8	13.9	7.5	7.8	9.1	14.1	7.5	8.2	4.6	7	5.5	7.6
Gh_A01G1484	90290366	90293074	AT1G11400.3	partner of Y14-MAGO	0.304562	0.310213	-0.217591	0.274175	4.8	4.5	4.4	3.5	6.7	4.8	4	4.5	1.7	1.3	0.8	1.4	1.3	1.1	0.9	1
Gh_A01G1485	90316194	90318831	AT2G01070.1	Lung seven transmembrane receptor family protein	0.128405	0.662063	-0.207746	-0.15451	8.3	6	7.4	8	8.8	10.1	7.4	8	51.3	61.3	107.7	55.7	76.6	84.5	81.7	64.4
Gh_A01G1486	90336863	90339675	AT3G49430.3	SER/ARG-rich protein 34A	0.270721	0.488027	-0.224432	-0.0418202	9.4	8.6	6.8	5.5	8.9	10	8.5	8	4.4	7.2	3.3	5.5	5.3	5.4	4.1	6.2
Gh_A01G1489	90404628	90408138	AT5G23570.1	XS domain-containing protein / XS zinc finger domain-containing protein-related	0.156621	0.829094	-0.780687	-0.228269	0.9	1.5	0.6	0.9	2.6	2.3	1	0.8	0.5	1.9	0.2	0.9	0.6	2.1	0.4	1
Gh_A01G1490	90409540	90410041	AT2G02850.1	plantacyanin	0.783825	0.661685	-0.285653	-0.512335	21	9.6	7.9	5.8	16.2	22.1	4.1	11.6	7.5	2.5	0.7	2.2	6.9	4.8	0.4	6.3
Gh_A01G1492	90432150	90438290	#N/A	#N/A	0.472773	0.696428	-0.16665	0.257496	2.5	2	3.4	1.9	2.9	3.7	2.6	1.8	1.7	3.9	1.1	3.7	2.3	2.4	1.6	2.4
Gh_A01G1493	90445525	90447782	AT3G26070.1	Plastid-lipid associated protein PAP / fibrillin family protein	0.459216	0.867754	-0.150942	0.0273073	3.9	3.1	3.3	3.3	3.7	5.1	3.2	3.1	3.9	5.5	2.1	4.5	3.6	3.8	3.7	4.6
Gh_A01G1494	90448868	90459043	AT1G71240.2	Plant protein of unknown function (DUF639)	0.119528	0.625346	-0.426265	0.23816	0.7	1	0.8	0.7	1.1	1.5	1	0.7	1.4	1.6	0.8	0.8	1.1	1.2	0.8	0.8
Gh_A01G1496	90486483	90488523	AT1G25290.2	RHOMBOid-like protein 10	0.103501	0.802669	-0.272318	0.287163	6.5	7.3	7.4	7.2	8	9.4	8.4	8.5	4.5	8.2	3.2	4.6	4	4.8	2.8	5.2
Gh_A01G1499	90721700	90724067	AT5G64470.2	Plant protein of unknown function (DUF828)	0.718065	0.392481	-0.0710498	0.0771679	12	10.5	9.1	10	11.9	8.9	11	11.9	5.5	3.1	5.1	5.5	4.4	5.3	4.7	3.8
Gh_A01G1501	90738038	90743964	AT2G14255.1	Ankyrin repeat family protein with DHHC zinc finger domain	0.0693617	0.244474	-0.283793	0.178092	8.9	7.4	6.5	7.1	8.7	8.2	9.3	10.2	4	3.8	3.5	4.2	3	4.3	2.8	3.6
Gh_A01G1504	90790426	90792135	AT5G64510.1	unknown protein; FUNCTIONS IN: molecular_function unknown; INVOLVED IN: biological_process unknown; LOCATED IN: endomembrane system; EXPRESSED IN: 17 plant structures; EXPRESSED DURING: 10 growth stages; Has 35333 Blast hits to 34131 proteins in 2444 species: Archae - 798; Bacteria - 22429; Metazoa - 974; Fungi - 991; Plants - 531; Viruses - 0; Other Eukaryotes - 9610 (source: NCBI BLink).	0.868372	0.802355	0.0361903	-0.115731	66.6	80.4	72.3	67.3	67.1	58.1	79.2	75.1	81.8	107.2	129.8	75.1	106.6	101	127.9	91.3
Gh_A01G1506	90795433	90798258	AT5G27470.1	seryl-tRNA synthetase / serine--tRNA ligase	0.770918	0.0651839	-0.0546771	0.234465	20.4	25.8	24	23	24.5	26.6	22.3	23.4	24.8	25.7	26.6	18.9	19.8	23	20.6	18.2
Gh_A01G1507	90811009	90814100	AT1G09970.1	Leucine-rich receptor-like protein kinase family protein	0.463861	0.942846	-0.137504	0	0.2	0.4	0.3	0.1	0.1	0.6	0.1	0.3	2	5.5	0.4	1.8	2.9	2.4	3	1.4
Gh_A01G1508	90817118	90818895	AT1G50110.1	D-aminoacid aminotransferase-like PLP-dependent enzymes superfamily protein	0.294339	0.272619	-0.409876	0.170764	2.8	5.6	2.8	2.8	5.2	5.6	4.6	3.2	13.3	19	18.1	14.1	13.8	19	12.2	12.3
Gh_A01G1510	90847311	90850329	AT2G14520.1	CBS domain-containing protein with a domain of unknown function (DUF21)	0.321741	0.182094	-1.10852	-2.0614	0.5	0.5	0.4	1.8	0.5	1.8	3.2	1.4	0.4	0.7	0.2	1	0.5	2.7	4.8	1.6
Gh_A01G1511	90857708	90859954	AT3G49720.2	unknown protein; FUNCTIONS IN: molecular_function unknown; INVOLVED IN: biological_process unknown; LOCATED IN: chloroplast thylakoid membrane, Golgi apparatus, plasma membrane, membrane; EXPRESSED IN: 25 plant structures; EXPRESSED DURING: 15 growth stages; BEST Arabidopsis thaliana protein match is: unknown protein (TAIR:AT5G65810.1); Has 64 Blast hits to 64 proteins in 11 species: Archae - 0; …	0.576408	0.91618	-0.0214531	0.315202	7.6	5.7	8.9	4.5	7.4	8.2	5.8	5.7	5.7	10.8	8.6	7	7	7.1	5	6.7
Gh_A01G1511	90857708	90859954	AT3G49720.2	unknown protein; FUNCTIONS IN: molecular_function unknown; INVOLVED IN: biological_process unknown; LOCATED IN: chloroplast thylakoid membrane, Golgi apparatus, plasma membrane, membrane; EXPRESSED IN: 25 plant structures; EXPRESSED DURING: 15 growth stages; BEST Arabidopsis thaliana protein match is: unknown protein (TAIR:AT5G65810.1); Has 64 Blast hits to 64 proteins in 11 species: Archae - 0; …	0.125856	0.357698	-0.15659	-0.15451	8.2	7.6	8	7.6	9.1	10.3	7.8	7.8	10	16.6	8.5	10.9	13.1	13.7	11.3	13.1
Gh_A01G1513	90863277	90866572	AT1G50110.1	D-aminoacid aminotransferase-like PLP-dependent enzymes superfamily protein	0.324002	0.582314	0.132368	-0.346684	110.4	106.8	105.3	81.3	113	58.9	90.3	106.2	29.3	21.7	39.7	34.1	44.2	36.2	31.1	47.2
Gh_A01G1518	91043247	91047930	AT1G71430.1	unknown protein; FUNCTIONS IN: molecular_function unknown; INVOLVED IN: biological_process unknown; LOCATED IN: cellular_component unknown; EXPRESSED IN: 23 plant structures; EXPRESSED DURING: 13 growth stages; Has 64 Blast hits to 64 proteins in 28 species: Archae - 0; Bacteria - 0; Metazoa - 14; Fungi - 6; Plants - 42; Viruses - 0; Other Eukaryotes - 2 (source: NCBI BLink).	0.426255	0.112332	-0.326501	1.20309	3.3	3.5	3.3	2.5	3.4	6.6	2.8	3	1.6	4.4	1.5	2.4	0.8	1.6	0.3	1.6
Gh_A01G1519	91059924	91061434	AT3G19680.1	Protein of unknown function (DUF1005)	0.116024	0.949173	0.50472	0.158262	4.8	5.9	7.8	8.6	6.1	6.6	2.3	4.1	2	2.7	1.1	1.9	1.5	2.1	1.4	1.9
Gh_A01G1521	91217394	91222304	AT4G33760.1	tRNA synthetase class II (D, K and N) family protein	0.229221	0.492297	-0.304153	-0.0951572	2.9	2.5	2.2	2.2	3.2	4.4	2.4	2.1	2.6	4.8	2	3.8	3.2	3.5	3.3	4.1
Gh_A01G1523	91268963	91270809	AT2G16070.2	plastid division2	0.720465	0.332502	-0.133583	-0.252542	2.8	4	3.6	3	4.4	4.3	3.1	2.9	2.4	3.8	1.4	3.9	3.6	3.7	2.5	3.9
Gh_A01G1524	91271354	91273020	AT2G15980.1	Tetratricopeptide repeat (TPR)-like superfamily protein	0.356974	0.769161	0.0629313	0.127756	3.9	3.9	4.1	4.5	4	3.6	3.7	4.4	3.1	3.6	2.5	2.6	2.4	3.5	2.5	2.4
Gh_A01G1526	91277645	91278838	AT3G18930.2	RING/U-box superfamily protein	0.254758	0.847304	-0.0987782	0.103978	3.8	3	2.7	3.2	3.8	3.2	3.3	3.3	5.5	8.2	9.7	6.8	6.4	5.5	10.1	6.1
Gh_A01G1527	91287938	91292642	AT1G49430.1	long-chain acyl-CoA synthetase 2	0.0153036	0.214257	0.133267	0.695743	46.2	47.1	48.6	45.1	39.9	45.6	41.5	43.5	35.8	8.2	14.4	22.1	11.8	21	6	10.9
Gh_A01G1528	91330407	91333509	AT4G34390.1	extra-large GTP-binding protein 2	0.51649	0.057087	0.160465	1.58496	0.6	0.2	0.6	0.5	0.3	0.6	0.3	0.5	0.4	0.7	0.1	0.3	0.1	0.2	0.1	0.1
Gh_A01G1529	91334311	91334535	AT2G15960.1	unknown protein; Has 14 Blast hits to 14 proteins in 5 species: Archae - 0; Bacteria - 0; Metazoa - 0; Fungi - 0; Plants - 14; Viruses - 0; Other Eukaryotes - 0 (source: NCBI BLink).	0.0554518	0.687776	-1.51679	-0.272862	2.2	0.5	3	0.8	6.4	4.2	5.5	2.5	8.9	1.7	0.1	21	10	1	11.9	15.4
Gh_A01G1530	91336315	91352806	AT1G50030.1	target of rapamycin	0.1514	0.363395	-0.222392	-0.192645	0.5	0.7	0.5	0.7	0.8	0.7	0.7	0.6	0.3	0.7	0.4	0.7	0.5	0.9	0.4	0.6
Gh_A01G1532	91366843	91369417	AT4G06634.1	zinc finger (C2H2 type) family protein	0.102761	0.66491	-0.198414	-0.0302826	16.1	13.7	15.8	16.8	16.6	19.1	18.6	17.3	14.8	16.1	16.7	18.4	17.2	18.4	18.5	13.3
Gh_A01G1534	91500055	91501707	AT1G58100.1	TCP family transcription factor	0.544414	0.243727	0.130886	1.17611	21.7	21.6	20.8	31.6	21.9	20.6	23.4	21.5	17.3	3.5	2.4	17.7	3.8	3.7	1.7	8.9
Gh_A01G1535	91507406	91511173	AT1G71900.1	Protein of unknown function (DUF803)	0.167231	0.734626	-0.181973	0.0465069	11.6	10.9	10.3	9.6	9.6	13.1	14.2	11.2	13.1	19.9	17.7	15.5	15.3	15.4	18.3	15.1
Gh_A01G1539	91801674	91804021	AT5G49940.1	NIFU-like protein 2	0.184136	0.777883	-0.396581	-0.0421695	5.3	5	3.6	3.8	5.9	7.3	5.2	4.9	4.5	8.1	4.1	6.9	4.9	7.3	5.9	6.2
Gh_A01G1541	91836302	91856857	AT1G58060.1	RNA helicase family protein	0.0295119	0.298195	-0.336283	-0.168398	2.3	2.2	1.9	1.6	2.2	2.8	2.5	2.6	2.2	3.4	2.2	2.7	3.2	4	1.9	2.7
Gh_A01G1542	91890907	91893745	AT4G24330.1	Protein of unknown function (DUF1682)	0.803552	0.0617549	-0.00440182	0.26358	30.5	33.7	33.5	33.2	33.8	36.3	30.3	30.9	45.5	37.5	44.3	31.4	34.2	37.1	29.3	31.6
Gh_A01G1543	91895252	91900868	AT5G49950.1	alpha/beta-Hydrolases superfamily protein	0.0387219	0.949721	-0.272766	0.0311946	5.3	5.2	5.2	4	5.7	6.2	5.7	6.2	5	6.2	3.5	4	4.3	5.6	5	3.4
Gh_A01G1544	91906088	91908061	AT4G24320.1	Ubiquitin carboxyl-terminal hydrolase family protein	0.47105	0.167395	0.395929	0.353637	0.9	0.6	0.7	0.3	0.3	0.6	0.6	0.4	0.4	0.8	0.5	0.6	0.4	0.4	0.6	0.4
Gh_A01G1544	91906088	91908061	AT4G24320.1	Ubiquitin carboxyl-terminal hydrolase family protein	0.00593096	0.271681	-0.906891	-0.436099	0.2	0.4	0.6	0.4	0.8	0.7	0.6	0.9	0.3	0.3	0.3	0.8	0.5	0.9	0.3	0.6
Gh_A01G1546	92008499	92009167	AT3G02430.1	Protein of unknown function (DUF679)	0.435005	0.882443	0.736966	0.181607	1.1	0.3	1.5	0.6	0.3	1.1	0.3	0.4	4.5	0.5	1.2	3.1	0.8	0.9	0.8	5.7
Gh_A01G1547	92034225	92037518	AT1G58025.3	DNA-binding bromodomain-containing protein	0.0364665	0.939256	-0.446256	0.0369942	4.9	4.1	3.5	3.5	5.9	6.7	4.6	4.6	2.7	6.5	2.7	3.9	3.2	5.2	3.7	3.3
Gh_A01G1548	92039228	92042408	AT1G09800.1	Pseudouridine synthase family protein	0.00619258	0.0373759	-0.189661	0.573467	2.9	3	3.1	3.1	3.2	3.7	3.4	3.5	3	4.1	3	2.4	2.4	2.7	1.4	1.9
Gh_A01G1549	92046472	92049570	AT5G65700.2	Leucine-rich receptor-like protein kinase family protein	0.184004	0.208119	-0.956931	-0.70044	0.5	0.8	0.2	0.2	1.1	1.7	0.3	0.2	0.1	1	0.1	0.4	0.4	1.1	0.6	0.5
Gh_A01G1550	92077144	92078296	AT1G61580.1	R-protein L3 B	0.0927995	0.164027	-0.725606	-0.515765	4.6	4.9	3	2.8	7.8	9.5	3.1	4.9	2.7	5.8	1.4	2.2	3.9	6.1	3.3	4
Gh_A01G1552	92082934	92086977	AT4G24290.2	MAC/Perforin domain-containing protein	0.372229	0.713873	-0.241008	0.409391	1.4	2.6	2.2	1.5	2	3.3	1.9	1.9	1.4	4.5	0.4	2.2	1.4	3	0.7	1.3
Gh_A01G1557	92308640	92322366	AT1G57770.1	FAD/NAD(P)-binding oxidoreductase family protein	0.985221	0.457739	0.0155969	0.141554	2.9	2.4	2.3	1.7	2.3	1.9	2.3	2.7	3.2	1.9	3.3	2.3	2.3	2.4	3.2	1.8
Gh_A01G1558	92410497	92413873	AT1G09840.6	shaggy-like protein kinase 41	0.0195406	0.379126	-0.177227	-0.0968958	33.5	31.7	31.7	30.1	35.6	33	39.6	35.4	34.3	50.8	39.1	39.9	42.6	43.9	48.6	40.4
Gh_A01G1559	92416991	92418957	AT1G09830.1	Glycinamide ribonucleotide (GAR) synthetase	0.0826899	0.24459	-1.16419	-0.709695	3.1	1.6	3.5	3	8.1	4.3	9.1	3.6	24.9	13	0.6	61.9	45.9	3.7	51.2	63.4
Gh_A01G1560	92419665	92421097	AT5G49920.1	Octicosapeptide/Phox/Bem1p family protein	0.989799	0.698694	-0.0712587	0.123735	2.5	2.1	1.1	2.2	1.7	1.8	1.9	2.9	1.4	2.3	1.4	2.2	1.7	1.9	1.6	1.5
Gh_A01G1561	92431909	92446328	#N/A	#N/A	0.429463	0.903183	-0.191299	0.124121	7.8	6.2	7	5.8	7.6	7.1	8.3	7.6	8.1	5.7	4.8	9.3	4.7	8.4	6.3	6.2
Gh_A01G1561	92431909	92446328	#N/A	#N/A	0.342591	0.492883	-0.321928	-0.094563	9.3	10.2	10.2	10.7	11	19.3	10.2	10	7.4	11.8	3	8.8	8.4	11.2	4.8	8.7
Gh_A01G1562	92459249	92460618	AT1G25440.1	B-box type zinc finger protein with CCT domain	0.398781	0.856548	0.36257	0.415037	1	0.9	0.9	1.7	0.9	0.9	0.6	1.1	0.6	1.7	0.5	0.4	0.7	0.8	0.5	0.4
Gh_A01G1563	92485781	92487513	AT1G68530.1	3-ketoacyl-CoA synthase 6	0.358373	0.0819568	0.152387	0.707024	915.5	962.3	871.2	966.1	784.5	656.6	892.9	1008.7	425.8	118.1	270.5	291.9	201.6	175.7	122.3	178.1
Gh_A01G1565	92559330	92563535	AT3G25220.1	FK506-binding protein 15 kD-1	0.434747	0.149495	-0.178706	-0.235289	3	2.2	2.3	1.6	1.7	3.4	2.1	3.1	5.6	11.6	8.7	9.1	9.7	10.4	11.3	9.8
Gh_A01G1566	92609938	92615142	AT1G30960.1	GTP-binding family protein	0.0669534	0.361702	-0.310929	0.378512	2.5	2.2	1.4	1.8	2.6	2.5	2.5	2.2	1.4	3	0.8	1.3	1.2	1.7	0.8	1.3
Gh_A01G1567	92620134	92620907	AT1G68330.1	unknown protein; BEST Arabidopsis thaliana protein match is: unknown protein (TAIR:AT1G48780.1); Has 155 Blast hits to 147 proteins in 23 species: Archae - 0; Bacteria - 0; Metazoa - 19; Fungi - 3; Plants - 126; Viruses - 0; Other Eukaryotes - 7 (source: NCBI BLink).	0.436569	0.734512	0.0677446	0.0608252	4.7	5.7	6.3	5.1	5.3	5.6	5.2	4.7	5.9	5.6	4.5	5.8	5.4	7.1	2.4	6
Gh_A01G1572	92874793	92877677	AT1G78060.1	Glycosyl hydrolase family protein	0.933847	0.928771	-0.0842689	-0.118644	7	7.1	7.7	4.8	8.4	5.2	6.3	8.3	1.7	0.2	0.7	0.9	1.1	1.6	0.4	0.7
Gh_A01G1573	92883325	92886051	AT1G53710.2	Calcineurin-like metallo-phosphoesterase superfamily protein	0.225438	0.745844	-0.31969	-0.0438543	3.9	3.8	2.4	2.8	4.5	5.3	3.5	2.8	3.1	6.3	3.6	3.2	3.5	5.1	4	4.1
Gh_A01G1574	92949679	92961931	AT1G36160.2	acetyl-CoA carboxylase 1	0.430938	0.586327	-0.156327	0.228269	37.6	47.6	30.2	44.5	48.2	45.7	44.7	39.6	13.7	5.2	5.1	8.8	6.2	10.5	4.4	6.9
Gh_A01G1575	92963788	92966734	AT5G20950.2	Glycosyl hydrolase family protein	0.575038	0.481622	0.678072	-0.277534	0.2	0.2	0.2	0.2	0.3	0.1	0.1	0	0.6	0.5	0	2.2	1.7	0.8	0.9	0.6
Gh_A01G1576	92967109	92967632	AT4G08570.1	Heavy metal transport/detoxification superfamily protein	0.382943	0.165709	-0.593183	-0.566772	4.2	2.3	6.4	4.6	15.6	6.4	2.4	2	146.7	172.8	80.6	217.1	390.1	142.2	221.6	160.3
Gh_A01G1577	93001401	93005290	AT4G08550.1	electron carriers;protein disulfide oxidoreductases	0.214916	0.37453	-0.473931	0.280108	0.3	0.6	0.4	0.5	0.3	1	0.6	0.6	1.3	1.8	1.2	0.8	0.6	1.1	1.2	1.3
Gh_A01G1578	93056724	93059814	AT5G56790.1	Protein kinase superfamily protein	0.494253	0.900199	0.155278	0.106915	1.4	1.3	1	1.2	1.3	1.5	0.8	0.8	0.6	1.4	0.3	0.5	0.4	1.4	0.3	0.5
Gh_A01G1578	93056724	93059814	AT1G77920.1	bZIP transcription factor family protein	0.555414	0.710727	-0.415037	0.275634	0.5	0.4	0.6	0.6	1	1.2	0.4	0.2	0.3	2.3	0.4	3.9	2	1.7	0.8	1.2
Gh_A01G1579	93072229	93075227	AT1G77930.2	Chaperone DnaJ-domain superfamily protein	0.218732	0.896203	-0.333737	0.201634	9.1	8.5	6.9	4.7	10.8	8.9	8.7	8.4	3.5	10.4	3.8	5.3	3.7	5.7	5.1	5.5
Gh_A01G1580	93075774	93078309	AT1G12350.1	4-phospho-panto-thenoylcysteine synthetase	0.292057	0.917122	-0.325576	0.27946	8.7	10.3	6.4	6.2	12.3	10	9.8	7.5	2.4	8	1.9	3.6	2.4	4.5	2.5	3.7
Gh_A01G1581	93083682	93085025	AT1G36730.1	Translation initiation factor IF2/IF5	0.0105446	0.57286	-0.341674	0.0440668	63	58.4	47.4	57.6	67.5	64.5	81.5	73.4	100.3	84.1	119	82.2	88.6	95.4	100.6	89.4
Gh_A01G1582	93090075	93103130	AT1G77800.2	PHD finger family protein	0.0919785	0.216021	-0.229134	-0.232446	3.4	3.3	2.9	2.6	4.1	4	3.2	3	3	4.3	2.8	4.2	4.3	5.5	3.1	3.9
Gh_A01G1588	93273687	93273929	#N/A	#N/A	0.676348	0.759476	0.23418	-0.190684	15.2	12.5	13.5	18.2	13.6	10.3	12	14.6	6.7	10	5.3	5.6	9.2	7.1	6.1	9.1
Gh_A01G1589	93274428	93277267	AT1G44820.1	Peptidase M20/M25/M40 family protein	0.240957	0.113529	0.160152	0.280833	63.5	55.7	58.2	67.2	53.4	43.7	55.6	66.2	33.5	22.5	21.4	22.1	23.4	19.1	19.4	20
Gh_A01G1592	93481556	93483743	AT1G44770.1	unknown protein; BEST Arabidopsis thaliana protein match is: unknown protein (TAIR:AT5G49710.3); Has 81 Blast hits to 81 proteins in 17 species: Archae - 0; Bacteria - 0; Metazoa - 0; Fungi - 0; Plants - 81; Viruses - 0; Other Eukaryotes - 0 (source: NCBI BLink).	0.0546953	0.284309	-0.329593	-0.139858	10.9	8.3	10.3	11.8	12.1	15.8	13.8	10.2	17.5	25.4	21.6	19	22	17.3	28.1	24.6
Gh_A01G1594	93488352	93490448	AT1G21880.2	lysm domain GPI-anchored protein 1 precursor	0.0468487	0.20942	-0.131074	0.468675	9.6	8.9	9.1	9.2	10.3	9	10	11	5.6	1.7	2.5	3.9	2.3	3.1	1.7	2.8
Gh_A01G1595	93498905	93519537	AT1G77600.2	ARM repeat superfamily protein	0.323158	0.35582	-0.241008	0.222392	0.2	0.3	0.3	0.3	0.5	0.4	0.2	0.2	0.2	0.1	0.2	0.2	0.1	0.1	0.2	0.2
Gh_A01G1597	93551221	93552863	AT4G08330.1	unknown protein; FUNCTIONS IN: molecular_function unknown; INVOLVED IN: biological_process unknown; LOCATED IN: plasma membrane; EXPRESSED IN: 24 plant structures; EXPRESSED DURING: 14 growth stages; BEST Arabidopsis thaliana protein match is: unknown protein (TAIR:AT2G17705.1); Has 98 Blast hits to 98 proteins in 13 species: Archae - 0; Bacteria - 0; Metazoa - 0; Fungi - 0; Plants - 98; Viruses …	0.838951	0.244673	0.16711	-0.196191	5.2	4.1	5	4.9	2.9	6.6	4.3	3.3	9.7	14.6	16.2	10.3	13.7	14	14.4	16.1
Gh_A01G1599	93571265	93572861	AT1G21770.1	Acyl-CoA N-acyltransferases (NAT) superfamily protein	0.660514	0.453242	0.115864	0.0983551	17.5	15.1	13.9	15.7	14.5	17	13.5	12.4	18.4	16.4	12.3	22.7	18	17.7	15	14.5
Gh_A01G1600	93574684	93638199	AT5G54160.1	O-methyltransferase 1	0.116332	0.381858	-0.113271	0.0813001	11	12.3	11	11	12.6	13.2	11.8	11.4	10.9	11.7	10.9	10.3	10.2	12.6	10.6	8
Gh_A01G1600	93574684	93638199	AT5G54160.1	O-methyltransferase 1	0.328049	0.876382	0.0649218	-0.0572135	32.5	32.4	37.6	38.4	33.8	32.6	33.5	34.8	41.8	30	35.8	33.3	36.5	38.4	40.2	31.5
Gh_A01G1601	93669560	93670669	AT1G76340.1	golgi nucleotide sugar transporter 3	0.158895	0.682624	-0.227995	0.0528949	6	7.9	6	5.8	8.4	7.8	7.2	6.7	6.2	7.5	7	4.3	7.1	6.3	5.4	5.3
Gh_A01G1602	93679173	93682015	AT1G21750.1	PDI-like 1-1	0.15929	0.955192	-1.04985	-0.213481	4.2	4.7	1.3	2.6	11.4	7.6	5	2.5	1.1	20.5	0.4	1.2	2.2	5.2	1.6	17.9
Gh_A01G1603	93696032	93701191	AT3G56840.1	FAD-dependent oxidoreductase family protein	0.298009	0.857523	-0.0641303	-0.0206736	13.2	12	13.8	11.6	12.4	14.7	13.3	12.5	11.3	12.7	12.4	12.1	12.1	12.5	11.7	12.9
Gh_A01G1604	93701735	93708842	AT5G44600.1	S-adenosyl-L-methionine-dependent methyltransferases superfamily protein	0.455745	0.101786	-0.0759489	0.485427	1	0.7	1	1	0.9	1	1	1	0.4	0.6	0.4	0.7	0.5	0.4	0.4	0.2
Gh_A01G1605	93725101	93726944	AT1G77120.1	alcohol dehydrogenase 1	0.183529	0.349689	-0.54639	-0.405674	79.3	75.9	47	74.5	140.7	140	53.9	69.5	127.1	135	11.5	580.4	426.9	177.4	355.2	171.8
Gh_A01G1613	93917805	93919426	AT3G58040.1	seven in absentia of Arabidopsis 2	0.454752	0.0807177	-0.371969	1.20163	0.7	1	1	0.7	0.8	1.7	1	0.9	0.4	1	0.2	0.7	0.3	0.4	0.1	0.2
Gh_A01G1615	93956142	93958458	AT5G06700.1	Plant protein of unknown function (DUF828)	0.735145	0.357391	-0.142644	0.652077	11.9	11.3	10.3	9.8	10.5	12.1	13.2	12	6	2	1	3.1	1.1	2.6	0.4	3.6
Gh_A01G1620	94137590	94139563	AT5G06740.1	Concanavalin A-like lectin protein kinase family protein	0.279967	0.370644	-0.206451	1.77761	0.3	0.3	0.3	0.4	0.5	0.4	0.3	0.3	0.1	2	0.1	0.2	0	0.4	0.2	0.1
Gh_A01G1621	94140677	94145433	AT3G12100.1	Cation efflux family protein	0.846474	0.361094	-0.125531	0.160077	3.2	3	2.9	3	3.4	3.4	2.4	4	4.7	5.9	6.2	5.1	4.5	6.6	4.1	4.4
Gh_A01G1625	94202003	94202939	AT1G77380.1	amino acid permease 3	0.124977	0.498117	-0.938599	0.550197	0.3	0.3	0.5	0.1	0.7	0.7	0.6	0.3	0.6	1	0.2	2.3	0.6	1.1	0.3	0.8
Gh_A01G1626	94204178	94204741	AT5G06760.1	Late Embryogenesis Abundant 4-5	0.718017	0.466574	-0.523562	0.625604	0.5	0.5	0.4	0.2	0.4	1.4	0.2	0.3	0.5	1.6	0.3	3	0.6	1.8	0.4	0.7
Gh_A01G1627	94206637	94208452	AT5G06770.1	KH domain-containing protein / zinc finger (CCCH type) family protein	0.256107	0.50111	-0.293249	0.269058	7.6	8.1	7.8	8	9.3	15.2	6.9	7.2	4.9	12.5	4.6	6.8	5.6	6.9	5.5	5.9
Gh_A01G1628	94209590	94211180	AT2G42220.1	Rhodanese/Cell cycle control phosphatase superfamily protein	0.40239	0.861271	-0.168271	-0.207805	3	1.9	2.1	2.7	3.9	2.3	2.7	2	2.5	1.5	1.3	1.8	2.2	1.9	1.7	2.4
Gh_A01G1629	94214041	94215243	AT2G42210.2	Mitochondrial import inner membrane translocase subunit Tim17/Tim22/Tim23 family protein	0.26805	0.715218	0.088303	0.0953157	252.1	247.7	252.7	224.4	225.6	203.2	251	239.1	181.3	130.8	134.7	194.5	139.9	140	146.7	173.7
Gh_A01G1630	94217072	94217485	AT3G57930.2	unknown protein; BEST Arabidopsis thaliana protein match is: unknown protein (TAIR:AT2G42190.1); Has 35333 Blast hits to 34131 proteins in 2444 species: Archae - 798; Bacteria - 22429; Metazoa - 974; Fungi - 991; Plants - 531; Viruses - 0; Other Eukaryotes - 9610 (source: NCBI BLink).	0.337138	0.147654	-0.0852534	-0.394448	46.7	49.3	44.7	51.5	42.2	54.1	55.1	52.5	66.6	96.8	86.3	66.1	91.6	78.2	150	95.3
Gh_A01G1634	94385418	94387016	AT3G56940.1	dicarboxylate diiron protein, putative (Crd1)	0.867623	0.974628	0.0379678	-0.0660892	2	2.2	1.6	1.9	2.3	3.2	0.8	1.2	1.3	3	0.6	1.5	1	2.9	0.9	1.9
Gh_A01G1635	94409529	94423289	AT3G10740.1	alpha-L-arabinofuranosidase 1	0.844907	0.358171	0.078337	-0.235419	12.2	21.4	20.5	17.8	15.1	13.3	23.1	16.6	16.7	75.9	38.2	20.4	52.3	27.3	59.3	39.1
Gh_A01G1636	94441784	94445855	AT1G80270.3	PENTATRICOPEPTidE REPEAT 596	0.857374	0.171367	-0.122895	0.261125	19.2	22.8	18.1	17.5	23.9	20.8	19.3	20.5	9.7	13.9	10.5	11.2	9.5	11.2	7.2	9.9
Gh_A01G1637	94452480	94461660	AT3G10310.1	P-loop nucleoside triphosphate hydrolases superfamily protein with CH (Calponin Homology) domain	0.0700801	0.214916	-0.862496	-1	0.3	0.2	0.3	0.3	0.6	0.8	0.2	0.4	0.2	0.1	0.1	0.1	0.1	0.3	0.2	0.4
Gh_A01G1637	94452480	94461660	#N/A	#N/A	0.518423	0.0478034	-0.0154668	0.476625	38.7	42.2	39.6	46.5	43.5	42	42.6	40.7	33.2	31.1	26.4	43.3	19.6	23.3	28	25.4
Gh_A01G1638	94472706	94480816	AT2G41670.1	P-loop containing nucleoside triphosphate hydrolases superfamily protein	0.669381	0.958573	0.278301	0.0159415	1.1	3.7	5.7	0.9	2	2.4	4	1	0.4	5.3	2.4	1	1.3	1.2	4.7	1.8
Gh_A01G1639	94482077	94482619	#N/A	#N/A	0.470099	0.904188	-0.256565	0	5.1	3	2.7	4.1	4.2	6.6	3	4	1.9	6	0.7	3.2	2.8	3.7	3	2.3
Gh_A01G1640	94499228	94499875	AT2G41010.1	calmodulin (CAM)-binding protein of 25 kDa	0.488255	0.500912	-0.26039	-0.139635	8.7	9.1	6	3.5	11.8	8.6	6.7	5.6	4.9	10.7	3.5	5.5	4.5	8.1	4.8	9.7
Gh_A01G1643	94611528	94652204	AT5G04140.1	glutamate synthase 1	0.145257	0.511092	-0.29045	-0.134749	3.3	4	3.2	3.4	4.4	5.7	3.8	3.1	3	5.9	1.5	3.9	3.1	7.3	1.9	3.4
Gh_A01G1645	94835380	94844393	#N/A	#N/A	0.507697	0.574697	-0.0805613	-0.0570962	55.6	60.4	55.5	47.9	50.5	59.3	65.1	57.1	48.5	60.7	53.7	42.7	46	60.8	53.4	53.7
Gh_A01G1646	94869170	94869841	AT2G41410.1	Calcium-binding EF-hand family protein	0.810665	0.879905	0.00958605	-0.0322688	33.8	29.8	27.8	29.4	29.6	27.7	31.5	31.2	19.8	20.4	20.8	23	16.5	17.9	27.5	24
Gh_A01G1649	94908707	94914920	AT3G57200.1	unknown protein; BEST Arabidopsis thaliana protein match is: unknown protein (TAIR:AT2G41451.1); Has 94 Blast hits to 94 proteins in 31 species: Archae - 0; Bacteria - 12; Metazoa - 0; Fungi - 0; Plants - 77; Viruses - 0; Other Eukaryotes - 5 (source: NCBI BLink).	0.129028	0.731272	0.275634	0.157541	1.3	1	1.4	0.9	0.9	0.8	1.2	0.9	0.4	1.5	0.6	0.4	0.5	0.8	0.6	0.7
Gh_A01G1650	94916434	94922251	AT2G41530.1	S-formylglutathione hydrolase	0.15734	0.868891	-0.0835552	0.00290427	51.5	42.6	53.3	50.5	52.8	53.8	50.6	52.5	55.3	41	48.9	53.7	48.1	53.6	46.3	50.5
Gh_A01G1651	94928915	94933568	AT3G57360.1	unknown protein; BEST Arabidopsis thaliana protein match is: unknown protein (TAIR:AT3G02370.2); Has 122 Blast hits to 122 proteins in 54 species: Archae - 0; Bacteria - 0; Metazoa - 74; Fungi - 4; Plants - 41; Viruses - 0; Other Eukaryotes - 3 (source: NCBI BLink).	0.776814	0.924145	-0.053893	0.102848	7.4	6	7.5	8	6.8	9	7.2	7	4.2	6	3.9	7.7	4.1	4.3	4.9	7
Gh_A01G1652	94938092	94939474	AT2G31750.1	UDP-glucosyl transferase 74D1	0.343405	0.892632	-0.141918	-0.187933	10.6	13.4	10.6	9.9	11.4	9.9	15.3	12.5	3.1	2.9	1.5	4	5.3	2.2	1	4.6
Gh_A01G1653	94951353	94955548	AT2G41290.1	strictosidine synthase-like 2	0.896418	0.226148	0.0341447	-0.31674	53.4	60.4	64.1	65.8	49.8	52.2	73.4	62.6	63.4	71.2	71.7	72.3	90	62.9	95.9	98.2
Gh_A01G1654	94986969	94994467	AT3G57890.1	Tubulin binding cofactor C domain-containing protein	0.0271372	0.513201	-0.161463	0.0549415	11.1	10.9	11.8	11.8	12.5	14	12.7	11.8	12.4	15	16.4	12.4	13	13.5	14.3	13.3
Gh_A01G1655	95013630	95018862	AT3G17450.1	hAT dimerisation domain-containing protein	0.223982	0.636952	-0.114257	-0.0285692	4.1	5	4.2	4.9	5	5.9	4.3	4.5	4.8	5.9	4.6	4.7	5.2	6.7	3.5	5
Gh_A01G1656	95032888	95034234	AT1G74050.1	Ribosomal protein L6 family protein	0.703587	0.11842	-0.0419382	0.130174	153.2	171.9	197.7	175.6	185.1	189.8	165.1	179	196	196.6	204.8	197.7	177.4	170.3	184.5	194.3
Gh_A01G1657	95038660	95041285	AT3G12150.1	unknown protein; CONTAINS InterPro DOMAIN/s: Protein of unknown function DUF2048 (InterPro:IPR019149); Has 421 Blast hits to 334 proteins in 155 species: Archae - 2; Bacteria - 147; Metazoa - 215; Fungi - 0; Plants - 43; Viruses - 0; Other Eukaryotes - 14 (source: NCBI BLink).	0.273373	0.120407	-0.155716	-0.412002	26.7	23.7	26.2	24.3	26.3	21.5	35.7	28.9	36.6	37.6	45.8	70.3	65.2	44.7	69.6	73.7
Gh_A01G1662	95143597	95146744	AT3G57830.1	Leucine-rich repeat protein kinase family protein	0.307604	0.852854	-0.351472	-0.137504	2.1	4.5	2.2	5.7	3.4	4.3	3.4	7.4	0.7	0.3	0.2	0.8	0.2	0.4	0.1	1.5
Gh_A01G1663	95183534	95187618	AT3G57800.2	basic helix-loop-helix (bHLH) DNA-binding superfamily protein	0.530146	0.249575	-0.183963	0.58024	5	5.8	7.2	7	6.1	11.9	5.4	5	27.6	8	8.9	16.5	11.7	15.1	4.9	9.1
Gh_A01G1664	95189019	95189528	AT1G51200.4	A20/AN1-like zinc finger family protein	0.36361	0.243455	0.0373031	-0.128141	95.9	89.7	94.5	96	86	100.1	90	90.4	133.4	184.5	133.3	151.7	151.7	146.4	194	166.8
Gh_A01G1665	95200727	95202580	AT3G12170.1	Chaperone DnaJ-domain superfamily protein	0.22155	0.996898	-0.374396	-0.152003	3.5	3.8	2.8	3.4	3.5	7	3.5	3.5	5.1	2.6	8.1	4.9	5.1	6.9	5.1	5.9
Gh_A01G1666	95207256	95218115	AT3G12200.1	NIMA-related kinase 7	0.956643	0.447616	-0.166897	-0.289507	5	2.3	2.1	1.2	4.3	2.4	2.2	3	2.8	6.5	4.6	4.1	5	8.9	4.1	4
Gh_A01G1670	95233820	95240521	AT3G57680.1	Peptidase S41 family protein	0.686615	0.906245	0.0176299	0.105353	7.6	6.7	6	4.4	7.4	4.1	6.1	6.8	1.6	3.3	0.9	1.3	0.8	3.7	0.6	1.5
Gh_A01G1671	95273112	95277762	AT3G18140.1	Transducin/WD40 repeat-like superfamily protein	0.663492	0.915653	-0.0527266	0.048363	25	27.3	26.5	20.6	26.2	25.1	24.7	27.1	19.4	19.5	16.1	17.8	18.9	18.4	13.6	19.5
Gh_A01G1672	95279878	95290098	AT3G57650.1	lysophosphatidyl acyltransferase 2	0.993331	0.384697	-0.0673909	0.168381	34.1	41.9	33.1	33.1	35.2	32.9	44.5	36.4	27.9	13.6	22.5	17.7	20.5	21.9	14.2	16.1
Gh_A01G1673	95293010	95311406	AT3G57570.1	ARM repeat superfamily protein	0.246209	0.301602	-0.165586	-0.227806	1.6	2	2	1.8	2.2	2.7	1.9	1.5	1.3	2.4	1.8	2.1	2	3.5	1.6	1.8
Gh_A01G1677	95355597	95366559	AT2G41830.1	Uncharacterized protein	0.0700801	0.0407047	0.244419	-0.415037	1.8	2.1	2	1.8	1.9	1.7	1.5	1.4	0.8	0.8	0.9	0.8	1.4	1.2	0.9	0.9
Gh_A01G1678	95370722	95371046	AT1G01170.2	Protein of unknown function (DUF1138)	0.0215121	0.477884	0.298756	0.00529986	167.8	167.8	147.7	151.3	115.8	118.6	127.5	154	92.3	91.9	101.3	96.3	95.7	89.1	102.1	93.5
Gh_A01G1679	95411776	95426983	AT2G41740.1	villin 2	0.420466	0.464747	0.0669024	0.0999958	74.1	78.5	83.9	87.9	75.6	63.3	86.4	84.4	67.4	31.5	67.9	57.2	53.1	57.1	51.3	47.5
Gh_A01G1680	95432946	95433884	AT3G10760.1	Homeodomain-like superfamily protein	0.194568	0.214403	-0.0892673	-0.171995	11.1	11.2	9.8	10.2	10.8	10.6	13	10.6	8.4	11.5	7.5	11.3	9.2	9.6	12.2	12.6
Gh_A01G1683	95444593	95448310	AT1G76730.1	NagB/RpiA/CoA transferase-like superfamily protein	0.963992	0.852265	-0.0137401	0.0655883	16	14.2	18.5	14	13.8	13.7	13	22.8	20.8	16.5	16.8	22.4	20.3	17.2	17	18.6
Gh_A01G1684	95451493	95454840	AT4G24380.1	INVOLVED IN: 10-formyltetrahydrofolate biosynthetic process, folic acid and derivative biosynthetic process; EXPRESSED IN: 24 plant structures; EXPRESSED DURING: 15 growth stages; CONTAINS InterPro DOMAIN/s: Serine hydrolase (InterPro:IPR005645); BEST Arabidopsis thaliana protein match is: alpha/beta-Hydrolases superfamily protein (TAIR:AT5G65400.1); Has 30201 Blast hits to 17322 proteins in 780 …	0.323303	0.444254	-0.438559	0.429058	71.7	91.5	75.5	67	98.9	157.4	93.2	64.8	22.2	7.6	7.1	14.8	5.4	22.8	3.4	6.8
Gh_A01G1685	95471259	95473489	AT1G43710.1	Pyridoxal phosphate (PLP)-dependent transferases superfamily protein	0.477972	0.318652	0.0430832	-0.38384	78.9	77.5	68.2	77.9	85.7	60.3	70	77.6	35.3	61.7	58.5	42	82	49.2	60.3	66.2
Gh_A01G1686	95476593	95478105	AT1G21200.1	sequence-specific DNA binding transcription factors	0.623747	0.583659	-0.157541	-0.0962153	2.1	2.2	2.5	3.6	2.6	4.5	1.8	2.7	1.5	4	0.7	2.5	2.5	3.2	1.5	2.1
Gh_A01G1690	95579252	95583529	AT3G58500.1	protein phosphatase 2A-4	0.537996	0.640722	-0.116027	-0.0505337	143.5	62.2	137.3	141.8	134.8	104.6	140.7	145.3	79	45.7	64.5	80.1	75.5	60.9	68	74.5
Gh_A01G1694	95648410	95659464	AT5G06600.2	ubiquitin-specific protease 12	0.00994349	0.383951	-0.300063	-0.110464	9.2	7.4	9.9	9.4	11.4	12.1	10.4	10.3	9	8.3	10.2	10.2	9.4	13.9	8.3	9.1
Gh_A01G1696	95703938	95704645	AT3G11890.2	Sterile alpha motif (SAM) domain-containing protein	0.138994	0.21122	-0.596837	-0.275634	2.9	1.3	4.4	3.5	3	7.2	3.4	4.7	3.4	5	2.2	4.6	3.2	4.8	4.4	6
Gh_A01G1697	95705824	95707287	AT3G11900.1	aromatic and neutral transporter 1	0.57007	0.21015	-0.304855	2.09686	0.5	0.6	0.3	0.3	0.7	0.9	0.2	0.3	1.3	5.5	0.4	0.5	0.5	0.4	0.4	0.5
Gh_A01G1698	95728422	95730600	AT5G06560.1	Protein of unknown function, DUF593	0.587762	0.0459613	0.0466262	-0.369122	6.7	6.1	7.1	8.4	6.4	7	7.7	6.3	8.7	8.3	13.7	10.8	11.8	15.9	12.5	13.4
Gh_A01G1699	95732492	95739947	AT3G54750.3	unknown protein; FUNCTIONS IN: molecular_function unknown; INVOLVED IN: biological_process unknown; LOCATED IN: cellular_component unknown; EXPRESSED IN: 24 plant structures; EXPRESSED DURING: 15 growth stages.	0.0399052	0.372574	-0.31774	0.167727	3.1	4.3	3.5	2.9	4.4	5	3.8	4	5.2	2.8	4.8	3.6	4.1	4.5	2.9	3.1
Gh_A01G1702	95784709	95785230	AT3G11690.1	unknown protein; FUNCTIONS IN: molecular_function unknown; INVOLVED IN: biological_process unknown; LOCATED IN: chloroplast; EXPRESSED IN: 24 plant structures; EXPRESSED DURING: 15 growth stages; BEST Arabidopsis thaliana protein match is: unknown protein (TAIR:AT5G06380.1); Has 84 Blast hits to 84 proteins in 12 species: Archae - 0; Bacteria - 0; Metazoa - 0; Fungi - 0; Plants - 84; Viruses - 0;…	0.0374333	0.557835	0.575594	-0.129999	7.2	5.4	8.8	9.3	3.7	5.4	5.7	5.8	8.9	7.5	6.8	17.1	8.1	11.8	9.5	14.7
Gh_A01G1703	95791537	95793764	AT2G35880.1	TPX2 (targeting protein for Xklp2) protein family	0.523381	0.683011	-0.195878	0.0187417	159.1	68.4	192.7	170.5	141.5	188.5	197.7	148.9	424.1	177.4	483.9	371.2	388	397.4	346.5	305.9
Gh_A01G1704	95815366	95817011	AT2G35900.1	unknown protein; FUNCTIONS IN: molecular_function unknown; INVOLVED IN: biological_process unknown; LOCATED IN: nucleus; EXPRESSED IN: 20 plant structures; EXPRESSED DURING: 13 growth stages; Has 32 Blast hits to 32 proteins in 12 species: Archae - 0; Bacteria - 0; Metazoa - 0; Fungi - 0; Plants - 32; Viruses - 0; Other Eukaryotes - 0 (source: NCBI BLink).	0.737508	0.335076	-0.099331	0.0186846	23.2	25.9	24.4	20.5	22.1	26.3	28.5	23.8	27.9	27.5	26.2	27.2	28.2	27.6	26.2	25.4
Gh_A01G1705	95821286	95823376	AT5G06410.1	DNAJ heat shock N-terminal domain-containing protein	0.597463	0.0282	0.0614005	0.340424	5.2	5.1	6.2	5.1	4.8	4.9	5.1	5.9	4.1	4.3	3.7	3.6	2.8	3.4	2.6	3.6
Gh_A01G1706	95825518	95828215	AT4G28360.1	Ribosomal protein L22p/L17e family protein	0.163515	0.0659768	-0.210114	0.517479	14	9.8	11.1	12.3	15.3	13.9	11.8	13.6	9.4	11.9	5.5	8.7	6.3	6	5.9	6.6
Gh_A01G1707	95869527	95872440	AT3G11760.1	unknown protein; FUNCTIONS IN: molecular_function unknown; INVOLVED IN: biological_process unknown; LOCATED IN: cellular_component unknown; EXPRESSED IN: 23 plant structures; EXPRESSED DURING: 14 growth stages; BEST Arabidopsis thaliana protein match is: unknown protein (TAIR:AT5G04860.1); Has 84 Blast hits to 73 proteins in 13 species: Archae - 0; Bacteria - 0; Metazoa - 0; Fungi - 0; Plants - 8…	0.400099	0.485373	0.151206	0.192645	3.4	6.3	4.9	5.5	4.4	4.5	4.5	4.7	1.7	1.5	0.7	1.7	1.1	1.9	0.8	1.1
Gh_A01G1708	95874013	95875288	AT3G44150.1	unknown protein; FUNCTIONS IN: molecular_function unknown; INVOLVED IN: biological_process unknown; LOCATED IN: plasma membrane; EXPRESSED IN: cultured cell; BEST Arabidopsis thaliana protein match is: unknown protein (TAIR:AT3G11800.1); Has 76 Blast hits to 75 proteins in 19 species: Archae - 0; Bacteria - 0; Metazoa - 0; Fungi - 0; Plants - 74; Viruses - 0; Other Eukaryotes - 2 (source: NCBI BL…	0.119336	0.62084	0.167882	0.0163315	103.4	111.4	94.9	87.2	79.8	86	85.3	102.2	121.2	131.7	140.7	103.9	115.2	113.7	138.2	124.8
Gh_A01G1709	95876490	95877680	#N/A	#N/A	0.563028	0.942873	0.321928	0	0.3	0.3	0.2	0.2	0.3	0.2	0.1	0.2	0.2	0.6	0.5	0.1	0.2	0.6	0.4	0.2
Gh_A01G1710	95979812	95983421	AT5G06510.2	nuclear factor Y, subunit A10	0.114429	0.53944	-1.67807	-0.405992	0.2	0.4	0.1	0.3	1.2	1.7	0.2	0.1	1.7	5	1.1	0.2	1.4	6.1	1.5	1.6
Gh_A01G1714	96080612	96081820	AT2G35930.1	plant U-box 23	0.057087	0.227453	0.269187	1.19265	1.1	1.2	1.4	1	0.8	1	1	1.1	0.3	0.8	0.2	0.3	0.1	0.1	0.3	0.2
Gh_A01G1715	96087304	96089441	AT2G35940.3	BEL1-like homeodomain 1	0.830155	0.773358	-0.0484985	0.1318	2.8	4	8.1	8.5	4.4	10.5	5.2	4.1	18.8	61.6	6.6	36.7	25.8	38.7	20	28.4
Gh_A01G1717	96112398	96118958	AT3G11670.1	UDP-Glycosyltransferase superfamily protein	0.94543	0.266109	0.0583918	-0.2467	11.9	12.8	10.4	12.8	11.8	12.8	10.3	11.1	10.8	27.1	9.8	20.4	17.7	21.6	19	22.5
Gh_A01G1718	96120385	96122279	AT5G06360.1	Ribosomal protein S8e family protein	0.656612	0.54731	0.00702976	0.169925	53.7	46.1	58.4	68.1	55.7	63	53.9	52.6	48.5	57.8	39.2	64.2	35.6	45.2	44.4	61.2
Gh_A01G1719	96136481	96139574	AT2G01820.1	Leucine-rich repeat protein kinase family protein	0.675561	0.182669	0.0701611	1.152	14	20.2	13.3	15.7	19.7	11.1	12.7	16.7	1.1	0.2	0.1	0.6	0.3	0.2	0.2	0.2
Gh_A01G1720	96165242	96168888	AT3G09180.1	CONTAINS InterPro DOMAIN/s: Mediator complex subunit Med27 (InterPro:IPR021627); Has 112 Blast hits to 112 proteins in 38 species: Archae - 0; Bacteria - 0; Metazoa - 79; Fungi - 0; Plants - 23; Viruses - 0; Other Eukaryotes - 10 (source: NCBI BLink).	0.0505585	0.416153	-0.430862	0.152003	6.4	4.5	5.4	4.1	7.5	7.8	5.3	6.9	4.9	5.1	4.5	4.5	4.8	5.1	2.8	4.4
Gh_A01G1721	96170920	96173069	AT5G06340.1	nudix hydrolase homolog 27	0.335946	0.132272	-0.178475	-0.36257	6.1	7.6	5.5	5.1	8.3	6.7	6.5	6	3.5	7.2	3.2	4.3	6	5	5.9	6.5
Gh_A01G1725	96211113	96211742	AT3G11660.1	NDR1/HIN1-like 1	0.22431	0.693979	-0.19199	-0.0106777	48.5	28.1	33.2	27.9	33.9	45.9	37.7	39.8	64.2	187.6	55.7	109.8	101.3	82.1	144.3	92.7
Gh_A01G1726	96222404	96223084	AT2G35980.1	Late embryogenesis abundant (LEA) hydroxyproline-rich glycoprotein family	0.298284	0.297919	-0.975752	1.30948	0.9	0.7	0.8	0.6	1.3	4	0.3	0.3	2.1	11.8	2.4	24.1	2.1	6.2	2.5	5.5
Gh_A01G1727	96229551	96230957	AT3G52500.1	Eukaryotic aspartyl protease family protein	0.271217	0.870969	-2.11548	0.169925	0.2	0.3	0.1	0.3	0.6	3.1	0.1	0.1	0.4	1	0	0.4	0.1	1.2	0.1	0.2
Gh_A01G1729	96285889	96286410	AT5G06280.3	unknown protein; BEST Arabidopsis thaliana protein match is: unknown protein (TAIR:AT3G52520.1); Has 35333 Blast hits to 34131 proteins in 2444 species: Archae - 798; Bacteria - 22429; Metazoa - 974; Fungi - 991; Plants - 531; Viruses - 0; Other Eukaryotes - 9610 (source: NCBI BLink).	0.781392	0.615787	-0.060121	-0.0524674	3.3	5.1	3.2	2.5	3.4	3.2	3.2	4.9	2.8	4.3	3.5	2.9	3.2	1.4	5.1	4.3
Gh_A01G1730	96286720	96288411	AT2G36020.1	HVA22-like protein J	0.878751	0.601634	-0.049753	-0.0813883	5.7	7.5	5.3	4.3	5.5	5.4	5.2	7.5	3.7	9.4	4.9	4.4	5.4	2.9	8.5	6.9
Gh_A01G1731	96309947	96310561	AT2G36026.1	Ovate family protein	0.767152	0.211979	-0.0325259	-1.50779	6.8	7.1	9.6	7.2	5.7	5.6	6.5	13.6	0.4	0.9	0.3	1.6	1	0.5	2.3	5.3
Gh_A01G1731	96309947	96310561	AT2G36026.1	Ovate family protein	0.219875	0.0712492	0.234905	-0.558295	11.7	19	23	23.5	12.3	17.7	17.4	18.2	3.4	6.4	3.1	5.3	6.2	6.3	5.8	8.5
Gh_A01G1732	96327268	96328080	AT5G04820.1	ovate family protein 13	0.88726	0.601411	-0.0524674	0.347923	2.6	2.1	1.9	1.5	3.8	1.3	1.4	1.9	0.5	0.2	0.3	0.4	0.2	0.2	0.5	0.2
Gh_A01G1733	96336762	96339297	AT2G36060.1	MMS ZWEI homologue 3	0.13383	0.0361324	0.498454	1.16227	2	2.1	3.3	1.5	1	2.2	1.4	1.7	3.5	1.4	1.5	3	0.9	1.1	1.2	1
Gh_A01G1733	96336762	96339297	AT3G52560.1	ubiquitin E2 variant 1D-4	0.22183	0.985286	0.0547669	-0.035199	570.2	553.7	614.3	592	512.2	580.1	575.2	575.9	536.6	571.6	506.5	563.6	568.5	471.2	600.5	591.9
Gh_A01G1734	96362937	96363284	AT3G11600.1	unknown protein; FUNCTIONS IN: molecular_function unknown; INVOLVED IN: response to karrikin; EXPRESSED IN: 21 plant structures; EXPRESSED DURING: 12 growth stages; BEST Arabidopsis thaliana protein match is: unknown protein (TAIR:AT5G06270.1); Has 171 Blast hits to 171 proteins in 15 species: Archae - 0; Bacteria - 0; Metazoa - 0; Fungi - 0; Plants - 171; Viruses - 0; Other Eukaryotes - 0 (sourc…	0.519417	0.692511	-0.151052	0.125771	71.8	51.8	54.2	65	38.6	75.2	99.4	56.4	164.8	55.1	91.6	125.7	87	72.3	137	104.4
Gh_A01G1743	96710578	96712215	AT5G37570.1	Pentatricopeptide repeat (PPR-like) superfamily protein	0.308474	0.363227	-0.109624	0.459432	0.8	1	1	1	1.3	0.8	1	1	0.5	0.9	0.5	0.3	0.2	0.4	0.6	0.4
Gh_A01G1747	96784329	96786493	AT2G36130.1	Cyclophilin-like peptidyl-prolyl cis-trans isomerase family protein	0.293102	0.751138	-0.376767	0.310999	5.9	4.3	3.8	5.1	6.8	10.9	3.7	3.4	4.9	12.5	2.4	6.5	5.3	4.8	4.5	6.6
Gh_A01G1748	96788439	96794165	AT3G11540.1	Tetratricopeptide repeat (TPR)-like superfamily protein	0.0289497	0.702191	-0.319757	-0.0291463	3.7	3.6	2.7	3.3	4.4	4.8	3.7	3.7	2.8	4.9	2.4	4.6	3.3	5	3	3.7
Gh_A01G1752	96920698	96929202	AT3G23330.1	Tetratricopeptide repeat (TPR)-like superfamily protein	0.89433	0.273209	-0.0995357	-0.36257	0.4	0.3	0.2	0.5	0.4	0.5	0.3	0.3	0.1	0.2	0.2	0.2	0.2	0.1	0.4	0.2
Gh_A01G1752	96920698	96929202	AT2G36200.1	P-loop containing nucleoside triphosphate hydrolases superfamily protein	0.231306	0.508863	-0.452512	0.17897	0.7	1.2	0.9	1	1.4	2.2	0.8	0.8	2	0.2	2	1.8	1.3	2.1	0.9	1
Gh_A01G1753	96938272	96940335	AT2G23930.1	probable small nuclear ribonucleoprotein G	0.613812	0.0311646	-0.193195	0.333901	6.9	9.4	8.8	7.7	6.7	9.3	10.2	11.3	3.6	3.3	2.5	2.7	2.3	2.6	2.2	2.5
Gh_A01G1754	96954351	96956763	AT5G22400.1	Rho GTPase activating protein with PAK-box/P21-Rho-binding domain	0.609105	0.50617	0.00802614	0.134322	17.2	20.5	15.9	18.5	18.4	16.2	19.3	17.8	42.5	30.3	59.5	39.8	38.1	55.7	32.2	30.8
Gh_A01G1755	96958382	96961248	AT3G11470.1	4'-phosphopantetheinyl transferase superfamily	0.970539	0.41256	0.025091	0.366782	1.2	1.8	1	1.8	1.6	1.9	1.3	0.9	2.1	1.1	0.5	1.2	1	1.2	0.7	0.9
Gh_A01G1756	96972920	96975601	AT3G52660.2	RNA-binding (RRM/RBD/RNP motifs) family protein	0.195271	0.787309	-0.207595	0.10046	6.2	6.8	6.1	6.1	7.7	9.2	6.1	6.1	3.7	8.2	3.2	7.2	4.4	6.5	4	5.9
Gh_A01G1757	96977354	96978607	AT3G01320.2	SIN3-like 1	0.340095	0.34638	0.272459	0.263034	5.4	4.6	5.6	5.9	3.1	2.4	5.8	6.5	0.8	0.3	0.4	0.3	0.5	0.4	0.3	0.3
Gh_A01G1757	96977354	96978607	#N/A	#N/A	0.581065	0.276718	-1.06756	-0.371969	1.1	1.2	8.5	3.8	0.3	1.3	1	28	2.7	2.4	0.1	1.6	1.2	2.3	2	3.3
Gh_A01G1758	96979648	96983443	AT1G57790.1	F-box family protein	0.0571963	0.392381	-0.4239	0.151244	9.1	7.1	6.9	5.3	9	8.6	11.3	9.2	7	5.4	5.3	3.4	3.8	6.3	4.5	4.4
Gh_A01G1759	97003001	97003840	AT3G52710.1	unknown protein; FUNCTIONS IN: molecular_function unknown; INVOLVED IN: biological_process unknown; LOCATED IN: plasma membrane; EXPRESSED IN: 19 plant structures; EXPRESSED DURING: 9 growth stages; BEST Arabidopsis thaliana protein match is: unknown protein (TAIR:AT2G36220.1); Has 64 Blast hits to 64 proteins in 10 species: Archae - 0; Bacteria - 0; Metazoa - 0; Fungi - 0; Plants - 64; Viruses -…	0.652077	0.182435	-0.123575	-0.492205	2.7	2.5	4.6	2.5	3.5	4.6	2.7	2.6	4.2	18.1	7.8	6.3	12.6	11.3	14.1	13.2
Gh_A01G1760	97006941	97010976	AT5G03880.1	Thioredoxin family protein	0.22865	0.533383	-0.450166	0.538866	2.5	1.4	1.6	1.6	2.2	3.7	2	1.8	0.9	3.9	0.6	2.3	1.1	2	1	1.2
Gh_A01G1762	97031867	97034063	AT5G03905.1	Iron-sulphur cluster biosynthesis family protein	0.48282	0.374886	0.130256	0.335349	3.7	3.8	3.4	3	3.3	4.6	1.7	3.1	3.6	5.1	2.5	2.3	3	2.2	2.5	3
Gh_A01G1763	97034562	97036166	AT3G52730.1	ubiquinol-cytochrome C reductase UQCRX/QCR9-like family protein	0.0303198	0.0425581	0.157193	0.159807	100.7	98.8	106.9	108.2	94.8	86.9	86.2	103.9	81.2	69.1	66.4	79.9	66.2	66.5	65	67.8
Gh_A01G1764	97037835	97042550	AT2G26060.1	Transducin/WD40 repeat-like superfamily protein	0.309626	0.893162	-0.240433	0.103697	18.8	23	19.8	15.6	21	25.7	23.2	21.3	12.3	22.5	12.6	14.6	14.3	15.6	13.5	14.3
Gh_A01G1766	97052101	97054182	AT4G33170.1	Tetratricopeptide repeat (TPR)-like superfamily protein	0.919578	0.563028	0.169925	-0.415037	0.2	0.3	0.2	0.2	0.1	0.2	0.2	0.3	0.2	0.2	0.1	0.1	0.1	0.2	0.2	0.3
Gh_A01G1767	97054884	97060527	AT2G36250.2	Tubulin/FtsZ family protein	0.0361324	0.807583	-0.395138	-0.134301	2.2	1.4	1.9	1.8	2.3	2.9	1.9	2.5	0.9	1.3	0.7	1.2	1	1.7	1	0.8
Gh_A01G1768	97062788	97064622	AT2G36270.1	Basic-leucine zipper (bZIP) transcription factor family protein	0.980326	0.935632	0.304855	0.14439	0.6	0.4	0.9	0.2	0.3	0.7	0.5	0.2	0.4	0.9	0.1	0.7	0.6	0.5	0.5	0.3
Gh_A01G1770	97076710	97077471	AT3G52760.1	Integral membrane Yip1 family protein	0.301099	0.0744427	0.0625583	0.173087	15	12.6	13.7	12.9	14.4	13.3	12.4	11.8	18	15.9	14	14.9	14.4	12.1	14.6	14.6
Gh_A01G1773	97087227	97087763	AT2G36320.1	A20/AN1-like zinc finger family protein	0.724237	0.877865	0.0934988	0.250993	13.4	11.9	13.3	10.8	11.2	11.4	8.6	15.1	19.4	40.6	7.9	70.5	27.6	16.9	30.3	41.5
Gh_A01G1776	97292663	97293964	AT3G44590.1	60S acidic ribosomal protein family	0.443788	0.0162841	-0.181566	0.401482	30.2	41.8	42.2	39.4	44.6	65.4	28.5	35.7	37.5	48.2	34.1	39.1	30.8	27.4	28.2	33.9
Gh_A01G1777	97295385	97298227	AT3G52880.1	monodehydroascorbate reductase 1	0.443934	0.143033	0.0335526	0.209261	129.1	119.4	135.5	120.6	116.7	113.1	132.3	130.9	106.3	65.9	95.3	84.3	83.3	82.7	64.9	73.4
Gh_A01G1778	97321954	97332175	AT5G03650.1	starch branching enzyme 2.2	0.106479	0.797907	-0.800328	-0.265811	3.7	4.8	2	4.2	8.4	10.4	3.8	3	5.5	3.9	2.9	5	4.6	10.3	2.1	3.8
Gh_A01G1779	97365317	97366784	AT2G36410.2	Family of unknown function (DUF662)	0.965933	0.635671	0.0197182	0.299363	27.5	26.6	30	26.4	29.8	37.9	20.8	20.5	31.3	30.6	14.6	36.1	19	37.9	10.5	24.1
Gh_A01G1784	97566016	97568446	AT5G03680.1	Duplicated homeodomain-like superfamily protein	0.113941	0.945368	-1.01937	0	0.6	0.8	1.1	1.2	0.6	2.2	2.6	2.1	0.4	1.4	0.1	1.6	0.6	0.9	0.7	1.3
Gh_A01G1785	97578620	97580581	AT2G36460.1	Aldolase superfamily protein	0.139386	0.538918	-0.836501	-0.19592	0.9	0.8	1.1	1.4	1.2	1.5	3.7	1.1	1.8	0.9	2	0.8	1.2	1.9	2.1	1.1
Gh_A01G1786	97586465	97587331	AT2G27770.1	Plant protein of unknown function (DUF868)	0.227804	0.175089	0.172726	1.14336	220.9	216.1	258.3	206.9	145.1	200.2	261.7	193.4	104.4	13.8	24.8	79	21.1	33.5	10.4	35.5
Gh_A01G1787	97606719	97607200	AT3G44735.2	PHYTOSULFOKINE 3 PRECURSOR	0.277027	0.803218	-2.05687	0.676953	3.6	2.1	4.7	3.9	9.2	47.8	1.4	1.1	8.7	107.8	2.8	35.3	15.1	53.1	11.3	17.2
Gh_A01G1789	97615358	97617150	AT3G23620.1	Ribosomal RNA processing Brix domain protein	0.318901	0.0327235	-0.209923	0.589535	9.7	10	9.1	12.7	12.2	15	9	11.8	11.4	16	10	10	6.6	8.7	5.7	10.5
Gh_A01G1790	97617880	97623573	AT3G52940.1	Ergosterol biosynthesis ERG4/ERG24 family	0.139739	0.159835	-0.223194	0.245794	12.4	13.8	14.3	10.9	16.2	14.2	14.4	15.2	16.2	10.3	15.3	13.1	14.1	11.5	8.5	12.2
Gh_A01G1792	97673838	97678143	AT2G36530.1	Enolase	0.959606	0.71878	-0.021167	0.00625652	139.4	141.2	157.2	157.6	163.3	153.8	132.4	154.7	128.2	131.2	125.8	123.2	145.8	116.9	98.2	145.3
Gh_A01G1794	97706622	97709075	AT5G12100.1	pentatricopeptide (PPR) repeat-containing protein	0.179261	0.791608	-0.158939	-0.0895516	5.9	6.5	5.5	7	7.8	8	5.8	6.2	5.1	6.6	4.5	4.1	4.9	4.9	6.4	5.4
Gh_A01G1796	97737859	97739565	AT5G04550.1	Protein of unknown function (DUF668)	0.322805	0.5881	-0.216318	-0.0749621	2	2.1	1.1	1.6	2.5	2	2.1	1.3	1.3	2.2	2.4	1.6	1.7	1.9	2.3	2
Gh_A01G1798	97758214	97762759	AT4G23160.1	cysteine-rich RLK (RECEPTOR-like protein kinase) 8	0.119569	0.39198	0.321928	-0.219966	2.9	4	3	3.1	3.4	1.6	2.5	2.9	1.9	2	2.9	1.7	2.4	2.8	2.5	2.2
Gh_A01G1798	97758214	97762759	AT3G52990.1	Pyruvate kinase family protein	0.0792923	0.0719508	0.150469	0.373516	129	121.2	127.7	134	114.6	98.5	120.3	127.8	87.8	47.3	79.4	70.9	61.7	58.9	43.9	55.8
Gh_A01G1799	97767985	97772855	AT3G52990.1	Pyruvate kinase family protein	0.558176	0.146876	0.0110475	0.290481	36.4	37.1	35.4	35.3	39.3	32.4	36.7	34.7	39	21.3	40.5	30.8	28.9	31.3	21.5	25.9
Gh_A01G1803	97832833	97835996	AT2G36620.1	ribosomal protein L24	0.223335	0.0706184	-0.115044	0.204265	184.3	183.9	222.5	177.9	204.2	210.1	203.5	214.6	203.4	178.3	210.7	214.3	168.6	167.9	154	209.7
Gh_A01G1804	97838326	97842314	AT3G53030.1	ser/arg-rich protein kinase 4	0.313947	0.490344	-0.161751	-0.0418202	1.6	1.7	1.3	1.3	2.1	1.8	1.4	1.3	0.6	1.5	0.3	1	0.8	0.7	0.6	1.4
Gh_A01G1807	97861289	97863952	AT5G03800.1	Pentatricopeptide repeat (PPR) superfamily protein	0.135572	0.509717	-0.165059	0.176878	0.9	0.9	0.8	0.7	1	1	0.9	0.8	0.7	0.5	0.9	0.5	0.4	0.7	0.6	0.6
Gh_A01G1808	97865156	97867966	AT3G57610.1	adenylosuccinate synthase	0.0679166	0.406178	-0.493332	0.439912	3.4	3.6	2.8	3.2	5.4	6.2	3.2	3.5	2.8	6.9	2.8	3.1	2.6	3.9	1.9	3.1
Gh_A01G1811	97895507	97902283	AT3G53090.2	ubiquitin-protein ligase 7	0.162127	0.325983	-0.131912	-0.111645	2.3	2.6	2	2.5	2.8	2.3	2.6	2.6	2	2.9	1.7	2.1	2.4	2.9	1.8	2.3
Gh_A01G1812	97903039	97905054	AT5G03820.1	GDSL-like Lipase/Acylhydrolase family protein	0.158337	0.353899	-0.393145	-0.185032	2.3	2.9	1.5	1.6	2	3.6	2.7	2.6	1.4	3.4	2.4	2.3	2.6	3.1	2.7	2.4
Gh_A01G1813	97908227	97911378	AT3G10060.1	FKBP-like peptidyl-prolyl cis-trans isomerase family protein	0.731424	0.675871	-0.122172	-0.261441	5.6	5.2	6.5	4.2	4.8	5.1	7.1	6.4	8.7	6.5	4.7	10.3	8.4	5.1	13.5	9.2
Gh_A01G1814	97911774	97915552	AT2G36670.2	Eukaryotic aspartyl protease family protein	0.534954	0.701627	-0.0929219	0.0248034	12.8	14	10.9	10.4	16	10.8	11.2	13.3	5.8	13.5	10.2	5.7	5.8	7.5	13	8.3
Gh_A01G1815	97932725	97940187	AT2G36720.1	Acyl-CoA N-acyltransferase with RING/FYVE/PHD-type zinc finger domain	0.280671	0.605786	-0.150243	-0.0937821	4	4.2	4	4.2	4.1	5.7	4.5	3.9	2.9	4.1	2.5	3.9	3.1	4.9	2.5	3.8
Gh_A01G1816	97957196	97964822	AT2G36720.1	Acyl-CoA N-acyltransferase with RING/FYVE/PHD-type zinc finger domain	0.511181	0.781875	-0.0359196	0.0550414	5.4	6	5.7	6.7	5.8	6.5	6.5	5.6	4.5	5.4	3.7	5.1	4.4	6	3.6	4
Gh_A01G1817	98019135	98024392	AT3G09920.3	phosphatidyl inositol monophosphate 5 kinase	0.76225	0.976194	0.0681715	0.244419	2.8	2.7	4	3.5	2.8	3.8	2.7	3.1	1.2	4.1	0.6	1.8	1.3	1.9	0.8	2.5
Gh_A01G1818	98026049	98028315	AT3G09890.1	Ankyrin repeat family protein	0.34677	0.0631014	0.0995357	0.366445	46.4	39.5	46	28.6	40.5	35.4	30.9	43	24.3	33.1	19.1	24.7	17.6	17.2	21	22.7
Gh_A01G1820	98045998	98047229	AT2G36830.1	gamma tonoplast intrinsic protein	0.108784	0.23634	0.185082	0.415892	1334.3	1288.6	1435.3	1657.7	1165	1270.4	1201.2	1391.1	693.3	138.8	404.6	451.5	370.3	353.3	237.2	304.6
Gh_A01G1822	98072367	98075026	AT1G08080.1	alpha carbonic anhydrase 7	0.419799	0.216105	-0.320557	1.1564	41.5	83.7	28	57.4	64.1	72.1	72.3	54.5	17.7	0.6	4.4	6.5	3	4.9	3.4	1.8
Gh_A01G1824	98093407	98096452	AT5G03470.1	Protein phosphatase 2A regulatory B subunit family protein	0.124441	0.171699	-0.36257	0.478047	1.4	1.4	0.6	1.5	1.7	1.9	1.2	1.5	1.1	1.2	1	0.6	0.6	1	0.3	0.9
Gh_A01G1825	98097775	98100146	AT2G36840.1	ACT-like superfamily protein	0.648874	0.636492	-0.11832	3.2e-16	2.7	3.9	2.4	2.7	3.9	2.5	2.8	3.5	0.9	0.9	0.4	0.9	1	0.9	0.4	0.8
Gh_A01G1826	98102362	98104496	AT2G36885.1	unknown protein; FUNCTIONS IN: molecular_function unknown; LOCATED IN: chloroplast; EXPRESSED IN: 22 plant structures; EXPRESSED DURING: 13 growth stages; Has 172 Blast hits to 172 proteins in 58 species: Archae - 0; Bacteria - 116; Metazoa - 0; Fungi - 0; Plants - 32; Viruses - 0; Other Eukaryotes - 24 (source: NCBI BLink).	0.0705048	0.427103	-0.330645	0.49304	1.3	1.5	1.8	2	2.6	2.1	1.7	1.9	1	1.7	0.5	0.6	1	0.5	0.4	0.8
Gh_A01G1827	98106172	98110864	AT5G03420.1	5'-AMP-activated protein kinase-related	0.102331	0.577212	-0.335184	0.14543	3.5	3.1	2.9	3.5	4.9	4.2	3.6	3.7	1.9	1.9	1.4	2.1	1.4	2.5	1.4	1.3
Gh_A01G1829	98136927	98142069	AT2G36910.1	ATP binding cassette subfamily B1	0.700396	0.146988	-0.0856301	0.777608	8.9	3.1	9.3	6.5	6.1	4.3	8	11.1	2.1	0.5	0.7	1.5	0.6	1	0.4	0.8
Gh_A01G1830	98143425	98144438	AT2G36930.1	zinc finger (C2H2 type) family protein	0.265315	0.953435	0.146725	0.0311732	51.5	58.2	55.8	55.8	47	56.9	48.6	47.4	60.6	60.1	63	73.6	63.1	58.7	63.4	66.6
Gh_A01G1831	98145869	98149529	AT5G03415.1	Transcription factor DP	0.588913	0.315083	-0.206597	0.398827	19.5	20.6	13.7	11.8	22.7	15.8	17.1	20.1	5.6	7.6	3.1	7.3	4.4	6.7	2.9	3.9
Gh_A01G1836	98279620	98286185	AT2G36960.3	TSL-kinase interacting protein 1	0.785775	0.889179	-0.0874628	0.0806185	2	2.2	2	1.8	2.1	1.9	2.2	2.3	1.8	2.9	2.1	2.4	2	2.7	1.9	2.1
Gh_A01G1837	98289778	98293999	AT2G37025.2	TRF-like 8	0.109541	0.524343	-0.418313	-0.15261	10.4	11.9	10.6	11.1	15	19.4	13.5	10.9	8	19.2	7.5	12.8	11.1	18	10.5	13.2
Gh_A01G1839	98311419	98314446	AT2G37040.1	PHE ammonia lyase 1	0.201706	0.900335	-0.713256	-0.429684	43	71.1	49.1	68.7	77.7	171.1	88.4	43	11.6	0.4	1.6	10.9	1.3	30.1	0.4	1.2
Gh_A01G1840	98319696	98321603	AT2G35030.1	Pentatricopeptide repeat (PPR) superfamily protein	0.623105	0.254199	-0.201634	1	0.4	0.7	0.4	0.5	0.7	0.5	0.8	0.3	0.1	0.5	0.1	0.3	0.1	0.2	0.1	0.1
Gh_A01G1841	98325294	98327741	AT2G28260.1	cyclic nucleotide-gated channel 15	0.469522	0.674845	-0.678072	0	0.2	0.4	0.2	0.2	0.6	0.1	0.7	0.2	0.1	0.2	0.2	0.2	0.3	0	0.3	0.1
Gh_A01G1843	98361882	98363012	AT2G37170.1	plasma membrane intrinsic protein 2	0.0560085	0.011235	0.689972	0.881356	66.4	80.4	127.2	69.3	63	37.6	49.7	62.5	8.4	5.1	7.1	7.4	4.9	5.4	1.6	3.3
Gh_A01G1845	98368667	98369947	AT3G53400.1	BEST Arabidopsis thaliana protein match is: conserved peptide upstream open reading frame 47 (TAIR:AT5G03190.1); Has 285 Blast hits to 285 proteins in 23 species: Archae - 0; Bacteria - 0; Metazoa - 1; Fungi - 0; Plants - 279; Viruses - 0; Other Eukaryotes - 5 (source: NCBI BLink).	0.450655	0.336331	0.102957	0.373975	9.2	10	11.1	8.9	12.9	7.6	6.9	9.1	4	1.7	3.5	3.5	2.4	2.6	1.6	3.2
Gh_A01G1846	98387096	98390140	AT3G09760.1	RING/U-box superfamily protein	0.470392	0.661991	0.250543	0.180572	3.4	2.6	3.6	4.2	2.7	3.8	2	3.1	2.9	5.1	2	3.6	2.9	3.9	1.1	4.1
Gh_A01G1847	98391040	98395059	AT5G03160.1	homolog of mamallian P58IPK	0.272756	0.172397	-0.169925	0.386693	10.4	12.6	11.4	11.2	14.8	11.3	13.5	11.7	8.3	12	7.9	5.4	6.4	8.3	5	6
Gh_A01G1848	98397644	98400056	AT3G09740.1	syntaxin of plants 71	0.0401929	0.171353	0.161151	0.242342	82	71.5	85	83.2	65.5	74.3	69.9	78	55.6	32.5	50.8	48	36.8	42	39.3	39.9
Gh_A01G1850	98412703	98414560	AT3G23620.1	Ribosomal RNA processing Brix domain protein	0.226943	0.0733633	0.139206	0.229026	8.9	10.1	12.4	11	8.9	10.1	10.4	9.1	5.8	4.9	6	5.1	4.7	5.7	4.1	4.1
Gh_A01G1851	98417546	98420653	AT5G14770.1	Tetratricopeptide repeat (TPR)-like superfamily protein	0.243314	0.0675833	0.120854	0.234465	2.3	2.7	3.2	3	2.4	2.6	2.8	2.5	1.6	1.3	1.7	1.4	1.3	1.5	1.1	1.2
Gh_A01G1852	98434418	98439724	AT3G53380.1	Concanavalin A-like lectin protein kinase family protein	0.0224545	0.474605	-0.342106	-0.164938	5.4	6.3	5.1	4.5	6.2	7.7	6.8	6.3	6	11.7	8.7	5.8	7.4	14	6.9	7.8
Gh_A01G1853	98445122	98446897	AT2G37120.1	S1FA-like DNA-binding protein	0.424455	0.00270905	0.0255837	0.269372	208.3	198.8	205.5	235.1	210.3	212.9	201.2	208.4	229.8	209.5	228.2	249.6	186.5	188.3	203.2	182.9
Gh_A01G1854	98450028	98452348	AT2G37110.1	PLAC8 family protein	0.96962	0.83462	0.100063	-0.0850805	135.9	134.3	136.5	179.8	129.7	120.4	145.2	151.9	160.1	121.7	200.2	141.9	166.9	159.8	176.9	158.2
Gh_A01G1855	98456945	98457364	AT5G03120.1	unknown protein; FUNCTIONS IN: molecular_function unknown; INVOLVED IN: biological_process unknown; LOCATED IN: endomembrane system; EXPRESSED IN: 21 plant structures; EXPRESSED DURING: 13 growth stages; Has 14 Blast hits to 14 proteins in 4 species: Archae - 0; Bacteria - 0; Metazoa - 0; Fungi - 0; Plants - 14; Viruses - 0; Other Eukaryotes - 0 (source: NCBI BLink).	0.259961	0.785514	0.213172	0.101218	273.3	158.1	273.2	288.4	189.3	232.9	185.9	248.5	65	4.7	16.9	72.8	16.9	15.4	12.9	103.4
Gh_A01G1857	98475372	98478072	AT5G03040.3	IQ-domain 2	0.772309	0.411355	-0.01543	-0.363829	5.9	3	4.8	4.9	4.1	6	4.8	3.9	14.2	6.3	18.9	11.5	14.7	12.9	15.9	22
Gh_A01G1858	98479275	98480485	AT2G35795.1	Chaperone DnaJ-domain superfamily protein	0.97673	0.320607	-0.0191851	0.0732844	20.9	18.3	18.4	17.1	15.6	20.7	17.4	22	22.6	17.1	21.8	23.3	20.9	18.7	17.8	23.2
Gh_A01G1859	98485152	98492267	AT1G18590.1	sulfotransferase 17	0.192089	0.883386	-2.36164	-0.0213737	0.8	1.8	0.5	1.2	6.4	13.8	1.5	0.4	1.1	4.7	0.3	0.6	0.7	4	0.8	1.3
Gh_A01G1860	98499604	98501634	AT2G37080.1	ROP interactive partner 3	0.363227	0.596571	-0.485427	-0.263034	0.2	0.4	0.1	0.3	0.4	0.7	0.2	0.1	0.4	0.9	0.3	0.4	0.3	1.3	0.2	0.6
Gh_A01G1861	98502425	98503742	AT5G02960.1	Ribosomal protein S12/S23 family protein	0.982203	0.221885	-0.0156353	0.08518	146.7	152	163.4	143.6	153	160.8	143.1	155.4	140.7	111.2	141.9	146.9	119.7	129	133.4	127.6
Gh_A01G1862	98505200	98513868	AT5G02950.1	Tudor/PWWP/MBT superfamily protein	0.34568	0.683264	-0.185556	-3.2e-16	1.4	1.8	0.9	1	1.8	1.9	1.1	1	0.8	1.5	0.7	1.1	0.8	1.4	1	0.9
Gh_A01G1862	98505200	98513868	AT3G53320.1	unknown protein; BEST Arabidopsis thaliana protein match is: unknown protein (TAIR:AT2G37070.1); Has 11044 Blast hits to 5993 proteins in 551 species: Archae - 8; Bacteria - 1486; Metazoa - 4078; Fungi - 1814; Plants - 348; Viruses - 112; Other Eukaryotes - 3198 (source: NCBI BLink).	0.905188	0.156037	-0.0951572	0.371969	2.2	2.1	2.3	2.2	2.2	2.5	2.4	2.3	0.8	0.5	0.3	0.6	0.4	0.4	0.4	0.5
Gh_A01G1863	98517837	98520405	AT5G20400.1	2-oxoglutarate (2OG) and Fe(II)-dependent oxygenase superfamily protein	0.274614	0.767091	0.370368	-0.0458037	1.7	1.5	1	1.1	0.8	1.6	0.6	1.1	1.4	1	1.4	2.4	1.5	3.2	0.8	0.9
Gh_A01G1863	98517837	98520405	AT1G49390.1	2-oxoglutarate (2OG) and Fe(II)-dependent oxygenase superfamily protein	0.99322	0.521555	0.0591351	0.0452126	6.7	5.9	6.6	5.7	6.3	6.8	4.5	6.3	19	29.8	34.4	27	24.9	24.8	31.8	25.3
Gh_A01G1864	98522171	98524465	AT2G37060.3	nuclear factor Y, subunit B8	0.670236	0.612251	0.0901173	0.0181877	34.2	28	30.1	23.3	29.2	28.5	22.5	28.4	77.8	87.6	131.3	110.4	100.3	89.2	112.2	100.3
Gh_A01G1864	98522171	98524465	AT2G37060.3	nuclear factor Y, subunit B8	0.47359	0.570173	0.0123083	0.0363001	44.6	41.1	41	38.1	41	40.6	42.7	39.1	112.6	77.3	152	116.9	111.6	104.5	115.2	116.1
Gh_A01G1867	98555361	98558022	AT2G28550.3	related to AP2.7	0.662828	0.549678	0.0641303	0	1	1.8	1	0.8	1.5	1.2	0.9	0.8	1.7	2.4	1.4	1.5	2	1.6	1.7	1.7
Gh_A01G1868	98662355	98666762	AT1G07810.1	ER-type Ca2+-ATPase 1	0.335783	0.337957	-0.126717	0.277147	23.7	26.6	24.8	26.2	29.3	31.7	26.6	23	32.5	34.3	42	26.8	28.2	41.9	21.3	20.5
Gh_A01G1871	98710799	98713773	AT3G53520.1	UDP-glucuronic acid decarboxylase 1	0.847371	0.575572	-0.0371784	0.0150835	91.8	82.2	83.2	79.9	86.6	77.6	88.6	93.1	129.2	115.6	160.1	114.3	131.3	137.7	132.9	111.9
Gh_A01G1873	98719145	98722667	AT3G53540.1	unknown protein; LOCATED IN: plasma membrane; EXPRESSED IN: 24 plant structures; EXPRESSED DURING: 14 growth stages; CONTAINS InterPro DOMAIN/s: Protein of unknown function DUF3741 (InterPro:IPR022212); BEST Arabidopsis thaliana protein match is: Protein of unknown function (DUF3741) (TAIR:AT4G28760.2); Has 1710 Blast hits to 868 proteins in 206 species: Archae - 2; Bacteria - 409; Metazoa - 304;…	0.695476	0.135451	-0.127614	-0.31988	5	4.6	4.1	3.6	3.9	3.3	6.3	5.4	8.9	8.9	13.2	11.3	10.7	16.9	13	12.2
Gh_A01G1874	98730860	98732416	AT5G42450.1	Pentatricopeptide repeat (PPR) superfamily protein	0.216838	0.13952	-0.289507	0.70044	0.2	0.2	0.2	0.3	0.2	0.4	0.3	0.2	0.4	0.4	0.4	0.1	0.2	0.3	0.1	0.2
Gh_A01G1875	98733258	98733650	AT2G28690.1	Protein of unknown function (DUF1635)	0.286105	0.426196	-0.321928	0.306103	0.4	0.4	0.5	0.3	0.3	0.4	0.8	0.5	1.6	1.9	2.2	1.1	0.7	2.2	0.5	2.1
Gh_A01G1876	98735595	98738091	AT5G59840.1	Ras-related small GTP-binding family protein	0.481354	0.740181	0.0292392	-0.00335121	89.7	87.4	93.3	78.5	77.9	89.5	87.1	87.4	94.5	86.3	103.5	102.7	94.5	92.9	101.8	98.7
Gh_A01G1877	98739389	98739802	AT2G37470.1	Histone superfamily protein	0.834888	0.0402707	-0.199622	0.516891	50.8	54	53	35.6	62.2	57.4	48.6	53.9	28.4	18.1	23.4	19.1	12.2	19.5	12.8	17.7
Gh_A01G1879	98742334	98743033	AT5G02560.1	histone H2A 12	0.235798	0.895351	-0.467854	0.0683371	7.3	9.4	7.5	5.3	11.8	15.7	5.4	7.9	8.7	7.9	4.6	6.9	6.8	6.9	5.7	7.4
Gh_A01G1879	98742334	98743033	AT5G02560.1	histone H2A 12	0.239689	0.972531	-0.474819	0.0968615	9.4	12.3	10.1	7.2	15.9	20.8	7.5	10	12.2	11	5.9	9.4	9.1	9.8	7.1	10
Gh_A01G1880	98748136	98748790	AT5G02560.1	histone H2A 12	0.130411	0.934398	-0.398205	0.0682791	37.9	40.9	33.5	32.1	60.2	54.7	28.9	46.5	15.5	22.5	10.7	16.2	12.2	17.2	11.9	20.6
Gh_A01G1881	98750552	98752843	AT2G37510.1	RNA-binding (RRM/RBD/RNP motifs) family protein	0.298797	0.0749969	-0.356565	0.544321	1.5	3.1	3	3.1	2.8	5.6	2.4	2.9	4.5	5.9	2.8	4.3	2.4	3	2.7	3.9
Gh_A01G1882	98755023	98761352	AT2G37520.1	Acyl-CoA N-acyltransferase with RING/FYVE/PHD-type zinc finger domain	0.379096	0.716563	-0.0949484	0.151066	3.1	3.8	3.7	4.1	4.2	4.2	4.1	3.2	3.5	4.6	4.7	4.3	3.7	5.7	2.4	3.6
Gh_A01G1884	98780204	98780629	#N/A	#N/A	0.146399	0.777687	-1.02237	-0.315776	1.6	4.2	1.8	2	8.2	5.9	2.7	2.7	2	2.2	4.3	0.9	2.5	3	4.3	1.9
Gh_A01G1885	98787520	98789425	AT3G46010.2	actin depolymerizing factor 1	0.762681	0.597433	-0.0217704	-0.0566163	211.2	200.4	208.5	208.6	212.4	225.5	208	195.4	418.6	309.5	403.3	392.7	406.4	372.5	426	380.2
Gh_A01G1886	98791227	98793151	AT3G46010.2	actin depolymerizing factor 1	0.562389	0.134937	-0.0390977	-0.200241	177.6	172.7	179.9	194.2	186.3	177.5	194.6	185.9	264.5	283.8	294.6	270	327.4	248.9	378.8	323.5
Gh_A01G1887	98798592	98806674	AT3G06880.2	Transducin/WD40 repeat-like superfamily protein	0.407084	#DIV/0!	#NUM!	0	0	0	0	0	0	0	0.1	0	0.1	0.1	0.1	0.1	0.1	0.1	0.1	0.1
Gh_A01G1888	98809360	98812657	AT2G37550.2	ARF-GAP domain 7	0.118514	0.293995	-0.0836827	0.0793578	41.2	39.9	43.1	39.9	44.9	40.7	42.4	45.9	51	48.8	61.4	51.8	50.7	57.8	47.6	45.5
Gh_A01G1889	98814387	98826943	AT3G53720.1	cation/H+ exchanger 20	0.587341	0.358931	0.63743	0.691878	0.1	0.1	1	0.2	0.2	0.3	0.2	0.2	0.6	3.1	1	1.6	0.7	1.8	0.8	0.6
Gh_A01G1889	98814387	98826943	AT3G53720.1	cation/H+ exchanger 20	0.279967	0.23965	1.58496	0.987289	0.3	0.1	2.3	0.6	0.3	0.5	0.1	0.2	1	6.3	1.4	2.6	1	2.5	1.3	0.9
Gh_A01G1892	98875985	98878064	AT3G53970.1	proteasome inhibitor-related	0.0745478	0.371658	-0.16319	0.0506261	19.9	21.3	24.2	18.1	23.4	24.4	23	22.7	23.4	19.9	21.6	19.2	21.6	20.1	17.9	21.6
Gh_A01G1898	98917003	98919212	AT2G37860.3	Protein of unknown function (DUF3411)	0.111278	0.990262	-0.954196	0.378512	1.9	1.3	0.7	2.5	4.5	5.1	1.1	1.7	0.9	5	0.1	3.1	1.4	2.6	0.8	2.2
Gh_A01G1904	98986960	98989537	AT3G09320.1	DHHC-type zinc finger family protein	0.0943837	0.0279136	-0.330948	-0.413238	9	7.9	6.2	5.6	10.4	8.2	9.2	8.3	7.4	12.7	10.7	9.3	14	12.4	13.6	13.4
Gh_A01G1905	98990679	98995193	AT5G60020.1	laccase 17	0.986861	0.387877	0.0531113	-0.560715	2.2	1.6	1.8	2.7	2.4	1.7	1.6	2.3	3.4	4.3	4.9	3.4	4.5	7	4.8	7.3
Gh_A01G1906	98998925	99005869	AT2G03070.1	mediator subunit 8	0.271985	0.774648	0.116842	-0.062954	13.8	19.7	14.5	13.7	13.6	13.1	15.9	14.3	32.9	33.6	57.6	30.6	31	49.6	43	38
Gh_A01G1907	99008675	99013167	AT1G07510.1	FTSH protease 10	0.264915	0.280846	-0.17181	-0.160753	7.9	10	8.7	7.4	10.2	10.1	9.2	8.8	6.2	7.5	5.6	7	6.7	9.6	6.1	7
Gh_A01G1908	99015238	99015790	AT1G07510.1	FTSH protease 10	0.948116	0.209987	-0.152003	0.215729	0.7	0.2	0.4	0.5	0.6	0.8	0.3	0.3	1.1	1	0.9	0.6	0.6	0.9	0.8	0.8
Gh_A01G1908	99015238	99015790	AT1G07510.1	FTSH protease 10	0.277695	0.0922336	0.302563	0.662965	3.2	4.6	3.8	3.2	2.2	2.5	2.7	4.6	4.3	2.6	5.6	2.7	1.9	4.1	1.6	2
Gh_A01G1909	99030557	99032439	AT5G02230.2	Haloacid dehalogenase-like hydrolase (HAD) superfamily protein	0.85874	0.567882	0.13465	0.576256	1	1	3.2	4.9	1.8	6.2	0.5	0.7	2.1	12.2	2.1	24.9	8.6	14	1.6	3.5
Gh_A01G1911	99056207	99058958	AT2G28930.2	protein kinase 1B	0.457688	0.0960749	0.0459009	0.325703	11.9	11.7	11.6	12.7	9.8	12.6	12.7	11.3	16.6	16.8	13	11	8.7	11.9	13.5	11.7
Gh_A01G1912	99063333	99073355	AT5G02310.1	proteolysis 6	0.834363	0.792168	-0.00808235	0.0400774	4.3	5.2	4.4	3.9	3.8	4.5	4.7	4.9	4.2	4	3.1	3.3	2.8	4.8	2.9	3.7
Gh_A01G1913	99077701	99078156	AT3G09390.1	metallothionein 2A	0.333488	0.393121	0.170982	0.21222	13048.5	11745.5	11231.8	6380.3	6311	9914.1	10381.8	11059.8	12716.2	4511.7	8757.8	5150.6	3677.4	7592.9	7203.7	8403.1
Gh_A01G1914	99083858	99088394	AT3G09410.1	Pectinacetylesterase family protein	0.23595	0.523231	0.15451	0.22741	3.6	3.6	2.8	2.8	2.7	2.3	2.9	3.6	1.2	1.1	0.5	2	1.2	0.6	0.8	1.5
Gh_A01G1915	99091301	99092920	AT3G53750.1	actin 3	0.595453	0.158898	0.0518918	0.518236	95.2	108.1	92	103.8	124.8	61.5	99	99.7	43.7	10.2	28.3	36.1	25.2	19.9	16.9	20.6
Gh_A01G1916	99107270	99107848	AT5G02420.1	unknown protein; Has 90 Blast hits to 90 proteins in 10 species: Archae - 0; Bacteria - 0; Metazoa - 0; Fungi - 0; Plants - 90; Viruses - 0; Other Eukaryotes - 0 (source: NCBI BLink).	0.615707	0.0998086	0.164583	0.736966	34.5	55.5	31.7	43.4	42.8	20	43	41.5	19.8	9.5	7.2	9.5	8.6	7.4	4.2	7.4
Gh_A01G1919	99121433	99126660	AT3G19760.1	eukaryotic initiation factor 4A-III	0.518049	0.470882	-0.23078	-0.150243	2.4	3	3.3	1.1	2.4	3.1	3.4	2.6	2.3	2.4	1.1	2.4	1.3	2.8	1.7	3.3
Gh_A01G1919	99121433	99126660	AT4G02570.4	cullin 1	0.330177	0.844306	-0.261328	-0.0198996	4.2	4.4	4	1.5	4.5	4.6	4.1	3.7	3.1	6.1	0.8	4.4	2	4.6	3	5
Gh_A01G1921	99137364	99138806	AT2G37570.1	HSP20-like chaperones superfamily protein	0.602701	0.386046	-0.0514282	-0.16926	5.3	6.2	8.1	5.2	6.7	8.2	5.3	5.5	6.9	17.2	4.7	19.4	13.7	11.1	13.6	15.8
Gh_A01G1922	99141146	99142627	AT2G37570.1	HSP20-like chaperones superfamily protein	0.792592	0.348685	0.0374747	-0.234883	3.5	3.7	5.2	3.2	3.5	5.8	3.2	2.7	3.5	11.9	3.7	15.4	10.9	7.5	10.1	12.1
Gh_A01G1923	99150074	99153161	AT5G02500.1	heat shock cognate protein 70-1	0.0886698	0.204882	-0.495341	0.89677	28.2	18.1	17.3	17.2	35	28.4	25.7	24.8	13.5	35.2	12.3	11.8	7.1	16.3	5.8	9.9
Gh_A01G1923	99150074	99153161	AT5G02500.1	heat shock cognate protein 70-1	0.126348	0.210744	-0.501678	0.799868	37.9	26	23.4	26.2	51.1	42.7	33	33.9	19.7	44.6	15.2	16.6	11.5	19.1	9.3	15.3
Gh_A01G1924	99201499	99202449	AT2G28780.1	unknown protein; INVOLVED IN: biological_process unknown; LOCATED IN: mitochondrion; EXPRESSED IN: inflorescence meristem, root, flower; EXPRESSED DURING: petal differentiation and expansion stage; CONTAINS InterPro DOMAIN/s: Protein of unknown function DUF939, bacterial (InterPro:IPR010343); BEST Arabidopsis thaliana protein match is: unknown protein (TAIR:AT3G09450.1); Has 671 Blast hits to 667…	0.197022	0.814335	0.24664	-0.0142139	1.6	2	2.1	1.3	1.6	1.4	1.7	1.2	2.1	3.5	2.5	2	2.7	3.2	1.4	2.9
Gh_A01G1927	99216433	99219494	AT3G54020.1	Arabidopsis Inositol phosphorylceramide synthase 1	0.928617	0.176155	0.0229004	-0.333424	3.8	2.7	2.8	3.4	2.9	3.4	2.9	3.3	0.8	1.9	1.2	1.1	1.8	1.7	1	1.8
Gh_A01G1928	99225417	99228928	AT3G54030.1	Protein kinase protein with tetratricopeptide repeat domain	0.772355	0.262487	-0.0671142	0.530515	0.4	0.5	0.5	0.7	0.5	0.6	0.5	0.6	0.6	0.2	0.2	0.3	0.2	0.3	0.2	0.2
Gh_A01G1933	99283728	99285451	AT1G74270.1	Ribosomal protein L35Ae family protein	0.275298	0.0122063	-0.185791	0.648748	38.1	37.1	32.6	39.9	46.6	48.9	34.2	38.3	31.1	40.9	27	24.7	16	21.1	19.1	22.7
Gh_A01G1939	99342468	99346021	AT2G38010.1	Neutral/alkaline non-lysosomal ceramidase	0.941739	0.644077	-0.0820047	0.231044	20.5	23.5	14	12.1	18.3	14.5	20.5	20.9	5.9	9.1	3.4	3.9	4.1	7.7	3.4	3.8
Gh_A01G1941	99352426	99355492	AT3G54130.1	Josephin family protein	0.273288	0.497898	-0.23355	0.178911	13.3	15.1	13.5	13.3	14.6	16.8	14.5	19	11.5	15.9	9.5	9.4	9	10.2	9.5	12.2
Gh_A01G1942	99356417	99360388	AT2G38025.1	Cysteine proteinases superfamily protein	0.930584	0.735033	-0.0718929	0.0377197	8.1	6.7	6.5	6.1	7.4	7.3	6.5	7.6	3.8	4.2	3.2	4.3	2.2	4	4.6	4.3
Gh_A01G1943	99362107	99372147	AT3G09100.2	mRNA capping enzyme family protein	0.781889	0.898353	-0.0734622	0.304006	3.8	3.4	3.5	2.7	4	3.9	3.1	3.1	1.7	5	0.9	2.4	1.7	2.6	1.5	2.3
Gh_A01G1946	99383204	99385291	AT3G09060.1	Pentatricopeptide repeat (PPR) superfamily protein	0.533388	0.347938	-0.0389941	0.331844	1.7	1.9	1.7	2	2.1	2.1	1.4	1.9	1.8	1.9	2.1	1.5	1.5	1.9	1.6	0.8
Gh_A01G1949	99420527	99422186	AT2G38090.1	Duplicated homeodomain-like superfamily protein	0.676454	0.882217	-0.148921	0.104451	24.9	33.5	22	18	34.6	33.3	22.9	18.3	7.8	16.4	1.6	5.7	6.2	17.3	1.3	4.5
Gh_A01G1950	99425661	99429833	AT5G01220.1	sulfoquinovosyldiacylglycerol 2	0.346071	0.00395413	0.315202	-0.515921	2	2.2	3.6	2.9	1.7	3.4	1.9	1.6	2.3	3.2	2.3	2.9	4	3.7	3.6	4
Gh_A01G1952	99436879	99439378	AT3G21350.1	RNA polymerase transcriptional regulation mediator-related	0.386261	0.719243	-0.209453	0.373458	1.9	1.8	1.6	1.1	1.5	2.8	1.6	1.5	1.1	2.7	0.5	1.4	0.7	1.6	0.6	1.5
Gh_A01G1953	99440241	99443017	#N/A	#N/A	0.404565	0.777869	-0.134542	0.0597062	2.8	2.2	3.4	4.9	3.3	3.3	3.2	4.8	2.7	0.9	1.6	2.2	2.7	1.3	1.5	1.6
Gh_A01G1953	99440241	99443017	AT5G05780.1	RP non-ATPase subunit 8A	0.565765	0.575841	-0.0342847	0.040642	49.6	56	57.2	65.9	54.8	68.5	55.8	55.1	61	84.8	76.1	58.9	65	70.1	66.7	71.2
Gh_A01G1954	99462518	99462808	AT1G79740.1	hAT transposon superfamily	0.156828	0.0523563	-0.49304	-0.436099	1.2	0.7	0.2	0.6	1.1	1	0.9	0.8	0.3	0.5	0.4	0.5	0.6	0.7	0.6	0.4
Gh_A01G1954	99462518	99462808	AT1G79740.1	hAT transposon superfamily	0.252913	0.684528	-0.428843	-0.0614005	1	0.6	0.3	0.7	1.2	0.8	0.9	0.6	0.4	0.6	0.7	0.6	0.7	0.7	0.3	0.7
Gh_A01G1955	99473041	99476868	AT2G38120.1	Transmembrane amino acid transporter family protein	0.466094	0.508409	-0.932886	-0.127379	0.9	1	0.7	0.7	1.1	4.4	0.5	0.3	0.2	2.2	0.3	3.8	2.6	1.3	1.9	1.3
Gh_A01G1956	99481608	99482583	AT2G38140.1	plastid-specific ribosomal protein 4	0.252861	0.369421	-0.234728	-0.186731	13.5	14.8	14.1	12.5	16.3	23.5	13.2	11.6	13.2	19.6	9	13.2	16.5	13.2	16.2	16.7
Gh_A01G1957	99484013	99486628	AT1G47890.1	receptor like protein 7	0.572906	0.262487	0.485427	-0.652077	0.2	0.2	0.3	0.7	0.2	0.4	0.2	0.2	0.1	0.2	0.1	0.3	0.3	0.5	0.2	0.1
Gh_A01G1958	99523495	99531306	AT3G08960.1	ARM repeat superfamily protein	0.808498	0.218692	0.00231109	0.126003	62.4	55.1	65.5	66.9	62.1	57.9	61.5	68	58.5	43.8	56.6	63.5	57.8	50.9	43.1	52
Gh_A01G1959	99533272	99535470	AT2G30060.1	Pleckstrin homology (PH) domain superfamily protein	0.5701	0.204577	-0.0175674	0.212764	410.6	371.7	452.2	438.8	447.2	393	406.4	447.2	405.9	246.1	318	398.9	362.9	301.3	217.8	299.2
Gh_A01G1960	99537486	99541641	AT3G51800.3	metallopeptidase M24 family protein	0.124988	0.0319333	-0.188603	0.237928	26.7	29.4	25.8	29.8	35.8	35.3	25.5	30.7	32.5	36.2	29.3	29.6	28.2	29.3	23.8	26.9
Gh_A01G1963	99598280	99606701	AT5G04060.1	S-adenosyl-L-methionine-dependent methyltransferases superfamily protein	0.484926	0.201697	0.0427145	0.159176	45.7	46.2	43.9	49.3	45.7	38.8	48.7	46.5	31.3	21	25.4	27.6	25.6	24.6	20.5	23.6
Gh_A01G1965	99642874	99645538	AT3G08910.1	DNAJ heat shock family protein	0.360476	0.178658	-0.0702299	0.154833	21.7	22.1	22.2	20.2	22.1	20.1	22.4	25.9	18.9	19.2	17.8	17.8	15.8	19.1	13.8	17.5
Gh_A01G1966	99648200	99657641	AT5G01400.1	HEAT repeat-containing protein	0.36423	0.735513	-0.104589	0.24591	3.2	3.9	2.5	3.7	3.8	3.9	3.5	3.1	2.3	5.1	2.7	3.3	2.8	3.2	2.4	2.9
Gh_A01G1967	99666575	99667507	AT5G01410.1	Aldolase-type TIM barrel family protein	0.338495	0.0946649	-0.0998489	0.301269	17.9	13.5	15.4	14.6	17.7	15.8	14.7	17.6	16.7	11.3	11.8	12.2	10.6	12.2	8	11.4
Gh_A01G1968	99669279	99672459	AT2G38185.2	RING/U-box superfamily protein	0.65988	0.13749	-0.0816597	0.116892	30.1	29.7	28.6	21.5	28.6	30.7	29.4	27.6	27.9	27	28.9	26.7	27.1	27.9	25.6	21.3
Gh_A01G1969	99684862	99689323	AT3G51860.1	cation exchanger 3	0.0992846	0.414117	-1.27103	-0.177014	8.4	6.5	2.5	5.1	21.6	23.4	4.5	4.8	10.7	7.3	1.7	20.9	14.4	17.6	3.3	10.6
Gh_A01G1970	99691641	99695334	AT3G51870.1	Mitochondrial substrate carrier family protein	0.834586	0.986556	0.106915	0.473931	0.3	0.1	0.6	0.4	0.2	0.6	0.2	0.3	0.5	1	0.4	0.6	0.1	0.2	1	0.5
Gh_A01G1971	99696366	99697974	AT3G51880.2	high mobility group B1	0.959163	0.870274	-0.0608252	-0.152003	5.3	4.6	6.6	4.4	2.3	8.4	5.7	5.4	6	11.7	4.8	3.6	3.7	4.8	7.4	13.1
Gh_A01G1973	99707428	99708540	AT3G08980.1	Peptidase S24/S26A/S26B/S26C family protein	0.87881	0.667081	-0.242857	0.425306	3.6	2.8	3.6	2	3.7	3	3.8	3.7	0.8	2.5	0.5	0.9	0.7	0.9	1.3	0.6
Gh_A01G1974	99712747	99719218	AT3G09010.1	Protein kinase superfamily protein	0.730317	0.95772	-0.131245	0.295456	1.4	1.2	1.1	0.5	2	1	0.9	0.7	0.4	1.4	0.2	0.7	0.7	0.6	0.3	0.6
Gh_A01G1975	99721116	99727946	AT5G01270.2	carboxyl-terminal domain (ctd) phosphatase-like 2	0.00250334	0.117924	-0.320297	0.33931	4.1	4.9	4.4	4.3	5.6	5.8	5.1	5.6	4.9	4	3.5	4.3	3.1	4.2	2.3	3.6
Gh_A01G1977	99759965	99763330	AT1G47890.1	receptor like protein 7	0.599357	0.66626	-0.0824622	0.0874628	0.2	0.4	0.4	0.7	0.4	0.5	0.4	0.5	0.4	0.7	0.3	0.3	0.3	0.5	0.5	0.3
Gh_A01G1979	99767620	99768375	AT3G51790.1	transmembrane protein G1P-related 1	0.672393	0.445897	-0.0363606	0.218102	40.3	27.2	36.1	49.2	27.6	34.4	42.8	51.9	46.4	32.2	30.4	42.1	23.2	24.9	40.7	41.1
Gh_A01G1980	99772705	99774959	AT3G51780.1	BCL-2-associated athanogene 4	0.76072	0.320553	0.0730885	0.288761	19.3	16.1	20.5	19	15.4	19.9	16.3	19.6	16.7	10.5	5.9	9.9	7.2	10.3	6.2	11.5
Gh_A01G1981	99775992	99779017	AT2G38290.1	ammonium transporter 2	0.275346	0.204904	-0.584963	1.76081	0.1	0.2	0.3	0.4	0.3	0.7	0.4	0.1	0.6	4	0.3	1.2	0.3	0.7	0.4	0.4
Gh_A01G1984	99809357	99812469	AT3G51770.2	tetratricopeptide repeat (TPR)-containing protein	0.88267	0.120888	0.0780025	-0.370838	4.7	5.2	6.3	6.6	4.4	5.3	6.9	5	5	5.3	5.5	7.4	6.9	6.5	6	10.6
Gh_A01G1986	99815714	99816138	AT3G08880.1	unknown protein; BEST Arabidopsis thaliana protein match is: unknown protein (TAIR:AT5G01570.1); Has 177 Blast hits to 175 proteins in 60 species: Archae - 4; Bacteria - 33; Metazoa - 18; Fungi - 11; Plants - 59; Viruses - 0; Other Eukaryotes - 52 (source: NCBI BLink).	0.27142	0.524229	-0.364997	-0.241008	1	2.4	1.4	1.8	2.5	2.6	1.4	2	1	1.6	2	0.9	1.6	2	1.9	1
Gh_A01G1987	99818686	99821128	AT5G01590.1	unknown protein; FUNCTIONS IN: molecular_function unknown; INVOLVED IN: biological_process unknown; LOCATED IN: chloroplast, chloroplast envelope; EXPRESSED IN: 22 plant structures; EXPRESSED DURING: 13 growth stages; Has 60 Blast hits to 59 proteins in 31 species: Archae - 0; Bacteria - 20; Metazoa - 1; Fungi - 2; Plants - 33; Viruses - 0; Other Eukaryotes - 4 (source: NCBI BLink).	0.518326	0.11249	-0.169925	0.456378	1.7	1.5	1.1	1.3	1.6	2.5	1.3	0.9	1.5	1.9	1.2	1.3	0.8	1.5	1	1
Gh_A01G1988	99822277	99824502	AT5G58420.1	Ribosomal protein S4 (RPS4A) family protein	0.0446812	0.130723	-0.136819	0.175425	63.1	66.4	70.7	68.2	78.9	75.4	65.8	75	69.7	78.6	65.6	75.2	69.1	54.4	54.7	77.8
Gh_A01G1989	99826469	99828041	AT5G37070.1	Protein of unknown function, DUF538	0.987347	0.563827	0.172061	0.169925	5.5	3.8	4.1	3.5	1.8	4.8	3.7	4.7	2	1	1.8	0.6	0.4	1.9	1.3	1.2
Gh_A01G1990	99834425	99834934	AT2G38310.1	PYR1-like 4	0.237584	0.534211	-0.74366	0.602036	1.3	1.3	0.6	1.1	2.3	3.6	0.4	0.9	0.8	11.3	1.9	3	1.2	3.3	3	3.7
Gh_A01G1991	99840093	99842217	AT2G38320.1	TRICHOME BIREFRINGENCE-LIKE 34	0.23806	0.844519	0.736966	-0.125531	0.1	0.2	0	0.2	0.1	0	0.1	0.1	0.3	0.6	0.9	0.4	0.7	0.7	0.7	0.3
Gh_A01G1992	99854358	99857181	AT2G38330.1	MATE efflux family protein	0.774595	1	-0.289507	-0.0874628	0.2	0.2	0.2	0.3	0.3	0.3	0.2	0.3	0.3	0.4	0.6	0.3	0.3	0.6	0.5	0.3
Gh_A01G1992	99854358	99857181	AT1G49920.1	MuDR family transposase	0.356369	0.437572	-0.255257	0.263034	1.4	1.6	1.3	1.9	2.1	2.6	1.3	1.4	1	2.2	1.3	1.5	0.9	2	1	1.1
Gh_A01G1993	99858848	99859874	AT3G08780.1	unknown protein; FUNCTIONS IN: molecular_function unknown; INVOLVED IN: biological_process unknown; LOCATED IN: cellular_component unknown; EXPRESSED IN: male gametophyte, cultured cell; EXPRESSED DURING: L mature pollen stage, M germinated pollen stage; Has 129 Blast hits to 129 proteins in 38 species: Archae - 0; Bacteria - 0; Metazoa - 96; Fungi - 0; Plants - 31; Viruses - 0; Other Eukaryotes …	0.488456	0.339381	0.115477	0.427749	11.6	12.9	8.7	13.6	12.1	10.4	11.6	9.1	14.7	15.7	7.6	7.6	10.4	6.7	9.3	7.5
Gh_A01G1994	99861097	99861744	AT2G38360.1	prenylated RAB acceptor 1.B4	0.583976	0.509068	0.0286699	-0.289551	81.8	79.9	77.4	76	79.4	59.4	82.2	87.9	210.4	173.6	301.2	206.1	243.9	239.8	366.6	239.1
Gh_A01G1995	99863166	99864879	AT5G01650.1	Tautomerase/MIF superfamily protein	0.421916	0.525308	-0.0903157	-0.0455245	174.1	199.9	170.5	159.8	195.2	222.1	172	160.5	157.4	231.3	149	189.1	200.2	186.2	187.5	176.2
Gh_A01G1996	99869387	99870855	AT3G51670.1	SEC14 cytosolic factor family protein / phosphoglyceride transfer family protein	0.323961	0.567555	-0.708345	0.29956	3.3	3.7	2.1	2.1	5.4	9.7	1.7	1.5	0.9	1.3	0	2.6	1.5	1.3	0.5	0.6
Gh_A01G1997	99872068	99873140	AT2G38480.1	Uncharacterised protein family (UPF0497)	0.267348	0.0687119	0.125168	0.416314	17.8	20.7	19.9	13.8	13.2	17.7	17	18.3	24.8	14.7	17.6	18.3	13.6	11.4	14.5	17
Gh_A01G1998	99873685	99876320	AT5G01720.1	RNI-like superfamily protein	0.940737	0.631366	0.106915	-0.0443941	0.3	0.4	0.3	0.4	0.5	0.6	0.2	0	0.8	1.1	0.4	0.9	0.4	1.5	0.6	0.8
Gh_A01G1999	99877918	99884232	AT5G01730.1	SCAR family protein 4	0.633535	0.49902	0.02001	0.130199	8.5	8.9	8.6	10.3	8.9	8.2	9.7	9	6.3	3.4	4.7	5.3	4.8	5.5	3.5	4.2
Gh_A01G2001	481	2817	AT1G60080.1	3'-5'-exoribonuclease family protein	0.0480262	0.532348	-0.222392	-0.0246621	5	5.4	4.3	3.9	5.7	5.4	5.7	4.9	2.8	3.8	1.5	3.5	2.9	3.7	2.2	3
Gh_A01G2010	159261	162849	AT5G64240.1	metacaspase 3	0.183403	0.63212	-0.798366	0	0.6	1.1	0.4	0.2	1.1	1.9	0.5	0.5	0.9	3.2	0.4	4.5	1.8	3.3	1.8	2.1
Gh_A01G2011	169017	171959	AT1G78160.1	pumilio 7	0.0584713	0.39236	-0.096602	0.115717	27.4	26.5	27.3	27.1	28.1	27.4	29.3	31	42.3	29.2	50	29	33.1	36.9	33.9	35
Gh_A01G2014	17603	21635	AT4G35300.4	tonoplast monosaccharide transporter2	0.174111	0.805275	0.147186	0.213815	7.3	7.2	7	8.4	6.2	6.8	7.3	6.7	16.8	13.3	13.8	12	16.6	10.4	9.6	11.6
Gh_A01G2015	23334	26809	AT4G38225.1	unknown protein; FUNCTIONS IN: molecular_function unknown; INVOLVED IN: biological_process unknown; LOCATED IN: chloroplast; EXPRESSED IN: 21 plant structures; EXPRESSED DURING: 13 growth stages; Has 30201 Blast hits to 17322 proteins in 780 species: Archae - 12; Bacteria - 1396; Metazoa - 17338; Fungi - 3422; Plants - 5037; Viruses - 0; Other Eukaryotes - 2996 (source: NCBI BLink).	0.596777	0.529252	-0.552541	-0.157541	0.5	0.5	0.3	0.2	0.5	1.5	0.1	0.1	0.5	1.4	0.1	0.6	0.7	1	0.5	0.7
Gh_A01G2016	28973	33549	AT5G64050.1	glutamate tRNA synthetase	0.910385	0.720438	0.0186961	0.0481957	5.4	5.8	6.2	5.9	6.5	5.5	5.3	5.7	70.1	56	117.2	70.2	85.2	79	73.9	65.1
Gh_A01G2017	38993	42152	AT1G76490.1	hydroxy methylglutaryl CoA reductase 1	0.146321	0.935632	0.929611	0	0.4	1.1	0.8	1.7	0.4	0.4	0.7	0.6	0.5	0.6	0.3	1.4	0.7	0.4	0.7	1
Gh_A01G2017	38993	42152	AT1G76490.1	hydroxy methylglutaryl CoA reductase 1	0.313959	0.978725	-0.170362	0.0101958	8.6	9.1	8.7	10.3	11	12.9	8.8	8.6	8.2	6.4	6.3	7.5	7	9	6.2	6
Gh_A01G2018	43681	47353	AT4G38130.1	histone deacetylase 1	0.238155	0.877498	-0.24589	0.0318958	12.8	13.9	12.6	12.9	16.2	20.9	13	11.8	10.8	28.7	13.2	15.9	15.6	17.1	16.7	17.7
Gh_A01G2019	48905	55636	AT5G08390.1	Transducin/WD40 repeat-like superfamily protein	0.0486487	0.952266	-0.208207	0	6	5.9	5.6	4.4	6	6.5	6.7	6.1	7.1	3.5	5.9	3.4	4.1	9.3	2.6	3.9
Gh_A01G2020	62927	66219	AT1G50370.1	Calcineurin-like metallo-phosphoesterase superfamily protein	0.343404	0.370504	-0.186279	-0.117676	17.4	18.5	16	13.4	18.7	19.7	16.8	19.1	8.7	10.2	6.6	9.8	8.5	11.8	8	10
Gh_A01G2021	69144	74012	AT3G20000.1	translocase of the outer mitochondrial membrane 40	0.513121	0.031844	-0.0972218	0.639824	18.4	20.6	22.5	21.7	25.4	22.1	19.5	22	11.9	11.4	6.5	10.4	7.1	6.5	3.6	8.6
Gh_A01G2022	76960	80542	AT1G05460.1	P-loop containing nucleoside triphosphate hydrolases superfamily protein	0.315244	0.694002	-0.0839784	0.0375968	7.7	8.1	8.3	7.6	8	9.2	7.9	8.5	7.9	9.7	6.3	7.2	7.9	8.7	6.5	7.2
Gh_A01G2023	81224	84547	AT3G26410.1	methyltransferases;nucleic acid binding	0.593901	0.0513612	-0.0136749	0.693339	3.1	2.3	2.3	2.8	2.6	2.6	2.8	2.6	1.4	2.8	1.3	2.1	0.9	1.3	1.4	1.1
Gh_A01G2024	86228	87851	AT5G23290.1	prefoldin 5	0.82929	0.548222	0.0288301	0.134212	41.4	44.6	44.9	46	44.6	48.4	36.7	43.7	35	53.4	28.7	40.5	33	32.7	37.5	40.4
Gh_A01G2025	92045	98972	AT5G23240.1	DNAJ heat shock N-terminal domain-containing protein	0.651691	0.889591	0.152003	0	0.6	0.7	0.4	0.3	0.5	0.4	0.5	0.4	0.3	1.2	0.9	0.3	0.5	0.7	1.1	0.4
Gh_A01G2026	99712	102112	AT5G08290.1	mRNA splicing factor, thioredoxin-like U5 snRNP	0.601249	0.561831	0.137504	-0.463947	0.8	0.9	1	0.6	0.7	1	0.5	0.8	0.5	0.9	0.6	0.9	2.1	0.6	0.4	0.9
Gh_A01G2027	102971	105999	AT5G08200.1	peptidoglycan-binding LysM domain-containing protein	0.589123	0.771065	0.206451	0.125531	0.3	0.4	0.4	0.4	0.3	0.5	0.2	0.3	0.2	0.5	0.2	0.3	0.3	0.3	0.2	0.3
Gh_A01G2028	107449	112010	AT3G18610.1	nucleolin like 2	0.3729	0.70689	-0.0709084	0.312101	28.8	23.7	28.9	37.7	34.2	32.5	27.3	31.1	19.1	31.4	15.4	29.2	16.9	18	14	27.7
Gh_A01G2029	2304	8184	AT2G20840.1	Secretory carrier membrane protein (SCAMP) family protein	0.0386907	0.170513	0.288676	0.821663	5.9	4	4.7	4.7	4	3.7	4	4.1	3.7	0.5	1.3	2.1	1.1	1	1.2	1
Gh_A01G2031	19190	22021	AT4G03340.1	Core-2/I-branching beta-1,6-N-acetylglucosaminyltransferase family protein	0.562475	0.692743	-0.188803	0.0136319	7.4	8.7	9	7.8	9.5	9.2	9.4	9.4	8	7.4	10.1	6.4	8.3	8.8	6.6	7.9
Gh_A01G2032	23216	33588	AT1G12470.1	zinc ion binding	0.308109	0.530203	-0.0997508	0.0893595	10.3	11.8	11	11.6	13.3	9.7	12.9	12	10.2	5.6	9	8.5	8.2	9.2	6.6	7.3
Gh_A01G2033	35359	35613	AT4G28240.1	Wound-responsive family protein	0.406045	0.177864	-0.471204	-0.557645	14.2	20.6	18.1	17	23.6	44.2	16.5	12.6	15.7	38.2	6.2	64.3	41.9	42.5	39	59.7
Gh_A01G2040	107245	109500	AT5G13270.1	Pentatricopeptide repeat (PPR) superfamily protein	0.112394	0.677194	-0.321928	0	0.2	0.4	0.3	0.3	0.4	0.4	0.3	0.4	0.4	0.6	0.3	0.3	0.3	0.3	0.5	0.5
Gh_A01G2041	115876	117678	AT5G54680.1	basic helix-loop-helix (bHLH) DNA-binding superfamily protein	0.116619	0.878945	0.238135	-0.0433038	76.3	61.5	82.7	80.5	51.8	55.8	72.5	75.1	75.4	40.8	68	68.5	61.4	49.2	66.5	83.3
Gh_A01G2042	121628	132627	AT5G35730.1	EXS (ERD1/XPR1/SYG1) family protein	0.0356996	0.296792	-0.411978	-0.168877	3.1	2.8	3.2	2.7	4.4	3.5	4.2	3.6	3.4	4.9	4.4	2.6	4.6	4.6	4.4	3.6
Gh_A01G2042	121628	132627	AT3G21820.1	histone-lysine N-methyltransferase ATXR2	0.0654547	0.46672	-0.245257	0.303011	7.4	9	7.1	7.8	9.9	10.2	7.3	9.7	6.2	12.4	5.5	8.1	5.9	7.2	5.9	7.1
Gh_A01G2043	135044	140313	AT4G05200.1	cysteine-rich RLK (RECEPTOR-like protein kinase) 25	0.407084	0.600147	-0.473931	-0.146841	0.6	0.4	0.5	0.3	0.7	1.1	0.4	0.3	0.5	1.4	0.2	0.7	0.6	1.1	0.7	0.7
Gh_A01G2044	141599	144035	AT3G19760.1	eukaryotic initiation factor 4A-III	0.788924	0.707089	-0.0436899	0.198425	17.6	16.8	18.6	15.3	18.8	20.9	16.1	14.6	16	22.4	18.5	21.7	15	19.4	14.2	19.9
Gh_A01G2045	145027	161254	AT3G13530.1	mitogen-activated protein kinase kinase kinase 7	0.876118	0.982734	0	0.110054	4.5	4.4	4.2	4.9	4.7	5	4.4	3.9	4.3	3.9	3.6	5.9	4.2	5	3.3	3.9
Gh_A01G2050	52134	53285	AT1G78430.1	ROP interactive partner 2	0.775511	0.315031	0.0236961	0.784271	12.5	22	22.7	22.6	12	23.9	16.7	25.9	0.9	2.8	0.6	5	1.8	1.6	0.5	1.5
Gh_A01G2051	75978	79691	AT1G78420.2	RING/U-box superfamily protein	0.359551	0.895612	-0.241661	0	3.6	4.5	5.1	3.8	4	6.7	4.7	4.7	3.4	4.8	2.5	6.9	4.5	3.4	3.5	6.2
Gh_A01G2053	101005	104935	AT3G14450.1	CTC-interacting domain 9	0.125248	0.142987	-0.196303	0.30909	25.6	18.6	22	17.5	25.6	21.2	22.4	26.7	24.7	15.4	30.8	21.4	16.4	20.4	15.5	22.2
Gh_A01G2054	123898	126871	AT1G66340.1	Signal transduction histidine kinase, hybrid-type, ethylene sensor	0.466588	0.132685	-0.0730635	0.522421	1.6	2.7	1.3	2.1	2.1	1.5	2.9	1.6	1.6	2.8	1.2	2.3	1.2	1.4	1.3	1.6
Gh_A01G2054	123898	126871	AT1G66340.1	Signal transduction histidine kinase, hybrid-type, ethylene sensor	0.0494971	0.105515	-0.204358	0.11152	14.9	15.3	14.4	15.2	16	16.1	16.1	20.7	24.6	28.2	27.7	25.7	26.2	25.6	21.9	24.6
Gh_A01G2063	30731	32867	AT4G27420.1	ABC-2 type transporter family protein	0.222573	0.0892243	0.338802	-0.874469	0.8	1.1	1.1	1.3	0.8	0.4	1.2	1	0.4	1.2	0.5	0.3	1.6	0.5	0.9	1.4
Gh_A01G2065	86751	88006	AT2G04030.1	Chaperone protein htpG family protein	0.893202	0.988217	-0.11456	0.0849889	9.2	9.3	10.2	7.6	10.1	11.6	8.2	9.4	9.2	17.9	3.8	12.8	8.6	13.5	7.6	11.5
Gh_A01G2066	91061	99566	AT1G17220.1	Translation initiation factor 2, small GTP-binding protein	0.222983	0.909083	-0.186769	-0.0342157	3.2	3	2.6	3.5	3.7	3.7	3.7	2.9	3.2	3.1	3.2	3	3.1	4	2.4	3.3
Gh_A01G2067	3949	5259	AT5G45790.2	Ubiquitin carboxyl-terminal hydrolase family protein	0.694123	0.966102	-0.026967	0.332575	1.8	1.5	1	1	1.6	1.6	1	1.2	0.7	1.2	0.7	0.8	0.6	0.9	0.5	0.7
Gh_A01G2069	14020	16931	AT5G42370.1	Calcineurin-like metallo-phosphoesterase superfamily protein	0.064976	0.363227	-0.306661	-0.129283	3.5	3.2	2.5	2.2	3.7	3.1	3.2	4.1	2.2	2.6	2	2.8	2.6	3.3	2.4	2.2
Gh_A01G2070	10902	12270	AT1G10150.1	Carbohydrate-binding protein	0.231499	0.820879	-0.0874628	-0.155651	2.1	2.1	2	1.8	2.2	2.2	2.3	1.8	2.8	4.7	5.6	2.7	4	3.8	5.8	4
Gh_A01G2071	26745	45731	AT2G01260.1	Protein of unknown function (DUF789)	0.092447	0.992917	-0.247928	0.0349338	4.4	4.1	4.1	3.4	4.8	5.7	4.9	3.6	4.2	6.7	5	5	4.6	5.1	5.9	4.8
Gh_A01G2073	99891	100304	#N/A	#N/A	0.444778	0.248702	0.0713248	-0.521266	261.4	234.9	247	305.7	259.1	203.1	236.9	299.3	202.2	189.9	189.4	154	220.7	143.8	462.4	228.7
Gh_A01G2074	59874	68376	AT1G09730.2	Cysteine proteinases superfamily protein	0.558796	0.42449	-0.00708942	-0.0423108	5.4	5	4.5	5.4	5.6	4.7	5.3	4.8	3.9	5.6	3.4	3.9	4.1	5.2	3.7	4.3
Gh_A01G2079	17257	32156	AT3G10550.1	Myotubularin-like phosphatases II superfamily	0.907331	0.552492	0	0.288676	5.7	5	5	5.2	5.6	5.3	4.8	5.2	4.7	5.6	3.8	5.2	4	4.3	3.5	4
Gh_A01G2080	33214	39084	AT5G04510.1	3'-phosphoinositide-dependent protein kinase 1	0.199222	0.160505	-0.106915	0.266433	14.4	13.3	14.9	13.3	14	15.3	15.7	15.2	15.5	11.4	12.6	11.5	11.2	12.6	7.8	10.8
Gh_A01G2081	85698	90433	AT3G52190.1	phosphate transporter traffic facilitator1	0.235403	0.715406	-0.0761996	0.0360192	7.6	6.7	7.9	7.3	8.2	8.5	7.6	6.8	9.3	9	8.5	9.7	9.6	10.5	7.8	7.7
Gh_A01G2082	112247	114428	AT3G52170.2	DNA binding	0.101094	0.834811	-0.133678	0.0719498	7.1	7.8	7.4	8.6	9.4	8.3	7.6	8.6	5.3	6.6	2.7	3.9	4.4	4.2	4.1	4.9
Gh_A01G2083	9837	13821	AT5G04460.3	RING/U-box superfamily protein	0.144511	0.272254	-0.148392	-0.18194	5.6	6.2	6.3	5.9	6.2	6.5	7.9	6	7.8	8.9	12.3	8.2	9.7	12.8	9.6	10.1
Gh_A01G2084	14687	15453	AT3G10520.1	haemoglobin 2	0.939368	0.379763	-0.0865444	-0.788496	19.8	18.1	15.6	11.2	24.5	16.3	9.5	18.4	7.9	4.5	6.5	6.4	7.7	21.5	3.6	10.9
Gh_A01G2086	390390	392444	AT2G41900.1	CCCH-type zinc finger protein with ARM repeat domain	0.30035	0.959754	-0.160854	0.0557775	7.7	10.5	10.5	10.3	10.5	14.3	9.5	9.3	10.7	16.9	10.4	12.1	9.7	18.9	8	11.6
Gh_A01G2088	253743	254984	AT3G58030.4	RING/U-box superfamily protein	0.0447763	0.640682	-0.285586	-0.0118254	5.5	5.8	4.3	4.5	6.4	6.1	6.7	5.3	7	6	3.1	8.2	5.9	6.2	5.4	7
Gh_A01G2093	266839	268221	#N/A	#N/A	0.229429	0.802187	-1.28951	-0.0489096	0.6	0.8	0.6	0.7	1.2	3.6	0.4	1.4	2.3	3.2	1.8	1.4	1.3	4.5	1.2	2
Gh_A01G2095	161335	163214	AT2G42200.1	squamosa promoter binding protein-like 9	0.349074	0.820215	-0.435502	-0.104337	2.7	2.3	2.7	2.8	4.6	6.2	1.5	1.9	0.6	1	0.4	2	1.4	1.2	1	0.7
Gh_A01G2096	213925	215502	AT1G74050.1	Ribosomal protein L6 family protein	0.7503	0.0706078	0.00170936	0.287079	36.2	44.5	39.9	48.3	46.6	44.8	35.1	42.2	46	64.5	43.2	50.8	38.4	39.6	40.9	48.7
Gh_A01G2097	219277	221936	AT3G12160.1	RAB GTPase homolog A4D	0.636053	0.839377	0.0324215	-0.207805	0.9	0.9	1.2	1.5	1.1	0.9	1	1.4	1.4	1.4	3	1.3	1.4	2.2	2.9	1.7
Gh_A01G2098	322748	327153	AT2G36010.1	E2F transcription factor 3	0.297942	0.348905	-0.171953	0.304855	1.7	2.5	1.5	2.2	2.1	2.7	2.2	1.9	1.8	2	1.3	1.2	1.1	2	1	1
Gh_A01G2101	261109	288586	AT2G34680.1	Outer arm dynein light chain 1 protein	0.0191786	0.655443	-0.360469	-0.0703893	5.7	6.2	5.1	5.9	7.9	8.1	7.8	5.6	4.3	5.2	3.1	5.4	4.3	8.4	2.5	3.7
Gh_A01G2102	476180	476856	AT1G24020.2	MLP-like protein 423	0.910832	0.915253	0.0835234	-0.142604	5	3.6	4.4	3	5.3	4.9	2.4	2.5	1.1	1.9	0.7	4	3.4	2.1	0.4	2.6
Gh_A01G2113	235440	241334	AT2G37010.1	non-intrinsic ABC protein 12	0.401969	0.313717	0.392317	0.321928	0.7	0.3	0.5	0.6	0.3	0.7	0.3	0.3	1	0.3	0.6	0.6	0.5	0.5	0.7	0.3
Gh_A01G2115	138198	148719	AT1G75010.1	GTP binding	0.145479	0.52773	-0.259243	-0.139725	3.4	3.3	2.9	3.1	3.9	4	3.6	3.7	1.5	2	0.8	1.6	1.8	1.9	1.4	1.4
Gh_A01G2116	404626	408952	AT1G23090.1	sulfate transporter 91	0.772885	0.189849	-0.0201457	0.589912	68	67	60.8	53.1	80.6	48.6	60.9	62.3	3.1	2.8	2.2	6.5	2	3.4	1.6	2.7
Gh_A01G2118	164709	178732	AT3G19840.1	pre-mRNA-processing protein 40C	0.174109	0.910317	-0.295456	0.0832555	2.9	3.4	2.6	2.1	3.5	4.4	2.6	3	1.9	4.2	1.9	2.7	2.1	2.9	2.7	2.4
Gh_A01G2119	131740	135272	AT2G02160.1	CCCH-type zinc finger family protein	0.366322	0.600239	-0.0353331	0.00773565	15.7	13.3	15.4	16.1	15.1	17.1	14.6	15.2	10.8	18	12.1	15.2	12	18.4	9.9	15.5
Gh_A01G2120	48858	50442	AT3G01860.1	unknown protein; FUNCTIONS IN: molecular_function unknown; INVOLVED IN: response to cadmium ion; LOCATED IN: chloroplast; EXPRESSED IN: 24 plant structures; EXPRESSED DURING: 13 growth stages; BEST Arabidopsis thaliana protein match is: unknown protein (TAIR:AT3G27210.1); Has 66 Blast hits to 66 proteins in 13 species: Archae - 0; Bacteria - 0; Metazoa - 5; Fungi - 0; Plants - 61; Viruses - 0; Ot…	0.281698	0.102049	0.185622	1.36377	136.7	133.5	87.9	113.2	72.7	77.8	134.2	129.7	95.7	11.4	30	51.8	16.9	23.7	9.7	23.1
Gh_A01G2121	60193	69270	AT1G67490.1	glucosidase 1	0.27999	0.496926	-0.524311	-0.231523	4.6	4.2	12.9	3.4	12.4	13	5.5	5.2	4.8	5.9	11.3	5	12	12.3	3.6	3.8
Gh_A01G2122	71664	72899	AT1G67480.2	Galactose oxidase/kelch repeat superfamily protein	0.162605	0.729491	-0.395301	0.279574	3.8	5.9	5	3.7	7.8	7.3	4.4	4.7	4.6	16.1	12.1	5.8	7	11.1	7.6	6.1
Gh_A01G2123	154597	154872	AT4G40042.1	Microsomal signal peptidase 12 kDa subunit (SPC12)	0.381991	0.205597	-0.131935	0.304105	32.6	29.5	28	27.9	35.3	36.2	27.8	30	21.1	30.7	16.7	22	19	16.4	17	20.9
Gh_A01G2124	157751	159397	AT1G67430.1	Ribosomal protein L22p/L17e family protein	0.754645	0.652001	0.0939744	0.00853668	197.8	200	202	201	177.1	219.6	173.4	180.2	179.2	212.1	167.1	221.3	176.3	168	212.2	218.6
Gh_A01G2128	10821	12392	AT1G67360.1	Rubber elongation factor protein (REF)	0.875573	0.223116	-0.0696055	-0.746881	3	12.1	5.2	6	8.4	8.3	8.3	2.6	15.6	32.1	16.7	13.9	26.7	20.6	53.2	30.9
Gh_A01G2128	10821	12392	AT1G67360.1	Rubber elongation factor protein (REF)	0.846442	0.221355	-0.0893758	-0.74708	3.1	12.2	5.3	6	8.7	8.4	8.5	2.7	16	32.4	17.1	14.1	27.2	21.1	54	31.3
Gh_A01G2129	13744	15181	AT1G67340.1	HCP-like superfamily protein with MYND-type zinc finger	0.0983316	0.766311	-0.85561	-0.647698	0.6	0.8	0.4	0.3	0.9	1.5	1.1	0.3	0.5	1.4	0.6	0.5	0.2	3.5	0.6	0.4
Gh_A01G2131	90717	94065	AT3G26400.1	eukaryotic translation initiation factor 4B1	0.209292	0.211705	-0.107528	0.24664	8.5	8.2	8.5	8.4	10	8	8.7	9.5	10.3	7.7	13.9	10.1	7.8	11.8	8.5	7.3
Gh_A01G2135	38848	40314	#N/A	#N/A	0.217221	0.978467	0.353897	-0.112266	10.9	8.2	7.2	4.5	4.1	4.5	6.8	8.7	4.7	2.5	6	4.1	3.9	4.5	6.2	4.1
Gh_A01G2137	17133	20184	AT2G42520.1	P-loop containing nucleoside triphosphate hydrolases superfamily protein	0.128844	0.75252	-0.0726037	0.156119	12.8	11.4	11	11.3	12.6	12.5	11.9	11.9	4.5	6	2.1	3	3.3	5.2	1.8	3.7
Gh_A01G2138	36193	41505	AT3G58560.1	DNAse I-like superfamily protein	0.0183144	0.754373	-0.169925	3.2e-16	6.1	5.7	5.4	6	6.4	7	6.1	6.6	5.5	10.6	7	6.7	6	8.9	8	6.9
Gh_A01G2139	43769	44891	AT1G09690.1	Translation protein SH3-like family protein	0.933339	0.0247844	0.0623979	0.236874	132.9	125.8	153.5	166.6	134.7	160.7	115.8	143.1	160	137.9	143.7	150.8	129.4	124.8	111.5	137
Gh_A01G2140	46577	53198	AT3G01800.1	Ribosome recycling factor	0.606039	0.00838113	-0.164189	0.76356	5.4	5.4	6.3	5.3	7.1	7.9	5.2	4.9	4.8	3.7	2.8	3.3	2.3	2.7	1.6	2
Gh_A01G2143	10071	12629	AT3G09630.1	Ribosomal protein L4/L1 family	0.334123	0.266303	-0.257871	0.306693	25.2	25.7	26.4	30	32.3	48.8	21.4	25.8	25.4	43.5	23	28.2	22.1	27.7	18.7	28.6
Gh_A01G2144	14156	17779	AT2G20280.1	Zinc finger C-x8-C-x5-C-x3-H type family protein	0.146428	0.388516	-0.625861	0.393821	15.9	6.7	4.1	4.6	13.2	9	12	14.1	4.1	5.5	5.7	2.7	2.2	5.1	3.3	3.1
Gh_A01G2145	19583	23239	AT5G02800.1	Protein kinase superfamily protein	0.390209	0.827013	-0.117284	0.0304449	9.7	7	7.5	6.5	9	8	8.9	7.4	8.7	16.3	9.5	8.6	10.2	11.1	10.4	10.5
Gh_A01G2146	23795	37581	AT2G37290.1	Ypt/Rab-GAP domain of gyp1p superfamily protein	0.651691	0.232046	0.125531	-0.336283	0.3	0.3	0.4	0.2	0.1	0.5	0.3	0.2	1.2	3.4	1.6	1.8	2.7	3.4	1.8	2.2
Gh_A01G2146	23795	37581	#N/A	#N/A	0.0630758	0.342432	-0.201048	0.328054	2.8	2.7	2.6	2.6	3.1	3.3	3.2	2.7	2.7	3.5	3.8	1.8	1.3	3.6	2.5	2
Gh_A01G2146	23795	37581	AT5G12130.1	integral membrane TerC family protein	0.626175	0.106304	0.0684411	-0.365181	6.8	6.5	6.5	6.1	7.4	3.8	6	7.5	4.3	5.5	3.6	5	6.4	3.9	6	7.4
Gh_A01G2147	39154	42504	AT3G53490.1	unknown protein; FUNCTIONS IN: molecular_function unknown; INVOLVED IN: biological_process unknown; LOCATED IN: endomembrane system; BEST Arabidopsis thaliana protein match is: unknown protein (TAIR:AT5G02720.1); Has 70 Blast hits to 70 proteins in 13 species: Archae - 0; Bacteria - 0; Metazoa - 0; Fungi - 0; Plants - 70; Viruses - 0; Other Eukaryotes - 0 (source: NCBI BLink).	0.0899741	0.163441	-0.186544	-0.254029	34	37.6	33.7	28	34.3	39.8	39	38.6	46.5	57.8	70.8	47.2	69.2	64.8	66.5	64.6
Gh_A01G2148	46439	52525	AT5G02790.1	Glutathione S-transferase family protein	0.884628	0.329537	-0.0328028	0.155316	32.9	28.4	35.9	28.9	30.4	36.5	28.3	33.8	28.4	15.7	22.1	21	15.8	28.2	16.1	18.2
Gh_A01G2149	55174	58521	AT5G02790.1	Glutathione S-transferase family protein	0.722875	0.3984	0.348804	0.55141	5.4	2.7	6.2	0.6	2.7	2.7	3.4	2.9	4.3	0.7	3.3	0.2	1.8	0.8	1	2.2
Gh_A01G2150	59314	60989	AT5G02710.1	unknown protein; LOCATED IN: chloroplast; EXPRESSED IN: 21 plant structures; EXPRESSED DURING: 13 growth stages; CONTAINS InterPro DOMAIN/s: Uncharacterised protein family UPF0153 (InterPro:IPR005358); Has 240 Blast hits to 240 proteins in 73 species: Archae - 10; Bacteria - 110; Metazoa - 0; Fungi - 0; Plants - 25; Viruses - 0; Other Eukaryotes - 95 (source: NCBI BLink).	0.109676	0.648269	-0.540568	0.121991	0.6	0.5	0.8	0.3	0.7	1.1	0.5	0.9	0.8	1.6	0.6	0.7	0.8	1	0.6	1
Gh_A01G2151	61653	62846	AT2G37340.1	arginine/serine-rich zinc knuckle-containing protein 33	0.281892	0.694944	-0.232363	0.0110977	4.5	5.6	5.5	5	5.2	8.4	5.1	5.5	5.7	7.3	4	9.1	6.3	7.2	5.7	6.7
Gh_A01G2154	135	2362	AT3G59920.1	RAB GDP dissociation inhibitor 2	0.293485	0.0648409	0.0907329	0.209994	307.6	330.8	309	374.9	324	299.1	315	303.6	351.8	272.9	331.9	294.7	291	305	242.9	242.9
Gh_A01G2155	3623	4728	AT1G05870.4	Protein of unknown function (DUF1685)	0.473536	0.372032	-0.133267	-0.115727	18.5	21.5	27.1	16.6	23.2	37.3	16.6	14.7	62.8	74.6	37.1	92.5	66.7	84.9	54.1	83.6
Gh_A01G2156	7513	19978	AT4G10320.1	tRNA synthetase class I (I, L, M and V) family protein	0.758241	0.342619	0.0283128	0.237692	40.6	47.2	46	46.3	45.7	38.8	45.3	46.8	27.5	21.9	18.3	27.1	21.6	23.1	12.5	23.2
Gh_A01G2158	24497	28219	AT2G43360.1	Radical SAM superfamily protein	0.337372	0.891812	-0.463875	0.400259	12.1	14.3	10.5	13.2	18.2	31.9	10.5	8.5	17.1	50.6	5	30.9	21	25.9	13.6	18
Gh_A01G2161	57687	61928	AT2G43970.1	RNA-binding protein	0.719015	0.700271	0.10325	0.00605921	58	49.4	52.3	79.2	57	47.8	56	61.6	48.1	79	46	65.5	62.8	58.5	59.4	56.9
Gh_A01G2161	57687	61928	AT2G43970.1	RNA-binding protein	0.621217	0.251698	0.120468	-0.115152	124.4	109.8	116.7	155.9	116.9	97.3	122.2	129.8	103.7	117.1	84.5	138.8	121.7	112.6	120.2	126.5
Gh_A01G2162	6643	7390	AT2G18410.2	unknown protein; FUNCTIONS IN: molecular_function unknown; INVOLVED IN: biological_process unknown; LOCATED IN: cellular_component unknown; EXPRESSED IN: 22 plant structures; EXPRESSED DURING: 13 growth stages; Has 35333 Blast hits to 34131 proteins in 2444 species: Archae - 798; Bacteria - 22429; Metazoa - 974; Fungi - 991; Plants - 531; Viruses - 0; Other Eukaryotes - 9610 (source: NCBI BLink).	0.323429	0.604417	-0.785875	-0.0300572	0.9	1.8	0.1	0.1	1.5	2.7	0.4	0.4	2.3	2.9	0.3	4	2.9	3.9	0.8	2.1
Gh_A02G0001	19483	20208	AT2G28330.1	unknown protein; BEST Arabidopsis thaliana protein match is: unknown protein (TAIR:AT1G08035.1); Has 18 Blast hits to 18 proteins in 6 species: Archae - 0; Bacteria - 0; Metazoa - 0; Fungi - 0; Plants - 18; Viruses - 0; Other Eukaryotes - 0 (source: NCBI BLink).	0.216821	0.766547	-0.559427	0.0473057	1.3	1.7	1.7	1	2.3	2.6	2.4	1.1	1.1	3	1.2	0.9	0.7	1.8	1.6	1.9
Gh_A02G0002	21861	36054	AT5G01010.1	CONTAINS InterPro DOMAIN/s: GOLD (InterPro:IPR009038); Has 172 Blast hits to 172 proteins in 43 species: Archae - 0; Bacteria - 0; Metazoa - 95; Fungi - 0; Plants - 63; Viruses - 0; Other Eukaryotes - 14 (source: NCBI BLink).	0.99338	0.235441	-0.00166497	0.13205	21.3	23.4	21.7	20.2	21.2	25	20.7	19.8	28.9	25.3	31.1	25.6	25.7	30.5	21.9	23.1
Gh_A02G0005	55944	59405	AT5G01020.1	Protein kinase superfamily protein	0.530975	0.300642	-0.0152883	-0.0951118	37.6	35.9	33.9	33.4	35.6	36	36.3	34.4	37.2	28	33.5	36.3	33.6	39.4	33.3	37.9
Gh_A02G0006	60341	60790	#N/A	#N/A	0.193625	0.74193	0.356694	0.263034	15.6	11	8.4	7	6.4	7.7	9.3	9.4	0.5	1.2	0.2	0.5	0.1	0.7	0.4	0.8
Gh_A02G0007	62406	67770	AT5G01960.1	RING/U-box superfamily protein	0.165337	0.670763	0.200744	0.0384331	34.2	32.5	31.9	39.2	31.4	26.5	31.2	30.8	25.2	22.4	19.4	28.1	21.9	22.9	19.9	27.9
Gh_A02G0008	68155	70536	AT5G01970.1	unknown protein; BEST Arabidopsis thaliana protein match is: unknown protein (TAIR:AT1G30050.1); Has 240 Blast hits to 236 proteins in 72 species: Archae - 0; Bacteria - 15; Metazoa - 51; Fungi - 19; Plants - 119; Viruses - 0; Other Eukaryotes - 36 (source: NCBI BLink).	0.274614	0.0452683	0.272372	-0.584963	1.8	2.3	2.6	2.6	1.8	1.7	2.3	1.9	1.6	3.5	1.7	2.8	2.8	3.4	3.6	4.6
Gh_A02G0010	75136	76719	AT5G01980.1	RING/U-box superfamily protein	0.651501	0.995437	0.160891	0.208753	4.5	5.2	4.9	5.3	4.3	6	3.4	4.1	4.5	5.9	4.1	4.8	3.6	4.8	3.8	4.5
Gh_A02G0012	84453	86672	AT2G37230.1	Tetratricopeptide repeat (TPR)-like superfamily protein	0.912829	0.647635	0.0306968	0.297681	2.1	2.2	2.1	3.1	2.2	2.5	1.7	2.9	0.9	2.4	0.9	1.7	0.9	1.5	0.6	1.8
Gh_A02G0013	87981	91307	#N/A	#N/A	0.848525	0.845772	0.0703893	-0.0515303	0.4	0.7	0.6	0.4	0.2	0.8	0.5	0.5	0.4	1.5	2.1	1.5	1.5	1.8	1.4	1
Gh_A02G0013	87981	91307	AT2G38610.2	RNA-binding KH domain-containing protein	0.183323	0.407794	0.0881615	0.133629	72.5	68.1	71.1	85.2	74	68.9	70.1	66.3	70.1	34.9	74.8	76.8	58.4	63.8	45.3	66.4
Gh_A02G0014	93172	94206	AT3G08640.1	Protein of unknown function (DUF3411)	0.194193	0.929252	0.059192	0.0120252	48.6	50.7	53.8	48.4	48.3	45.4	51.3	48.4	62	51	63.1	52.8	53	58.6	55.1	60.3
Gh_A02G0015	97886	98911	AT3G08640.1	Protein of unknown function (DUF3411)	0.537575	0.750408	0.0487914	0.0565835	10.4	11.9	10	9.8	10.6	13.3	8.2	8.6	3.8	4.9	1.4	2.9	1.3	5.7	1.1	4.4
Gh_A02G0016	99574	102533	AT3G08650.2	ZIP metal ion transporter family	0.32886	0.127065	-0.130532	-0.288569	6.5	6.8	6.5	6.6	7.8	6.9	7.7	6.5	6.1	7.2	6.8	7.9	7.9	6	10.6	9.7
Gh_A02G0017	104992	112048	AT5G01950.1	Leucine-rich repeat protein kinase family protein	0.236912	0.576404	0.893085	-0.304855	0.2	0.2	0.7	0.2	0.1	0.2	0.2	0.2	0.2	0.7	0.3	0.5	0.3	0.4	0.3	1.1
Gh_A02G0018	119148	121353	AT3G08570.1	Phototropic-responsive NPH3 family protein	0.535617	0.238202	-0.263034	-0.695145	0.4	0.5	0.6	0.5	0.9	1	0.3	0.2	0.7	0.3	0.3	0.8	0.7	0.8	0.5	1.4
Gh_A02G0019	121813	122805	AT3G08560.1	vacuolar H+-ATPase subunit E isoform 2	0.302547	0.32027	0.249978	-0.38109	0.6	1	1.6	1.2	1.1	0.8	0.9	0.9	0.7	1.1	0.7	1.8	0.4	0.9	1.6	2.7
Gh_A02G0021	136082	139320	AT3G08670.1	unknown protein; BEST Arabidopsis thaliana protein match is: unknown protein (TAIR:AT3G51540.1); Has 48380 Blast hits to 29827 proteins in 1356 species: Archae - 46; Bacteria - 5589; Metazoa - 17361; Fungi - 13192; Plants - 2237; Viruses - 905; Other Eukaryotes - 9050 (source: NCBI BLink).	0.477308	0.0647674	0.179706	-0.29956	1.8	2.6	3.5	3.2	2	2.4	2.8	2.6	2	2.8	3.4	3.5	3.9	3.3	3.5	3.7
Gh_A02G0022	140803	142432	AT1G64230.2	ubiquitin-conjugating enzyme 28	0.176333	0.452072	0.180775	-0.0791724	356.1	272.6	362.8	286.4	249.8	285.6	296.8	295.2	269.1	306.4	218.7	464.4	286.7	236.6	336	470.3
Gh_A02G0023	144313	146046	AT1G64230.2	ubiquitin-conjugating enzyme 28	0.0578585	0.688791	0.163605	0.0175811	601.3	542.2	604.7	481.1	468.5	481.3	534.1	506.4	470.7	501.2	400.8	749.1	468.5	420	565.9	641.7
Gh_A02G0025	151804	155678	AT2G38570.1	CONTAINS InterPro DOMAIN/s: PRC-barrel-like (InterPro:IPR011033); Has 300 Blast hits to 300 proteins in 81 species: Archae - 0; Bacteria - 135; Metazoa - 0; Fungi - 0; Plants - 37; Viruses - 0; Other Eukaryotes - 128 (source: NCBI BLink).	0.130106	0.262242	-0.280628	-0.182478	4.1	3.9	3.4	4.9	5.2	5.1	5	4.5	2.3	2.1	1.4	3.1	2	2.8	2.4	2.9
Gh_A02G0028	168358	173569	AT5G04930.1	aminophospholipid ATPase 1	0.136396	0.533764	-0.512813	-0.509674	4.6	5.1	3.5	3.2	7	8.8	4.6	3	2.1	1.8	0.7	1.3	1	2.6	1.8	3
Gh_A02G0028	168358	173569	AT5G04930.1	aminophospholipid ATPase 1	0.399818	0.453103	-0.0708213	0.147226	9.3	7.8	7.5	7.2	8.1	7.2	9.3	8.8	7.1	5.5	7.1	7.1	6	7.9	4.6	5.7
Gh_A02G0030	189156	190700	AT2G38550.1	Transmembrane proteins 14C	0.313791	0.564951	-0.0419824	0.0231577	26.7	26.8	22.5	25.6	25.5	27.4	24.1	27.6	30	36	30.8	28.8	30.8	28.2	34.2	30.4
Gh_A02G0034	209772	211688	AT3G08760.1	Protein kinase superfamily protein	0.123026	0.167395	-0.22556	0.23644	1.5	1.5	1.8	1.7	1.9	1.9	2.2	1.6	2.4	2.1	2.1	2	2	2.2	1.6	1.5
Gh_A02G0038	241352	245826	AT1G29690.1	MAC/Perforin domain-containing protein	0.965865	0.547411	0.0356239	-0.0455147	4.7	5.5	4.7	5.6	5.2	5.5	4.9	4.4	3.6	5.8	3.1	3.1	3.9	3.8	4.3	4.1
Gh_A02G0039	248199	251094	AT5G01850.1	Protein kinase superfamily protein	0.572438	0.424871	-0.24731	-0.185303	2.6	3.4	3.3	3	3.2	5.1	3.5	2.8	2.1	9.3	2.2	6.1	5.4	5.4	6.1	5.5
Gh_A02G0040	258537	264992	AT3G51620.2	PAP/OAS1 substrate-binding domain superfamily	0.633577	0.21427	-0.0628877	-0.293731	5.4	5	4.3	5.5	5.5	6	5.2	4.4	3.7	7.7	3.3	7	5.4	6.3	6.3	8.6
Gh_A02G0041	267292	273122	AT3G51620.2	PAP/OAS1 substrate-binding domain superfamily	0.605519	0.30981	-0.0410273	-0.1731	8.6	7.6	7	8	9	9.1	7.4	6.6	6.5	12	5.8	11	8.8	9.7	8.7	12.6
Gh_A02G0043	284093	285007	AT5G01840.1	ovate family protein 1	0.0479448	0.0740509	-0.836501	0.817136	1.1	0.7	0.4	0.6	0.8	1.8	1.1	1.3	4.4	4.2	4.1	2.1	1.5	3.2	1.3	2.4
Gh_A02G0047	312633	313985	AT5G58380.1	SOS3-interacting protein 1	0.195142	0.699844	-0.0867116	0.0668034	11.3	11.8	10.1	12	11.8	13.3	11.9	11	16.6	18.6	16.2	14.9	14.3	16.2	16	16.8
Gh_A02G0048	331562	331759	AT5G03850.1	Nucleic acid-binding, OB-fold-like protein	0.686852	0.0162488	0.142951	0.273526	206	205.7	213.9	234.1	199.4	218	177.5	183.7	222.9	248.9	264.9	234.9	171.8	208.3	210	213.7
Gh_A02G0049	333293	335023	AT3G51730.1	saposin B domain-containing protein	0.176289	0.783929	0.45674	0.100949	102.1	99.1	99.5	107.6	76.5	39.4	86.5	95.1	152.5	167.8	139.7	160	152.9	60.4	159.3	205.5
Gh_A02G0051	339729	342248	AT2G38370.1	Plant protein of unknown function (DUF827)	0.449126	0.408181	0.0703893	0.15544	46.5	55.8	47.8	57.8	53	45.4	47.2	52.4	20.5	8.9	16.4	14.9	12.7	18.8	10.7	12.3
Gh_A02G0054	368712	370854	AT3G51710.1	D-mannose binding lectin protein with Apple-like carbohydrate-binding domain	0.56267	0.749592	0.0629142	0.10497	15.5	16.4	11.2	10.8	14.1	14.9	11.3	11.3	2.1	0.9	1.3	1.4	1.7	1.2	1.4	1
Gh_A02G0055	381539	387423	AT3G08860.1	PYRIMidINE 4	0.25025	0.275706	-1.0268	-0.599913	2	2.2	1.1	2.7	3.9	8.8	2.1	1.5	2.3	9.6	0.2	7.1	6.9	13.2	1.4	7.6
Gh_A02G0056	389045	399855	AT3G08850.1	HEAT repeat ;WD domain, G-beta repeat protein protein	0.0568789	0.119462	-0.157541	-0.163136	3.9	4.2	3.8	3.7	4.4	4.1	4.9	4	3.4	3.8	2.9	4.1	4.1	4.4	3.6	3.8
Gh_A02G0057	401247	405800	AT2G38410.1	ENTH/VHS/GAT family protein	0.441223	0.478802	-0.33361	-0.153805	3.5	2.1	3.3	3.4	4.6	7.2	2.1	1.6	3.6	25.6	0.8	18	11.4	12.6	11.8	17.6
Gh_A02G0058	420332	424256	AT3G03080.1	Zinc-binding dehydrogenase family protein	0.666621	0.393315	0.443808	0.673102	58.5	32.8	57.6	52	7.9	33.8	40.6	65.4	75.5	7.2	12.1	38.5	32.9	13.9	4.9	31.9
Gh_A02G0062	485938	489782	AT5G16990.1	Zinc-binding dehydrogenase family protein	0.758103	0.764592	0.282531	0.14543	5.2	7.7	10.7	6.2	5.3	8.4	6.4	4.4	8.1	4.4	7.4	9.3	5.9	10.4	5	5.1
Gh_A02G0063	491435	493373	AT5G16990.1	Zinc-binding dehydrogenase family protein	0.600895	0.464423	0.00568766	0.0690478	79.9	83.8	80.7	86	84.5	76.4	76.5	91.7	61.4	36.2	64.4	69.1	65.8	55.3	42.4	56.8
Gh_A02G0064	496296	500823	AT2G31810.1	ACT domain-containing small subunit of acetolactate synthase protein	0.362381	0.963382	-0.200465	0.260764	3.7	3.6	4.9	3.9	5.1	5.6	3.4	4.4	2.4	4.5	1.5	4.3	2.5	3.1	1.9	3.1
Gh_A02G0065	511434	515370	AT2G31800.1	Integrin-linked protein kinase family	0.346716	0.405389	-0.610053	-0.227562	1.2	1.6	1.6	1.3	1.8	4.6	1.1	1.2	1.6	12.5	1.3	4.5	5.8	7.2	3.9	6.4
Gh_A02G0066	518147	520394	AT3G42170.1	BED zinc finger ;hAT family dimerisation domain	0.790083	0.798788	0.0466501	0.116724	5.5	5.6	4.8	6.1	5.7	5.4	5.3	4.9	4.1	4.7	5.8	4.7	3.9	6.1	4	3.8
Gh_A02G0067	522786	524973	AT2G43820.1	UDP-glucosyltransferase 74F2	0.0908295	0.672837	1.18442	-0.459432	0.4	0.4	1.2	0.5	0.2	0.5	0.3	0.1	0.3	0.7	0.7	0.7	0.5	2	0.4	0.4
Gh_A02G0068	528018	529507	AT2G44200.1	CBF1-interacting co-repressor CIR, N-terminal;Pre-mRNA splicing factor	0.00512303	0.694135	-0.330824	-0.0331669	5.4	4.8	4.4	4.8	6.6	6.5	5.7	5.6	5.8	8.3	7.3	4.4	5.4	8.2	6.6	6.2
Gh_A02G0069	535222	545413	AT1G05690.1	BTB and TAZ domain protein 3	0.362421	0.641545	-0.309544	-0.0500407	3.3	3.5	2.4	2.5	3.8	5.4	2.8	2.5	2.3	14.9	4.2	4.1	5.7	7.1	5.9	7.7
Gh_A02G0070	556501	559726	AT2G43800.1	Actin-binding FH2 (formin homology 2) family protein	0.290099	0.578969	-0.879146	0.40439	1.2	1.8	1	1.6	2.5	6.5	0.7	0.6	0.6	1.8	0.1	2	0.9	1.9	0.3	0.3
Gh_A02G0072	586260	593169	AT5G49960.1	unknown protein; CONTAINS InterPro DOMAIN/s: Protein of unknown function DUF1012 (InterPro:IPR010420); BEST Arabidopsis thaliana protein match is: Protein of unknown function (DUF1012) (TAIR:AT5G02940.1); Has 1807 Blast hits to 1807 proteins in 277 species: Archae - 0; Bacteria - 0; Metazoa - 736; Fungi - 347; Plants - 385; Viruses - 0; Other Eukaryotes - 339 (source: NCBI BLink).	0.498425	0.914982	-0.436099	-0.0588937	0.2	0.5	0.6	0.4	0.4	0.7	0.8	0.4	0.3	0.8	0.4	0.9	0.6	1	0.5	0.4
Gh_A02G0073	594987	598554	AT5G49910.1	chloroplast heat shock protein 70-2	0.253412	0.163238	-0.0781122	0.249978	36.9	31.2	32.4	37.9	41.1	36.4	34.4	34.2	24.6	26.6	20.3	25.3	19.8	23.5	16.5	21.6
Gh_A02G0074	600079	602880	AT4G13650.1	Pentatricopeptide repeat (PPR) superfamily protein	0.2958	0.00248008	-0.184425	0.906891	0.7	1.3	1.2	1.2	1.3	1.4	1.3	1	0.7	0.8	0.8	0.7	0.4	0.6	0.2	0.4
Gh_A02G0075	605671	612831	AT3G14470.1	NB-ARC domain-containing disease resistance protein	0.32534	0.430267	-0.263034	0.509014	0.7	0.9	0.6	0.8	0.9	1.4	0.8	0.5	0.5	1.8	0.5	0.9	0.6	1.2	0.4	0.4
Gh_A02G0076	634900	638360	AT1G17130.1	Family of unknown function (DUF572)	0.718589	0.739058	0.0201427	0.0648998	13.9	13.5	16.8	13.5	13.6	18.8	11.8	12.7	16	23.1	13.8	15.3	14.4	17.8	15.9	17.1
Gh_A02G0077	640423	654390	AT3G59770.2	sacI homology domain-containing protein / WW domain-containing protein	0.89433	0.351507	-0.222392	0.31034	0.2	0.3	0.4	0.3	0.3	0.8	0.2	0.1	0.6	0.6	1	0.9	0.6	1.3	0.3	0.3
Gh_A02G0077	640423	654390	AT5G39740.2	ribosomal protein L5 B	0.0786247	0.700525	-0.173113	0.215587	64.7	63.9	64.1	68.5	72.3	86.7	63	72.5	47.8	49.6	28	72	38.4	42	33.1	56.5
Gh_A02G0078	675909	677466	AT5G22670.1	F-box/RNI-like/FBD-like domains-containing protein	0.128379	0.942647	-0.317482	0.36257	1.9	1.4	1.5	1.7	2	2.2	2.1	1.8	1	1.9	0.8	1.7	0.8	0.9	1.1	1.4
Gh_A02G0079	681257	694393	AT5G60610.1	F-box/RNI-like superfamily protein	0.266504	0.870578	-0.211976	0.154328	3.4	3.4	3.6	3.5	4.1	5	3.7	3.3	1.5	2.6	0.8	2	1.8	2.4	0.6	1.4
Gh_A02G0080	697341	704493	AT2G43790.1	MAP kinase 6	0.201153	0.784533	0.0887042	-0.0580406	15.7	18	17.3	14.4	14.9	15.2	14.8	16.6	13.6	16.1	17.9	13.3	16.1	16.6	16.3	14.4
Gh_A02G0081	707734	708390	AT3G09510.1	Ribonuclease H-like superfamily protein	0.199865	0.0965431	0.18656	0.489656	8.6	7.2	8.4	9.6	8	6.4	7.1	8.2	10	5.7	15	10.3	7.9	6.7	7.6	7
Gh_A02G0092	853753	856166	AT3G59690.1	IQ-domain 13	0.635306	0.957564	-0.371969	-0.144178	2.3	2.5	3.7	6.8	6.5	8.2	3	2.1	34.7	81.6	249.9	151.4	184	194.6	124.4	69
Gh_A02G0094	873691	881518	AT3G59660.1	C2 domain-containing protein / GRAM domain-containing protein	0.158759	0.416803	-0.375039	0.626382	3.1	3.9	3	2.8	5.3	4.3	3.5	3.5	2.4	7.7	2.5	3.3	3.1	3.4	1.8	2
Gh_A02G0095	882481	884714	AT1G05710.5	basic helix-loop-helix (bHLH) DNA-binding superfamily protein	0.23748	0.773444	-1.16262	0.388196	2.3	3.9	0.9	1.7	7.5	9.5	0.9	1.8	2.2	21.7	1.5	3	3	15.5	1.1	2.1
Gh_A02G0096	894467	899197	AT1G73180.1	Eukaryotic translation initiation factor eIF2A family protein	0.351764	0.977176	-0.23613	-0.038577	10.6	11.1	11.4	10.2	14	17	9	11	7.4	12.3	7.3	9.9	8.2	17	4.9	7.8
Gh_A02G0097	901197	904325	AT3G14460.1	LRR and NB-ARC domains-containing disease resistance protein	0.474053	0.754084	-0.36257	0.206451	0.6	0.8	0.5	0.2	0.6	1	0.6	0.5	0.3	0.6	0.3	0.3	0.2	0.6	0.3	0.2
Gh_A02G0098	905322	910121	AT4G27190.1	NB-ARC domain-containing disease resistance protein	0.0510897	0.835767	-0.462972	0.121991	0.9	1	1	0.8	1.4	1.6	1	1.1	0.7	1.3	0.9	0.8	0.6	1.8	0.5	0.5
Gh_A02G0100	916370	919952	AT3G08590.2	Phosphoglycerate mutase, 2,3-bisphosphoglycerate-independent	0.0049834	0.0777641	-0.230326	0.340356	39.1	40.7	42.9	43.1	48.2	49	47.7	49.6	53.1	33.1	45.2	38	38.3	36.4	24	35.1
Gh_A02G0101	922346	930754	AT5G40520.2	unknown protein; FUNCTIONS IN: molecular_function unknown; INVOLVED IN: biological_process unknown; LOCATED IN: cellular_component unknown; EXPRESSED IN: 23 plant structures; EXPRESSED DURING: 11 growth stages; Has 3696 Blast hits to 2485 proteins in 391 species: Archae - 10; Bacteria - 571; Metazoa - 1013; Fungi - 530; Plants - 217; Viruses - 74; Other Eukaryotes - 1281 (source: NCBI BLink).	0.00318541	0.649332	-0.521953	0.252766	1.1	0.9	1.1	0.8	1.4	1.5	1.3	1.4	1.2	1.9	1.1	1.4	0.7	1.9	0.9	1.2
Gh_A02G0101	922346	930754	#N/A	#N/A	0.723013	0.576035	0.078712	0.528379	3.7	3.6	2.9	1.1	1.1	4.9	1.7	3	1.1	4.2	0.6	1.6	0.9	1	0.7	2.6
Gh_A02G0102	931389	935261	AT2G43500.2	Plant regulator RWP-RK family protein	0.187771	0.560398	-0.672425	-0.0840643	0.9	0.8	0.5	1	1.7	1.8	1.1	0.5	0.6	2.2	0.8	1.4	1	2.3	1.2	0.8
Gh_A02G0109	1014714	1017915	AT1G08760.1	Plant protein of unknown function (DUF936)	0.553225	0.656726	-0.123989	-0.0896372	1.9	1.7	2.2	2	2	2.4	2.5	1.6	2.1	4.6	5.2	3.7	3.5	5.2	4.7	3.2
Gh_A02G0110	1023477	1029075	AT1G08450.1	calreticulin 3	0.271948	0.313262	-0.105441	0.529295	41.4	48.9	35.3	35.3	47	37.7	43.3	45.1	26.1	53.6	16.7	21.8	23.8	19.6	18.1	20.4
Gh_A02G0111	1035378	1041366	AT2G43410.4	RNA binding	0.273228	0.22234	-0.134542	0.250696	3.4	3.3	3.2	3.4	3.4	4	2.8	4.4	3.9	4.4	4	4	3	4.2	3.1	3.4
Gh_A02G0112	1046188	1049601	AT1G06110.1	SKP1/ASK-interacting protein 16	0.0141389	0.72194	-0.284615	0.00263988	8.3	9.1	10.9	9.3	11.6	11.1	12.7	10.4	13.3	13.8	17.2	10.4	14.3	12.5	13.9	13.9
Gh_A02G0113	1055196	1058825	AT1G06070.1	Basic-leucine zipper (bZIP) transcription factor family protein	0.165936	0.981689	-0.523562	0.0619277	2.6	3	3.1	2.5	3.8	6.8	2.3	3.2	2.2	5.4	1.2	3.1	1.9	5	1.6	2.9
Gh_A02G0115	1072152	1072961	AT3G59520.1	RHOMBOid-like protein 13	0.767948	0.442767	-0.0206103	-0.164189	4.2	2.5	3.1	4.1	4	4.1	2.7	3.3	4.1	6.9	7.2	4.2	5.7	7.3	7.1	5
Gh_A02G0118	1094572	1099252	AT5G58003.1	C-terminal domain phosphatase-like 4	0.123046	0.30302	-0.280108	-0.202189	2.8	2.6	2.2	2.2	3.8	3.2	2.7	2.2	1.9	4.1	1.6	3.7	3.1	3.7	2.5	3.7
Gh_A02G0119	1103570	1106552	AT1G30890.2	Integral membrane HRF1 family protein	0.539891	0.782009	-0.0624406	0.00359327	14.9	16.4	10.6	10.1	13.1	10.3	15.2	15.7	11.1	12.5	7.6	9	9.9	7.2	10.7	12.3
Gh_A02G0121	1116828	1118807	AT3G48560.1	chlorsulfuron/imidazolinone resistant 1	0.63059	0.0428098	0.120995	0.505384	20	22.5	22.5	24.5	19.9	19.1	24.1	19.2	17.6	17.9	11.8	15.3	10.4	12	9.2	12.5
Gh_A02G0122	1120000	1122293	AT3G59470.2	Far-red impaired responsive (FAR1) family protein	0.172787	0.724129	-0.333737	0.0985638	5.1	4	3	2.5	4.2	5.7	3.9	4.6	1.7	4.1	2.3	2.5	1.7	3.3	2.5	2.4
Gh_A02G0123	1124783	1126309	AT4G22720.2	Actin-like ATPase superfamily protein	0.179782	0.267806	-0.26366	0.296811	10.1	9.9	9.3	9.1	12.3	14.1	9.6	10.1	9.4	17.9	11.1	10	10.1	10.7	9	9.6
Gh_A02G0124	1128989	1130359	AT2G43280.1	Far-red impaired responsive (FAR1) family protein	0.235808	0.860344	-0.415037	-0.0310269	1.1	1.1	0.8	0.6	0.9	2.1	1	0.8	1.1	2.3	0.3	0.9	0.9	2.2	0.5	1.1
Gh_A02G0126	1138386	1139873	AT5G12890.1	UDP-Glycosyltransferase superfamily protein	0.313222	0.129517	-0.0988958	0.408606	10.6	10.7	12.2	11.6	12.6	9.8	12.1	13.8	12.2	4.6	10.3	10.2	7.3	7.7	5.1	8
Gh_A02G0130	1265241	1273675	AT2G31660.1	ARM repeat superfamily protein	0.961613	0.256166	0.0134706	0.280876	12.2	11.3	14.6	15.7	16.3	10.3	13.4	13.3	15.7	7.3	18.5	12.2	11.8	11.7	9	11.7
Gh_A02G0131	1275619	1281269	AT1G05840.1	Eukaryotic aspartyl protease family protein	0.245354	0.875436	-0.19592	0.193538	5.5	4.2	3.5	3.3	4.5	4.2	5.3	4.9	4.3	8.7	6.4	3.7	5	6	4.7	4.5
Gh_A02G0132	1283465	1285420	AT1G05810.1	RAB GTPase homolog A5E	0.199893	0.959012	0.0992379	-0.0467355	25.7	23.9	27.7	26.5	25	21.8	23.3	26.8	36.9	26.3	41	26.4	29.7	31.6	37.8	35.8
Gh_A02G0134	1345801	1346361	AT1G21310.1	extensin 3	0.593564	0.710697	-0.0272994	0.228563	80.1	243.6	186.4	285.6	123	149.2	266.7	272	641.8	247.6	197.3	483.1	261.4	307.2	370.7	400.5
Gh_A02G0135	1362757	1369236	AT2G43160.1	ENTH/VHS family protein	0.575188	0.426282	0.0648951	-0.113684	47.4	45.1	45.6	50.6	44.3	40.4	51.6	44.1	79.2	59.5	101.6	81.7	89.5	90.3	88.8	79.8
Gh_A02G0136	1453068	1454252	AT5G22355.1	Cysteine/Histidine-rich C1 domain family protein	0.619015	0.662828	-0.0780025	0.152003	0.4	1.1	0.8	1.3	0.6	0.8	1.2	1.2	2.6	1.5	1	1.9	1.1	1.8	1.7	1.7
Gh_A02G0137	1458542	1460581	AT5G45730.1	Cysteine/Histidine-rich C1 domain family protein	0.454276	0.850259	0.762501	0.526748	6.1	1.1	1.3	1	0.8	4.1	0.2	0.5	3.9	3	0.9	0.7	0.4	3.4	1.5	0.6
Gh_A02G0138	1463938	1466239	AT3G59310.1	Eukaryotic protein of unknown function (DUF914)	0.39532	0.252789	-0.0503954	0.655727	16.8	16.5	16.2	15.2	14.1	20.7	14.7	17.5	38.4	25.8	11.6	20.3	21.8	15.4	5.4	18.4
Gh_A02G0138	1463938	1466239	AT3G59310.1	Eukaryotic protein of unknown function (DUF914)	0.49066	0.254347	-0.0227853	0.650416	17.7	17.7	17.1	16.6	14.7	21.9	15.1	18.5	39.5	26.7	12	21	22.7	16.1	5.7	18.7
Gh_A02G0139	1474094	1477203	AT1G06710.1	Tetratricopeptide repeat (TPR)-like superfamily protein	0.0772241	0.718773	-0.431716	-0.0443941	1	1.3	0.8	1.2	1.2	2	1.4	1.2	0.9	0.9	0.5	0.9	0.8	1.4	0.4	0.7
Gh_A02G0140	1479371	1482712	AT1G06710.1	Tetratricopeptide repeat (TPR)-like superfamily protein	0.790132	0.644407	0.257158	0.201634	0.8	1.6	1.4	1.1	1.2	1.2	0.9	0.8	1	1.5	1.1	1	0.8	1.4	0.7	1.1
Gh_A02G0142	1490554	1493026	AT3G59350.3	Protein kinase superfamily protein	0.127648	0.629472	-0.127778	0.139275	30.7	25	24.5	26.7	31.8	30.6	28.1	26.3	20.7	37.4	12.6	27.1	20.5	24.5	15.1	28.7
Gh_A02G0143	1500646	1507833	AT2G31510.1	IBR domain-containing protein	0.283586	0.24738	-0.0716379	-0.107403	19.9	23	20.5	19.1	21.6	19.5	24.2	21.4	15.6	18.2	14.7	14.9	16.8	20.7	14.9	15.9
Gh_A02G0144	1508323	1512491	AT2G31500.1	calcium-dependent protein kinase 24	0.372229	0.393391	-0.0740006	-0.452512	0.6	0.5	0.4	0.4	0.4	0.6	0.4	0.6	0.2	0.9	0.3	0.5	0.4	0.8	0.7	0.7
Gh_A02G0147	1528495	1534079	AT1G05894.1	unknown protein; LOCATED IN: chloroplast; BEST Arabidopsis thaliana protein match is: unknown protein (TAIR:AT2G31480.1); Has 35333 Blast hits to 34131 proteins in 2444 species: Archae - 798; Bacteria - 22429; Metazoa - 974; Fungi - 991; Plants - 531; Viruses - 0; Other Eukaryotes - 9610 (source: NCBI BLink).	0.756374	0.898042	0	0.0951572	1.7	1.6	1.1	1.1	1.3	0.8	1.5	1.9	0.9	1.9	0.9	1	0.9	1.6	1	0.9
Gh_A02G0147	1528495	1534079	AT3G11470.2	4'-phosphopantetheinyl transferase superfamily	0.498565	0.620117	-0.130397	0.340075	5	3.7	2.9	3.2	4.3	3.8	4.5	3.6	2.8	2.6	1.5	3.1	1.9	2.8	1.4	1.8
Gh_A02G0148	1536258	1539032	AT2G43320.2	S-adenosyl-L-methionine-dependent methyltransferases superfamily protein	0.800442	0.566862	-0.00797071	-0.0728506	11.8	8.8	9.9	5.6	9.1	10.5	7.9	8.8	5.7	6.5	7.3	5.6	6.3	7.6	5.9	6.6
Gh_A02G0149	1544175	1545987	AT2G31440.1	INVOLVED IN: positive regulation of catalytic activity, protein processing; LOCATED IN: integral to membrane; EXPRESSED IN: 24 plant structures; EXPRESSED DURING: 15 growth stages; CONTAINS InterPro DOMAIN/s: Aph-1 (InterPro:IPR009294); Has 268 Blast hits to 262 proteins in 79 species: Archae - 0; Bacteria - 0; Metazoa - 212; Fungi - 0; Plants - 34; Viruses - 0; Other Eukaryotes - 22 (source: NCB…	0.626363	0.154547	0.00630687	0.101558	24	26.1	21.6	20	23.4	22.2	23.2	22.5	20.3	18.4	21	16.8	16.4	18.2	18.3	18.4
Gh_A02G0151	1594674	1608659	AT1G05910.1	cell division cycle protein 48-related / CDC48-related	0.866918	0.320193	0.0333761	-0.0464489	11.1	11.7	12.5	12.8	13.2	11.2	10.8	11.8	11	13.7	12.9	11.3	12.3	13.4	12.4	12.4
Gh_A02G0152	1614280	1615722	AT5G62990.1	Ubiquitin carboxyl-terminal hydrolase family protein	0.651691	0.227453	-0.247928	-0.247928	0.5	0.4	0.3	0.4	0.2	0.8	0.3	0.6	0.3	0.4	0.5	0.4	0.5	0.5	0.4	0.5
Gh_A02G0153	1618557	1620337	AT3G07880.1	Immunoglobulin E-set superfamily protein	0.463248	0.180235	0.0491689	0.975995	129.9	134.3	132.9	140.1	114.6	115.8	155.9	132.9	27	3.3	7.2	22.1	10.2	5.7	5.1	9.3
Gh_A02G0154	1633356	1637309	AT1G14780.1	MAC/Perforin domain-containing protein	0.509931	0.117863	0.163101	0.428843	6.3	5.9	8.6	8.2	4.1	5.6	7.1	9.1	4.9	2.9	2.6	3.6	2.2	3	1.9	3.3
Gh_A02G0155	1641654	1643705	#N/A	#N/A	0.312937	0.950586	0.254814	0.171611	5.6	7	9.8	9.1	5.5	8.4	6.2	6.3	6.7	4	5.6	5.1	3.2	7.1	5	3.7
Gh_A02G0155	1641654	1643705	AT2G33730.1	P-loop containing nucleoside triphosphate hydrolases superfamily protein	0.351267	0.986092	-0.0891259	0.0697883	10.3	10	9.9	10.6	10.7	12.4	9.3	11	8.3	10.8	7.9	9	8.4	10.4	6.1	9.4
Gh_A02G0156	1650702	1651718	AT3G25400.1	CONTAINS InterPro DOMAIN/s: NTP Pyrophosphohydrolase MazG-related, RS21-C6 (InterPro:IPR011394), EAR (InterPro:IPR009039), NTP pyrophosphohydrolase MazG, putative catalytic core (InterPro:IPR004518); Has 1123 Blast hits to 1121 proteins in 452 species: Archae - 22; Bacteria - 753; Metazoa - 81; Fungi - 3; Plants - 83; Viruses - 0; Other Eukaryotes - 181 (source: NCBI BLink).	0.527767	0.576837	-0.486987	0.971511	2.7	3.4	4.1	3	4.7	10.3	2.3	1.2	1.2	26.4	0.4	7.1	4.1	6.3	3.2	4.3
Gh_A02G0162	1720421	1723152	AT3G23700.1	Nucleic acid-binding proteins superfamily	0.467071	0.187859	-0.203533	0.523562	4.5	3.7	4.9	3.4	4.3	4.6	5	5.1	1.4	1.4	0.6	1.2	0.6	1.2	0.6	0.8
Gh_A02G0164	1745614	1747359	AT3G07340.1	basic helix-loop-helix (bHLH) DNA-binding superfamily protein	0.757155	0.544509	-0.00448739	0.201761	37	43.2	42.3	38	35.4	40.6	48.7	36.3	20.5	7.5	6.9	21.8	12.6	12	10.7	14
Gh_A02G0165	1761792	1762169	AT2G31980.1	PHYTOCYSTATIN 2	0.770379	0.628077	0.195839	-0.923487	106	113.2	131.4	101.6	63.4	80.9	111.3	139.2	9.5	0.4	2.1	12.2	4.2	6.7	1.7	33.3
Gh_A02G0166	1762426	1768445	AT5G48570.1	FKBP-type peptidyl-prolyl cis-trans isomerase family protein	0.656172	0.667611	0.250082	-0.837447	26	27.2	32.7	27.2	15.2	20	26.4	33.5	2.3	0.1	0.5	3.2	1	1.6	0.4	7.9
Gh_A02G0167	1770989	1775536	AT1G05520.1	Sec23/Sec24 protein transport family protein	0.501649	0.695902	-0.102411	-0.0882499	19.7	20.6	16.7	23.2	23.5	15.3	22.9	24.4	12.8	10.9	13.2	17	16.5	12.7	11.7	16.4
Gh_A02G0174	1983024	1986277	AT3G23750.1	Leucine-rich repeat protein kinase family protein	0.470809	0.126344	0.0511043	0.285949	27.9	31.7	33	36.7	28	29.1	34.1	33.6	14.8	7.7	13.8	13.2	9.1	9.7	10	11.8
Gh_A02G0176	1989653	1991485	AT4G14050.1	Pentatricopeptide repeat (PPR) superfamily protein	0.0474149	0.586963	-0.189034	0.234465	1.2	1.4	1.1	1.3	1.5	1.5	1.4	1.3	0.9	1.4	0.7	1	0.5	1	1	0.9
Gh_A02G0177	2004131	2005878	#N/A	#N/A	0.829845	0.480945	-0.0892673	-0.123735	17.2	15.4	17.1	16.1	15.5	16.8	17.5	20.2	4.8	3.8	2.8	8.7	4.2	5.4	3.8	8.5
Gh_A02G0178	2012754	2016611	AT4G14040.1	selenium-binding protein 2	0.737471	0.938918	0.270089	0.551781	2.1	2.2	5.5	2.5	2.6	3.1	2.3	2.2	6	85.6	2.6	19.7	13.8	10.7	14.9	38.3
Gh_A02G0182	2037334	2039363	AT4G13980.1	winged-helix DNA-binding transcription factor family protein	0.947104	0.607685	0.02584	-0.00607451	3.6	4.1	5.2	4	3.5	7.6	3.2	2.3	4.1	10.6	2.6	6.4	5.1	7.9	4.5	6.3
Gh_A02G0183	2043613	2043987	AT4G13950.1	ralf-like 31	0.410566	0.990786	0.396517	0.0506261	3.9	2.6	3.8	2.6	2.9	4.8	1.2	0.9	0.3	1.8	0.2	0.6	0.2	1.4	0.2	1
Gh_A02G0186	2052490	2062574	AT2G31970.1	DNA repair-recombination protein (RAD50)	0.498413	0.758356	-0.0890512	0.154328	13.4	13.6	14.2	12.2	12.1	12.4	15.6	16.7	3.5	4.1	2	4.2	2.6	4.5	2.1	3.2
Gh_A02G0187	2065414	2066231	AT4G29660.1	embryo defective 2752	0.99205	0.495325	-0.00958605	0.316222	31.9	29.2	24.8	19.1	22.2	25.9	30.7	26.9	16.9	23.9	18.4	16.5	15.2	13.5	13	19.1
Gh_A02G0188	2087283	2088644	AT3G23820.1	UDP-D-glucuronate 4-epimerase 6	0.0554283	0.342835	0.197367	0.876914	152.9	169.8	159.9	177.5	153.9	137.5	125.3	159	25.6	54.5	6.6	80.6	21.2	14.7	20	35.2
Gh_A02G0189	2093671	2094980	AT4G13850.4	glycine-rich RNA-binding protein 2	0.294193	0.46855	-0.424555	0.315886	14.4	16.1	7.7	10.9	17.4	24.3	13.4	10.8	11.7	17.4	3.7	8.9	7.2	9.2	8.7	8.4
Gh_A02G0189	2093671	2094980	AT4G13850.3	glycine-rich RNA-binding protein 2	0.555764	0.0175983	-0.141788	0.554898	21.9	24.6	27.7	23.6	28	33.1	23.5	23.3	30	25.4	23.6	23.1	12.7	15.6	16.1	25.1
Gh_A02G0190	2102619	2106600	AT5G43490.1	unknown protein; Has 1807 Blast hits to 1807 proteins in 277 species: Archae - 0; Bacteria - 0; Metazoa - 736; Fungi - 347; Plants - 385; Viruses - 0; Other Eukaryotes - 339 (source: NCBI BLink).	0.0639135	0.708907	-0.162271	-0.11518	5.2	4.8	5.4	5.6	6.5	6.2	5.2	5.6	6.7	14	9.1	7.5	8.1	9.6	13.9	8.8
Gh_A02G0191	2108148	2110240	AT4G13830.2	DNAJ-like 20	0.15329	0.16046	-0.324525	-0.208587	9.2	8.7	8.7	6.7	7.9	11.9	12.4	9.5	12.8	14.5	10.7	11.5	13.8	17.1	10.5	15.8
Gh_A02G0192	2114312	2118888	AT3G23900.3	RNA recognition motif (RRM)-containing protein	0.0531437	0.686324	-0.217905	0.0582986	9.7	10.2	8.4	8.5	11.9	10.9	11	9	6	12.5	4	7.8	7.4	9.7	4.7	7.3
Gh_A02G0193	2123560	2148566	AT4G13800.1	Protein of unknown function (DUF803)	0.0893976	0.454108	0.385891	0.0641303	3.3	2.7	2	1.8	2.1	1.9	2	1.5	2	1.1	2.1	1.7	1.4	2.1	1.8	1.3
Gh_A02G0208	2359725	2362519	AT5G62270.2	FUNCTIONS IN: molecular_function unknown; INVOLVED IN: biological_process unknown; LOCATED IN: cellular_component unknown; BEST Arabidopsis thaliana protein match is: mucin-related (TAIR:AT2G02880.1).	0.0393208	0.10289	-0.384377	0.294113	9.1	7.4	7.5	8.1	13.2	10.2	9.2	9.3	6.1	8.1	5.1	5.1	4.7	5.7	5.1	4.4
Gh_A02G0210	2384920	2389786	AT1G04910.1	O-fucosyltransferase family protein	0.542241	0.27896	0.0789105	0.0864482	47.4	45.1	37.3	46.8	39.4	37.6	40.8	49.4	27.4	24.9	30.4	23.9	23.4	28.3	24.7	24
Gh_A02G0211	2392507	2397336	AT1G04830.1	Ypt/Rab-GAP domain of gyp1p superfamily protein	0.281385	0.11251	-0.0780025	0.247928	6.1	6.1	6.8	6.2	6.5	7.1	6.5	6.5	6.9	5.3	8.1	6.3	5	6.6	4.9	5.9
Gh_A02G0212	2401172	2403360	AT1G04840.1	Tetratricopeptide repeat (TPR)-like superfamily protein	0.101786	0.563028	-0.628031	0.63743	0.3	0.3	0.2	0.3	0.4	0.7	0.3	0.3	0.2	0.8	0.2	0.2	0.2	0.4	0.2	0.1
Gh_A02G0212	2401172	2403360	AT1G04840.1	Tetratricopeptide repeat (TPR)-like superfamily protein	0.447992	0.570829	-0.280108	0.347923	0.4	0.3	0.4	0.3	0.3	0.7	0.4	0.3	0.4	0.5	0.1	0.4	0.3	0.3	0.3	0.2
Gh_A02G0213	2406635	2412585	AT2G32760.1	unknown protein; Has 229 Blast hits to 229 proteins in 104 species: Archae - 0; Bacteria - 2; Metazoa - 79; Fungi - 90; Plants - 49; Viruses - 0; Other Eukaryotes - 9 (source: NCBI BLink).	0.256996	0.428819	-0.214444	0.279073	7.9	8.2	8.1	7	8.4	9.8	8.2	9.8	4.8	6.7	4.2	4.2	4	4.7	3.7	4
Gh_A02G0216	2483904	2486855	AT3G25040.1	endoplasmic reticulum retention defective 2B	0.689783	0.78262	0.0988918	0.118093	6.2	20.4	9.6	43.8	12.7	12	20.8	29.2	5.2	14.4	4.1	36.1	10.3	9.6	14.7	20.5
Gh_A02G0216	2483904	2486855	AT3G25040.1	endoplasmic reticulum retention defective 2B	0.567957	0.340909	-0.148445	0.143784	66.5	69.4	74	74.3	74.1	65.5	79.5	95.9	73.2	37.1	62.7	52.6	57.5	59.5	41.1	46.1
Gh_A02G0219	2505582	2583769	AT3G14640.1	cytochrome P450, family 72, subfamily A, polypeptide 10	0.109646	0.508061	-2.25634	-0.138197	0.8	1.6	0.5	1.6	6.9	12.1	1.8	0.7	2.6	49.2	0.6	4.3	8.2	37.3	3	13.9
Gh_A02G0220	2588197	2590449	AT3G14610.1	cytochrome P450, family 72, subfamily A, polypeptide 7	0.387794	0.290465	-0.201634	1.85316	0.6	0.5	0.5	0.4	0.6	1.1	0.4	0.2	1	6.8	0.2	3.2	0.4	0.4	1.4	0.9
Gh_A02G0225	2761074	2762953	AT3G14640.1	cytochrome P450, family 72, subfamily A, polypeptide 10	0.16047	0.922956	-0.504473	-0.155278	0.7	1.5	1.3	0.8	1.6	2.1	1.2	1.2	0.6	2	1	0.8	0.9	3	0.4	0.6
Gh_A02G0229	2786551	2792507	AT2G32730.1	26S proteasome regulatory complex, non-ATPase subcomplex, Rpn2/Psmd1 subunit	0.618349	0.129462	-0.0077634	0.155736	13.1	14	13.8	14.7	12.9	14.2	14	14.8	17.3	13	18.3	15.9	15.4	14.6	13.1	14.8
Gh_A02G0231	2820947	2824466	AT3G24160.1	putative type 1 membrane protein	0.184472	0.913549	0.10618	-0.0864008	27	28.2	26	24.5	23.2	22.1	27.3	25.6	32.2	29.7	32	26	34.2	30.7	32.5	29.9
Gh_A02G0232	2828163	2831402	#N/A	#N/A	0.427956	0.517125	0.47671	-0.0439433	5.7	5.5	6	5.9	5.2	5.5	0.8	5.1	4.3	10.3	4.5	10	10.7	10	0.9	8.4
Gh_A02G0234	2911610	2912301	AT1G55475.1	unknown protein; FUNCTIONS IN: molecular_function unknown; INVOLVED IN: biological_process unknown; LOCATED IN: endomembrane system; BEST Arabidopsis thaliana protein match is: unknown protein (TAIR:AT3G13480.1); Has 35333 Blast hits to 34131 proteins in 2444 species: Archae - 798; Bacteria - 22429; Metazoa - 974; Fungi - 991; Plants - 531; Viruses - 0; Other Eukaryotes - 9610 (source: NCBI BLink…	0.142081	0.831777	-1.25154	0.0532982	1.5	1	0.7	1	2.9	5.2	0.9	1	1.6	11.4	3.3	3	4.1	6.7	5.4	2.4
Gh_A02G0235	2914251	2916764	AT1G04780.1	Ankyrin repeat family protein	0.186538	0.623897	-1.23704	-0.169925	0.3	0.6	0.2	0.3	1	1.8	0.3	0.2	1.1	5	1.1	1.6	2.1	4.4	2	1.4
Gh_A02G0236	2926508	2929434	AT5G13930.1	Chalcone and stilbene synthase family protein	0.281949	0.871214	-1.56643	-0.461423	35.7	52.9	16.4	54.3	83.5	338.7	31.9	17.7	14.3	7.3	2	9.3	1.7	39.6	2.4	1.6
Gh_A02G0237	2947747	2959175	AT3G23940.1	dehydratase family	0.123431	0.520906	-0.443786	-0.245004	5.6	5.1	5.3	7.6	9.1	11.5	5	6.5	8	13.6	9.5	10.5	9.9	12.8	7.7	18.9
Gh_A02G0238	2970832	2975801	AT1G04790.1	RING/U-box superfamily protein	0.374444	0.629614	-0.149378	0.0310269	4	4.3	3.8	4.4	4.1	4.9	4.9	4.4	3.2	4	2.9	4	3.1	3.9	3.1	3.7
Gh_A02G0240	2994068	2999263	AT5G19010.1	mitogen-activated protein kinase 16	0.0488945	0.895851	-0.239528	-0.0314959	21.2	20.4	19.8	21.1	26.2	26.3	22.3	22.6	14.5	19.7	11.5	13.2	14.8	20	12.3	13.1
Gh_A02G0241	3000107	3004266	AT3G06190.1	BTB-POZ and MATH domain 2	0.190241	0.648994	-0.280278	-0.00733451	14.5	15.9	10.3	9.2	14.5	19.9	13.1	13.1	18.4	31.8	23.3	24.6	25.4	35.2	18.4	19.6
Gh_A02G0241	3000107	3004266	AT2G20490.1	nucleolar RNA-binding Nop10p family protein	0.971918	0.0683282	0.00905934	1.09844	29	34	33.7	31.1	34	41.4	23.6	28	17.8	42.3	12.5	21.4	8.2	10.5	6.9	18.3
Gh_A02G0241	3000107	3004266	AT2G20490.2	nucleolar RNA-binding Nop10p family protein	0.225663	0.0937228	-0.129737	0.199693	26.3	24.5	23.4	25.7	27.6	33	23.8	24.9	25.8	33.1	24.2	28.3	23.4	23.4	25.9	24.3
Gh_A02G0241	3000107	3004266	AT2G20490.1	nucleolar RNA-binding Nop10p family protein	0.860844	0.209773	0.0570591	0.498989	62.1	49.2	53.3	41.7	49.8	48.6	42.9	57	23.5	40.8	14.1	24.2	10.2	20.4	14.3	27.7
Gh_A02G0241	3000107	3004266	AT2G20490.1	nucleolar RNA-binding Nop10p family protein	0.243819	0.139858	-0.0521755	0.222717	62.3	58.8	62.9	63.1	63.2	71.7	61.4	59.9	57.6	65	41	58.7	46.2	42.6	42.8	58.9
Gh_A02G0242	3009830	3012478	AT5G35630.3	glutamine synthetase 2	0.220089	0.245899	-1.51116	-1.03505	2.5	4.4	2.4	3.4	8.4	22.2	3.5	2.1	1	2.3	1.2	1.6	2.3	5.3	2.6	2.3
Gh_A02G0243	3018456	3018809	AT1G28540.1	unknown protein; Has 25 Blast hits to 25 proteins in 10 species: Archae - 0; Bacteria - 0; Metazoa - 0; Fungi - 0; Plants - 25; Viruses - 0; Other Eukaryotes - 0 (source: NCBI BLink).	0.228927	0.460262	0.433653	0.504923	6.3	4.3	5.5	4.7	2.2	2.5	6.5	4.2	6.9	10.2	5.9	6.8	2.2	4.1	9.6	5.1
Gh_A02G0245	3030969	3039250	AT3G23980.1	BLISTER	0.747878	0.266871	-0.00443225	0.273348	7.5	7.8	8.8	8.4	8.2	7.9	8.1	8.4	9.7	5.5	11.9	9.4	6.3	8.8	6.8	8.3
Gh_A02G0246	3041482	3053384	AT4G13550.1	triglyceride lipases;triglyceride lipases	0.678993	0.465205	-0.108706	-0.053242	3.5	2.9	2.3	2.8	3.7	3	3.3	2.4	3	4.3	2.5	3.5	3.6	3.9	2.8	3.5
Gh_A02G0248	3059402	3059581	#N/A	#N/A	0.159183	0.348304	-0.686725	-0.398797	6.9	4.4	3.9	3.5	9.1	10.7	4.3	6	3.3	7.8	3	6	7.7	9.7	4.2	4.9
Gh_A02G0251	3070173	3072260	AT3G48400.1	Cysteine/Histidine-rich C1 domain family protein	0.715555	0.821105	-0.0995357	0.295456	1	0.7	0.5	0.6	0.6	1.5	0.2	0.7	0.4	1.7	0.2	0.4	0.4	0.8	0.6	0.4
Gh_A02G0253	3087160	3088292	#N/A	#N/A	0.259414	0.737998	-0.437921	-0.0936131	7.8	3.4	1.7	4.3	4.6	7.2	5.7	5.8	5.1	3.7	2.4	6.7	4.1	2.5	5.1	7.4
Gh_A02G0253	3087160	3088292	#N/A	#N/A	0.629689	0.595645	-0.127112	0.371734	8	9.8	7.7	4.9	8.8	10.6	7.1	6.7	7.8	10.4	4.3	13.6	6.2	6.3	6.3	9.1
Gh_A02G0254	3097849	3099123	AT5G17960.1	Cysteine/Histidine-rich C1 domain family protein	0.407084	0.815473	-0.199938	-0.0365259	1.4	1.4	2.4	2.2	2.2	3.1	1.6	1.6	1.6	2.4	1.9	1.9	2.3	2.1	1.3	2.3
Gh_A02G0256	3105959	3108052	AT5G22355.1	Cysteine/Histidine-rich C1 domain family protein	0.604265	0.141322	-0.144948	0.668253	3.4	3.1	3.3	2.5	3.2	6.4	2.8	1.2	10.7	16	4.6	9.7	6.5	10.2	7	2.1
Gh_A02G0258	3119443	3120893	AT2G29420.1	glutathione S-transferase tau 7	0.755275	0.142853	-0.0451422	0.630654	10.6	11.2	10.9	8.2	8.4	21.8	9	3	45.8	60.6	19.3	39.5	29.1	42.6	26.9	8.1
Gh_A02G0260	3129950	3154794	AT3G09270.1	glutathione S-transferase TAU 8	0.664658	0.351104	-0.0412227	-0.514573	1.8	1.9	1.6	1.6	1.9	1.5	1.5	2.2	0.8	1.4	0.8	0.5	1.7	0.4	1.9	1
Gh_A02G0261	3158934	3165014	AT2G29420.1	glutathione S-transferase tau 7	0.395151	0.730125	-0.351472	0.575115	1.2	0.7	0.4	0.6	1	0.8	0.8	1.1	0.8	4.2	0.9	1.4	1.4	1.3	1	1.2
Gh_A02G0264	3177157	3177498	AT2G38540.1	lipid transfer protein 1	0.893583	0.338229	0.747234	4.04439	0.8	1.2	0.6	2.1	0.8	0.7	0.6	0.7	1.6	109	0.5	1.1	0.3	4	0.7	1.8
Gh_A02G0264	3177157	3177498	AT2G38540.1	lipid transfer protein 1	0.693959	0.284046	0.12335	0.240055	346.9	152.7	325.8	304.6	112.3	325.9	369.9	229.3	80.9	104.1	86.4	72.4	49.6	88.4	70.2	82.9
Gh_A02G0265	3181925	3184093	AT3G24010.1	RING/FYVE/PHD zinc finger superfamily protein	0.459149	0.553979	0.02584	0.145117	4.4	4.5	4.6	3.4	4.2	4.5	3.8	4.1	5.7	4.6	6.6	4	5.6	4.5	5.6	3.2
Gh_A02G0266	3186629	3189759	AT3G24040.1	Core-2/I-branching beta-1,6-N-acetylglucosaminyltransferase family protein	0.291074	0.636166	-0.206052	0.0429521	7	6	6.5	4.6	7.6	6.7	5.9	7.6	8.1	11.2	10.3	7.9	10.4	8.5	10.4	7.1
Gh_A02G0267	3190610	3194195	AT4G13590.1	Uncharacterized protein family (UPF0016)	0.50224	0.564545	0.311768	0.249359	5.3	9.4	5.3	8.3	5.5	6.1	6.7	4.5	5.9	5.4	3.6	4	3.5	5.1	3.3	4
Gh_A02G0268	3217227	3218558	AT4G29090.1	Ribonuclease H-like superfamily protein	0.273158	0.75939	-0.628031	-0.0995357	0.1	0.3	0.3	0.4	0.4	0.8	0.4	0.1	0.3	0.4	0.2	0.5	0.3	0.6	0.2	0.4
Gh_A02G0268	3217227	3218558	#N/A	#N/A	0.614259	0.303545	0.478047	0.383329	0.9	0.7	0.8	1.5	0.7	1.1	0.5	0.5	3	1.2	1.9	2.9	1.4	1.6	1.3	2.6
Gh_A02G0272	3245923	3247482	AT2G33170.1	Leucine-rich repeat receptor-like protein kinase family protein	0.492417	0.407443	-1.36678	-2.41504	0.4	0.3	0.7	0.5	4	0.5	0.1	0.3	0.5	0.3	0.4	0.3	6.9	0.3	0.5	0.3
Gh_A02G0276	3315019	3320590	AT3G23570.1	alpha/beta-Hydrolases superfamily protein	0.179658	0.0357003	-0.275634	-0.329064	2.2	1.9	1.8	1.7	3	2.5	1.7	2	10.6	8.6	7.6	9.5	12.4	9.6	10.4	13.2
Gh_A02G0277	3323251	3328014	AT3G23600.1	alpha/beta-Hydrolases superfamily protein	0.118142	0.496254	-0.107565	-0.267991	78.1	73.6	69.3	64.5	77.9	75.5	81.6	72.6	96.6	63.7	95.2	83.5	131.6	108	80	88.6
Gh_A02G0278	3343079	3347935	AT3G23580.1	ribonucleotide reductase 2A	0.155759	0.723498	-0.748461	3.2e-16	0.6	0.9	0.3	0.7	1.1	1.9	0.5	0.7	2.6	3.1	3.3	3.3	2.4	4.7	2.1	3.1
Gh_A02G0279	3354498	3364852	AT3G23590.1	REF4-related 1	0.31868	0.969906	-0.160465	0.116752	1.6	1.7	1.4	2.1	1.6	2.7	2	1.3	9	6.7	5.5	7.1	6.8	10.8	3.8	4.7
Gh_A02G0280	3367513	3371774	AT3G06170.1	Serinc-domain containing serine and sphingolipid biosynthesis protein	0.930864	0.995982	-0.0266913	0.0214117	48.5	51	52.2	51.8	46.1	56.3	58.1	46.8	42.4	46.1	36.4	44.8	42.2	35.5	42.8	46.7
Gh_A02G0281	3384410	3388889	AT4G14240.1	CBS domain-containing protein with a domain of unknown function (DUF21)	0.764461	0.575104	-0.0136046	0.0934644	31.4	26.4	29.7	28.6	24.3	29.5	31.8	31.6	9.4	5.2	3.2	9.3	4.2	7.6	6.4	7.2
Gh_A02G0282	3391390	3392916	AT5G19030.1	RNA-binding (RRM/RBD/RNP motifs) family protein	0.205959	0.673043	-0.263034	-0.304855	2.6	1.8	1.3	1.3	2.6	2.2	1.8	1.8	0.9	3.3	0.3	0.6	0.9	1.7	1.5	2.2
Gh_A02G0283	3394506	3401312	AT5G19140.1	Aluminium induced protein with YGL and LRDR motifs	0.792141	0.189034	3.2e-16	-0.712342	0.5	0.3	0.7	0.1	0.6	0.3	0.5	0.2	0.7	4.1	0.5	7.7	5.4	4.2	6.9	4.8
Gh_A02G0284	3408057	3408833	AT1G08970.2	nuclear factor Y, subunit C9	0.892575	0.703049	0.0705495	0.0531839	21.3	22.4	23	23.4	19.3	24.1	22.6	19.8	11.4	35.2	5.8	22.2	13.7	22.6	17.7	17.9
Gh_A02G0285	3409513	3412799	AT5G19150.2	pfkB-like carbohydrate kinase family protein	0.467983	0.454352	-0.00912689	-0.0669531	28.8	25.9	27.7	27.9	26.5	30.6	28	25.9	24.6	44	20.7	32.8	29.8	31.3	33.1	33.7
Gh_A02G0286	3420020	3423092	AT5G19160.1	TRICHOME BIREFRINGENCE-LIKE 11	0.111105	0.374725	-0.257997	0.445095	14.5	12.1	13.5	12.5	15	16.4	16	15.5	12.1	11.6	4.1	11	6.3	11.3	2.9	8
Gh_A02G0287	3428496	3430463	AT3G06035.1	Glycoprotein membrane precursor GPI-anchored	0.739633	0.238633	-0.0286057	0.584963	40.4	45.7	30.7	38	38	24.5	48.7	46.7	9.6	1.4	4.1	9.5	3.3	5.6	3.6	3.9
Gh_A02G0288	3431620	3433792	AT3G05290.1	peroxisomal adenine nucleotide carrier 1	0.412416	0.855624	-0.206003	0.00822051	4.8	4.9	6.4	5.4	6.2	8.6	5.4	4.6	4.7	7.5	2.4	3	4.7	5.1	3.9	3.8
Gh_A02G0289	3437184	3444569	AT5G19280.1	kinase associated protein phosphatase	0.792384	0.057936	0.0109711	-0.256062	7.1	6	7.4	5.9	6.8	6.6	6.7	6.1	6.1	6.1	5.2	6.8	7.3	6.3	8.1	7.2
Gh_A02G0290	3446361	3452479	AT5G19330.1	ARM repeat protein interacting with ABF2	0.785521	0.479986	0.0255728	0.315385	18	17.7	14.6	18	17.1	17.3	15.4	17.3	8.5	7	3.4	8.6	4.7	7	3.5	6.9
Gh_A02G0291	3478718	3482991	AT4G14950.1	SNARE associated Golgi protein family	0.267502	0.701648	-0.0612962	0.0551416	14.8	13.6	13.5	15.7	14.6	15.4	16.1	14	18.6	22.2	22	17.2	19.7	21.8	17.6	17.9
Gh_A02G0292	3489089	3497817	AT5G19070.1	SNARE associated Golgi protein family	0.387637	0.17625	0.188762	-0.516576	3.3	2.3	2.8	2.2	2.9	3.2	1.7	1.5	2.1	7.2	2.1	3	4.8	5.4	5.6	4.8
Gh_A02G0293	3500895	3501344	AT3G06145.1	unknown protein; Has 15 Blast hits to 15 proteins in 7 species: Archae - 0; Bacteria - 0; Metazoa - 0; Fungi - 0; Plants - 15; Viruses - 0; Other Eukaryotes - 0 (source: NCBI BLink).	0.129854	0.376065	-0.66866	-0.158819	7	7.5	11.6	8.5	5.5	17.1	10.3	22.1	95.2	88.3	67.9	94.9	87.8	64.5	102.9	131.4
Gh_A02G0294	3523655	3527420	AT3G22400.1	PLAT/LH2 domain-containing lipoxygenase family protein	0.578804	0.416819	0.109624	0.347923	2.7	1.5	2.2	1.8	1.4	2.3	1.1	2.8	18.2	1.6	20.3	7.5	12.4	14.6	7.6	2.8
Gh_A02G0295	3528362	3529357	AT1G03130.1	photosystem I subunit D-2	0.0953196	0.392672	0.424333	-0.971913	35.6	36.3	42.6	46.4	26.9	19.4	28.1	45.5	5.8	15.4	12.8	4.9	19.7	3.7	41	11.9
Gh_A02G0300	3580344	3583100	AT3G04910.1	with no lysine (K) kinase 1	0.459767	0.748897	-0.219218	0.278631	3.8	5.7	4.7	5.3	5.7	9.4	4.1	3.5	2.6	15.5	0.6	9.2	4.4	9.6	3	6
Gh_A02G0301	3591480	3592916	AT2G18570.1	UDP-Glycosyltransferase superfamily protein	0.311336	0.64999	-0.539875	-0.310929	9.8	4	8.6	3.6	13.4	11.3	9.3	3.8	3.3	9.9	0.7	1.9	4.6	10.5	1.6	2.9
Gh_A02G0305	3685892	3692739	AT4G14920.1	Acyl-CoA N-acyltransferase with RING/FYVE/PHD-type zinc finger protein	1	0.516972	0.0370621	-0.029504	6.7	6.5	7	7.4	6.3	7.2	7.3	6.1	5.4	6.2	5.4	7.2	6.4	7	5	6.3
Gh_A02G0306	3693948	3696996	AT3G22440.1	FRIGidA-like protein	0.393364	0.831169	-0.0191632	0.0286431	24.6	25.9	25	29.2	28.4	26.4	25.6	25.7	26.1	39	22	29.9	30.6	23.9	30.5	29.7
Gh_A02G0307	3698591	3699616	AT3G22450.1	Ribosomal L18p/L5e family protein	0.742404	0.489737	0.0824622	-0.0734622	4.5	7.1	4.7	5.3	4	4.1	5.2	7.1	2.7	4.6	3.1	3	2.6	3.9	3.3	4.3
Gh_A02G0312	3745422	3747912	AT3G22520.1	unknown protein; INVOLVED IN: biological_process unknown; LOCATED IN: chloroplast stroma, chloroplast, chloroplast envelope; EXPRESSED IN: 24 plant structures; EXPRESSED DURING: 13 growth stages; BEST Arabidopsis thaliana protein match is: unknown protein (TAIR:AT4G14840.1); Has 717 Blast hits to 703 proteins in 179 species: Archae - 14; Bacteria - 134; Metazoa - 141; Fungi - 74; Plants - 209; Vi…	0.0699677	0.684083	-0.123497	0.123957	29.4	31.3	32.4	31.1	31.6	35.1	37.4	31.2	31.3	36.7	19.9	28.7	28	30.8	20.5	27.7
Gh_A02G0313	3752146	3754484	AT3G22630.1	20S proteasome beta subunit D1	0.283987	0.177387	0.0409238	0.109182	118.5	116.2	125	123	112	113.2	125.1	118.9	106.2	80.5	93.9	96.7	95.1	82.9	80.1	91.7
Gh_A02G0314	3789165	3789728	AT4G10250.1	HSP20-like chaperones superfamily protein	0.940086	0.575939	-0.144696	-0.987229	28.7	23.7	6.5	8.4	32.1	9.5	6.8	26	76.3	24.3	253.1	111.5	513.8	329.4	49.4	29.6
Gh_A02G0315	3791509	3805072	AT1G59960.1	NAD(P)-linked oxidoreductase superfamily protein	0.425325	0.275219	0.939627	-0.509262	9.3	1.3	10.5	2.3	3.3	3.2	2.1	3.6	409.9	3028.8	1339.3	944.6	2054.4	974.1	2915.6	2201
Gh_A02G0316	3805267	3806614	AT3G22620.1	Bifunctional inhibitor/lipid-transfer protein/seed storage 2S albumin superfamily protein	0.330633	0.218914	1.21176	-0.543331	36.6	4.3	41.3	7.9	10	7	8.7	13.2	1777.2	10485	5469.3	3426.6	8202.6	3868.9	10475.2	8287.7
Gh_A02G0317	3812733	3814709	AT4G14815.1	Bifunctional inhibitor/lipid-transfer protein/seed storage 2S albumin superfamily protein	0.1557	0.344758	2.1883	0.917899	2	1.3	14.9	29.2	7.2	0.5	0.7	2	22.5	306.8	48.2	199.7	77.9	35.1	115.7	76.8
Gh_A02G0318	3816136	3816994	AT3G22600.1	Bifunctional inhibitor/lipid-transfer protein/seed storage 2S albumin superfamily protein	0.102939	0.414237	-1.19416	-0.33661	32.1	9	25.8	4.6	14.1	38.6	75.9	35	2625	5163.9	4666.3	2985.9	5274.1	3152.7	6559.1	4512.9
Gh_A02G0319	3817946	3819669	AT3G22590.1	PLANT HOMOLOGOUS TO PARAFIBROMIN	0.085713	0.349884	-0.325812	-0.485807	10.1	10.8	9	7.2	11.1	10.9	13.9	10.6	17.8	60.2	59.9	24.7	48.3	38	97.8	43.6
Gh_A02G0323	3837359	3839015	AT3G22750.1	Protein kinase superfamily protein	0.328187	0.396069	-0.0931094	-0.287751	0.3	0.4	0.4	0.4	0.5	0.4	0.3	0.4	8.6	41.1	27.8	12.2	31.5	17.3	33.5	27.2
Gh_A02G0324	3852336	3856489	AT4G14770.1	TESMIN/TSO1-like CXC 2	0.583089	0.193359	-0.119909	-0.489385	6.5	9.7	7.8	6	8.9	7.7	9.3	6.7	5.4	18.5	11.4	6.3	14.1	11.5	14	18.8
Gh_A02G0325	3859074	3861014	AT4G34670.1	Ribosomal protein S3Ae	0.237498	0.558221	0.827819	-0.4975	8.6	2.6	9.3	0.8	2.2	4	3.6	2.2	3.7	2.9	1.1	4.2	6.6	3.1	3.8	3.3
Gh_A02G0326	3864249	3866223	AT4G34670.1	Ribosomal protein S3Ae	0.758067	0.101689	-0.0190603	0.222834	48	48.9	50.8	47.8	55	51.7	40.9	50.5	42.5	36	35.9	49.1	34.8	31.1	32.3	41.9
Gh_A02G0328	3893237	3906846	AT5G62950.3	RNA polymerase II, Rpb4, core protein	0.352832	0.446312	-0.29486	0.429074	6.5	6.7	7.4	6.3	8.1	10.7	5.4	8.8	5.1	8	2.6	8.4	3.5	2.8	3.9	7.7
Gh_A02G0328	3893237	3906846	AT3G22810.1	Plant protein of unknown function (DUF828) with plant pleckstrin homology-like region	0.14919	0.550638	-1	-0.401448	3.1	5	6	4.4	11.3	18	5.3	2.4	2.2	3.4	0.9	17.5	10.1	5.9	2.9	12.8
Gh_A02G0329	3908586	3910742	AT4G14710.5	RmlC-like cupins superfamily protein	0.952927	0.217318	-0.0276801	0.0858266	172.8	141.3	156.7	143.5	148.8	154.2	165.1	158.1	159.8	127.3	143.5	147.7	146.7	146.6	130.2	121.4
Gh_A02G0333	3955196	3957105	AT3G22890.1	ATP sulfurylase 1	0.192495	0.503068	-0.354665	0.40632	1.5	1.6	1.4	1.6	1.8	2.6	1.5	1.9	1.8	5.7	1.5	2	1.1	2.7	2.4	2.1
Gh_A02G0336	3975675	3976993	AT3G63410.1	S-adenosyl-L-methionine-dependent methyltransferases superfamily protein	0.232515	0.29233	-0.847997	-0.423211	0.3	0.5	0.5	0.2	1.3	0.6	0.4	0.4	0.4	2.7	0.4	0.9	1.6	1.9	0.9	1.5
Gh_A02G0338	3978156	3979116	AT4G14615.1	unknown protein; FUNCTIONS IN: molecular_function unknown; INVOLVED IN: biological_process unknown; LOCATED IN: endomembrane system; EXPRESSED IN: 24 plant structures; EXPRESSED DURING: 15 growth stages; CONTAINS InterPro DOMAIN/s: Protein of unknown function DUF2346 (InterPro:IPR018625); BEST Arabidopsis thaliana protein match is: unknown protein (TAIR:AT1G52825.1); Has 30201 Blast hits to 17322…	0.215549	0.281153	0.181971	-0.0950858	55.8	60.2	60.7	50.3	45.7	53.1	54.4	46.9	69.1	94	65.1	72.7	83.6	69.7	85.7	82.4
Gh_A02G0339	4015866	4017254	AT3G23000.1	CBL-interacting protein kinase 7	0.562023	0.252585	-0.0395284	-0.565141	0.7	0.9	1.1	0.9	1.6	1	0.9	0.2	1	7.7	0.5	7.9	4.4	8.9	5.9	6.1
Gh_A02G0340	4024585	4025440	AT5G43700.1	AUX/IAA transcriptional regulator family protein	0.872374	0.435376	0.00362942	0.742202	9.6	9.3	15.2	5.7	7.2	8.2	5.6	18.7	0.7	6	0.4	2.1	0.2	2.2	0.7	2.4
Gh_A02G0341	4043200	4044684	AT4G14550.1	indole-3-acetic acid inducible 14	0.280306	0.916524	0.409255	0.321928	4.4	1.2	6	5	3.6	3.2	2.6	3.1	0.9	1.5	0.8	7.8	1.6	2.9	2	2.3
Gh_A02G0342	4049103	4050907	AT5G43680.2	unknown protein; EXPRESSED IN: 21 plant structures; EXPRESSED DURING: 13 growth stages.	0.321987	0.270276	0.1676	-0.249359	2.8	4.2	4.7	3.8	3	3.5	3.9	3.4	2	2.8	2.8	3	3	3.6	3.1	2.9
Gh_A02G0344	4058105	4059394	AT5G09500.1	Ribosomal protein S19 family protein	0.815453	0.142715	-0.00619373	0.144811	75.8	82.6	85.9	81.1	84.1	99.2	65.6	77.9	80.3	86.2	72.6	85.5	82.1	61.8	66.4	83.3
Gh_A02G0345	4060146	4061559	AT2G34160.1	Alba DNA/RNA-binding protein	0.421129	0.595764	-0.10497	0.316857	2.4	3	2.8	2.4	2.4	3.9	3	2.1	1.4	3.3	0.8	1.6	1.1	2.2	0.6	1.8
Gh_A02G0346	4061961	4063892	AT1G62930.1	Tetratricopeptide repeat (TPR)-like superfamily protein	0.485505	0.547414	-0.0759489	0.378512	0.8	1.1	1	0.8	0.8	1.3	1.1	0.7	0.5	1.2	0.3	0.6	0.4	0.8	0.2	0.6
Gh_A02G0352	4184181	4191971	AT1G04300.1	TRAF-like superfamily protein	0.266528	0.784882	-0.182377	-0.0240455	3.3	3.6	3.4	3.8	3.6	5	4.2	3.2	2.6	4.5	1.9	2.9	2.5	4.9	1.7	3
Gh_A02G0358	4358512	4361172	AT3G23150.1	Signal transduction histidine kinase, hybrid-type, ethylene sensor	0.181503	0.798216	-0.24601	0.118359	15.9	16	24.8	18.6	17.7	22.3	19.7	29.6	37.1	70.8	17.2	33.6	39.7	36.7	34	35.8
Gh_A02G0365	4444211	4444924	AT4G14440.1	3-hydroxyacyl-CoA dehydratase 1	0.136023	0.0214761	1.30087	1.72792	6.7	7.6	27.4	9.3	2.1	5.2	6.3	7.1	0.9	1.9	0.7	1.8	0.3	0.7	0.2	0.4
Gh_A02G0366	4445649	4447017	AT4G14420.1	HR-like lesion-inducing protein-related	0.177563	0.184723	0.185518	0.212434	112.8	117.8	159.2	138.1	121.3	107.2	114.3	121.4	95.7	85.2	68.7	101.7	77.7	61	70.1	94.4
Gh_A02G0367	4448422	4449714	AT1G06620.1	2-oxoglutarate (2OG) and Fe(II)-dependent oxygenase superfamily protein	0.293218	0.158337	2.35755	0.82103	1.1	0.6	13.7	1	0.8	0.9	0.5	1	0.9	2.6	0.7	1.1	1	0.5	0.5	1
Gh_A02G0370	4499967	4500749	AT1G06620.1	2-oxoglutarate (2OG) and Fe(II)-dependent oxygenase superfamily protein	0.489048	0.10523	0.534657	-0.617056	2.4	2	9.3	1.8	3.9	2.6	2.3	1.9	2.4	7.8	2.8	3.3	5.3	5.3	6.6	7.8
Gh_A02G0373	4544345	4546348	AT3G23200.1	Uncharacterised protein family (UPF0497)	0.288763	0.557317	3.09686	-0.308122	1.9	0.7	34.8	1.1	1	1.2	0.8	1.5	0.9	5.5	1	1	3.1	0.9	3.2	3.2
Gh_A02G0377	4665508	4665777	AT3G23240.1	ethylene response factor 1	0.298802	0.145414	1.79385	0.697816	2.3	2	25.6	2	2.1	2	2.4	2.7	2.1	8.2	4.2	6.1	2.4	4.2	3.5	2.6
Gh_A02G0380	4748335	4749030	AT3G22142.1	Bifunctional inhibitor/lipid-transfer protein/seed storage 2S albumin superfamily protein	0.943048	0.738091	0.15057	-0.00984639	437.1	567.7	760.4	559.6	547.3	436.8	576.9	533.4	550.4	306.7	216.8	327.9	232.5	335.1	498.6	345.2
Gh_A02G0382	4826372	4826971	AT3G22142.1	Bifunctional inhibitor/lipid-transfer protein/seed storage 2S albumin superfamily protein	0.152144	0.266753	-1.46467	3.74795	9.9	15.9	10.9	15.8	36.7	81.9	8.8	17.5	28.7	436.3	1.8	20.9	6.6	3.1	22.5	4.1
Gh_A02G0383	4834069	4835387	AT5G43380.1	type one serine/threonine protein phosphatase 6	0.34885	0.56058	-2.15592	0.0489096	1.5	0.5	2.2	0.4	15.8	3.1	0.8	0.8	0.9	2.4	0.5	2.2	1.3	2.9	0.8	0.8
Gh_A02G0384	4840292	4843745	AT1G04400.1	cryptochrome 2	0.286895	0.0326269	-0.865863	-0.259387	2.3	2.6	3.1	2.7	10.1	3.1	2.6	3.7	3	3.7	3.2	3.3	4.7	3.8	3.7	3.6
Gh_A02G0385	4847317	4849182	AT4G14385.1	FUNCTIONS IN: molecular_function unknown; INVOLVED IN: biological_process unknown; LOCATED IN: vacuole; EXPRESSED IN: 24 plant structures; EXPRESSED DURING: 15 growth stages; CONTAINS InterPro DOMAIN/s: Histone H4 acetyltransferase, NuA4 complex, Eaf6 (InterPro:IPR015418); Has 30201 Blast hits to 17322 proteins in 780 species: Archae - 12; Bacteria - 1396; Metazoa - 17338; Fungi - 3422; Plants - …	0.299881	0.410455	-1.58496	-0.0908534	4.3	3.5	6.7	2.6	32.9	7.9	4.7	5.8	3.3	6.2	3.5	7	4.3	6	4.3	6.7
Gh_A02G0386	4867855	4870199	AT1G04410.1	Lactate/malate dehydrogenase family protein	0.518939	0.275131	0.0364856	0.0766636	293.6	338.5	381.8	363.6	339	317.3	328.7	358.1	318.6	251.4	337	271.7	269.4	295	268.7	284.6
Gh_A02G0387	4898946	4902637	AT1G65660.1	Pre-mRNA splicing Prp18-interacting factor	0.0746102	0.67677	-0.271596	0.0813766	9.3	10.9	10.5	11.3	15.2	14.1	10.6	10.8	13.5	15.1	14.9	11.2	12.8	15.6	11.1	12.2
Gh_A02G0389	4949979	4953777	AT3G23300.1	S-adenosyl-L-methionine-dependent methyltransferases superfamily protein	0.861859	0.436808	-0.179875	-0.321618	29.8	42.4	36.2	37.7	51.9	35	40.3	38.3	21	67.9	63.7	33.6	68.3	46.9	69	48.5
Gh_A02G0390	4974014	4977919	AT4G14350.2	AGC (cAMP-dependent, cGMP-dependent and protein kinase C) kinase family protein	0.673537	0.909939	-0.124696	0.109024	6.7	6.6	9.2	6.3	9	8.8	7.2	6.4	7.3	8.9	6.5	8.9	7.2	8.3	6.2	7.6
Gh_A02G0391	4980237	4984157	AT4G14340.1	casein kinase I	0.248942	0.197555	-0.227541	-0.0920756	24.4	21.9	23.1	22.5	31.1	23	27.7	25.8	15.4	19.1	18.5	16.8	19.1	19.9	19	16.4
Gh_A02G0392	5029105	5035538	AT5G43310.2	COP1-interacting protein-related	0.0007502	0.855542	-0.561879	0.0220263	2	2.3	2	2.1	3.2	3.3	3.2	2.7	1.7	2.2	1.2	1.5	1.5	2.2	1.4	1.4
Gh_A02G0393	5036373	5037809	AT4G27090.1	Ribosomal protein L14	0.614011	0.158118	-0.0520435	0.14009	119	121.2	148.8	133.7	139.7	153.6	117.7	130.9	99.6	99.6	92.7	110.1	89.3	91.3	74.8	109.4
Gh_A02G0394	5039237	5041984	AT2G33470.2	glycolipid transfer protein 1	0.995987	0.731886	-0.108596	-0.218795	50.1	81.2	79.1	83.8	79.9	76.1	80	81.2	70.4	106.3	122.8	107.8	125	114.3	119.6	115.1
Gh_A02G0395	5042512	5045674	AT4G14330.1	P-loop containing nucleoside triphosphate hydrolases superfamily protein	0.231072	0.946112	-0.537028	0.283793	1.2	1.2	1.1	1.6	2.6	3	0.9	0.9	1.3	0.8	0.4	0.3	0.4	0.7	0.3	0.9
Gh_A02G0397	5080766	5083979	AT4G14310.1	Transducin/WD40 repeat-like superfamily protein	0.141133	0.64912	-1	0.241008	0.4	0.6	0.2	0.5	1.5	1.3	0.2	0.4	0.4	0.2	0.4	0.3	0.3	0.3	0.1	0.4
Gh_A02G0401	5229655	5232960	AT4G28600.1	no pollen germination related 2	0.0997327	0.950666	-0.827819	0.160465	1	1.1	0.7	1.2	2.1	3	1.1	0.9	2.1	5.7	1.9	1.7	2.9	4.2	1.4	1.7
Gh_A02G0402	5233316	5234566	AT2G33450.1	Ribosomal L28 family	0.191123	0.349491	-0.489102	-0.207276	8.4	7.6	6.3	5.7	13.5	12.9	7.1	5.8	4.7	10	2	6.6	5.4	8.3	4.1	9.1
Gh_A02G0403	5238420	5240611	AT2G33430.1	differentiation and greening-like 1	0.936985	0.404497	0.0580109	0.0921458	68	65.8	68.2	77.1	69.6	61.6	64.7	72.2	57.1	71.4	47.7	53.3	48.3	46.2	61.6	59.2
Gh_A02G0406	5259356	5264560	AT5G46050.1	peptide transporter 3	0.593877	0.767956	0.552541	0.980155	0.8	0.3	1.8	1.5	0.3	1.7	0.4	0.6	1.9	20.1	1	13.1	4.1	2.9	4.2	7.1
Gh_A02G0407	5264890	5268537	AT2G33420.1	Protein of unknown function (DUF810)	0.664658	0.596068	0.321928	1.0614	0.1	0	0.2	0.2	0	0.2	0.1	0.1	0.2	3.2	0.2	1.2	0.5	0.4	0.6	0.8
Gh_A02G0408	5271268	5273043	AT2G33410.1	RNA-binding (RRM/RBD/RNP motifs) family protein	0.64692	0.654954	0.0108385	0.0513303	75.1	62.1	73.7	96.4	71.2	72.7	79.9	81.2	75.1	74	72.2	93.4	66	76.7	72	89
Gh_A02G0410	5303399	5316674	AT3G23530.1	Cyclopropane-fatty-acyl-phospholipid synthase	0.205843	0.273209	1	0.530515	0.2	0.3	0.3	0.4	0.1	0.2	0.1	0.2	0.2	0.3	0.5	0.3	0.1	0.3	0.3	0.2
Gh_A02G0410	5303399	5316674	AT3G23510.1	Cyclopropane-fatty-acyl-phospholipid synthase	0.531972	0.752841	0.485427	0.263034	0.4	0.3	0.4	0.3	0.2	0.2	0.2	0.4	0.2	0.3	0.5	0.2	0.2	0.2	0.3	0.3
Gh_A02G0411	5318754	5320566	AT2G33410.1	RNA-binding (RRM/RBD/RNP motifs) family protein	0.821493	0.412397	0.0202214	0.193586	22.8	19.9	23.6	27.1	22.9	23.4	22.3	23.5	24.3	18.5	22.1	22.7	16.6	21.5	18.8	19.7
Gh_A02G0412	5325128	5326516	AT2G33390.1	unknown protein; Has 34 Blast hits to 34 proteins in 10 species: Archae - 0; Bacteria - 0; Metazoa - 0; Fungi - 0; Plants - 34; Viruses - 0; Other Eukaryotes - 0 (source: NCBI BLink).	0.0648834	0.146754	-0.403542	0.355829	5.3	4.8	4.9	3.9	5.5	7.8	6.3	5.4	14.7	16.6	12.4	11.2	10.1	12.5	12.8	7.5
Gh_A02G0413	5332140	5333836	AT5G35620.1	Eukaryotic initiation factor 4E protein	0.923775	0.235915	-0.0241369	0.0650884	47.2	49.6	51	47.8	41.6	57.5	50.7	49.1	75.3	83.4	89.4	87.4	76.6	75.9	79.6	88.6
Gh_A02G0414	5345023	5347039	AT3G04400.1	Ribosomal protein L14p/L23e family protein	0.36276	0.123461	0.115639	0.202822	187.3	175.3	233.5	220.5	185.2	214.3	164.9	189.3	139.1	145.1	122.6	182.6	125.7	123.9	114.7	147.8
Gh_A02G0415	5352051	5354023	AT2G33360.1	Protein of unknown function (DUF3527)	0.293444	0.794368	-0.862496	-0.0223678	0.2	0.3	0.3	0.3	0.4	1.3	0.1	0.2	0.9	3.7	0.2	1.6	1.2	3	0.9	1.4
Gh_A02G0417	5375225	5380402	AT1G04510.1	MOS4-associated complex 3A	0.0375742	0.304301	-0.422379	0.541461	4.5	3.7	3	3.5	5.4	6	4.3	4	3.5	5.4	2.3	3.5	2	3.8	1.7	2.6
Gh_A02G0418	5381024	5384024	AT2G05590.1	TLD-domain containing nucleolar protein	0.113206	0.204727	-0.2852	-0.157791	5.7	5.3	3	4.3	6.1	5.6	5.4	5.2	4.6	5.4	5	4.9	5.2	7.2	4.7	5.1
Gh_A02G0419	5392529	5394262	AT2G03880.1	Pentatricopeptide repeat (PPR) superfamily protein	0.508154	0.333899	-0.155278	0.234465	1.3	1.1	1	1	1.2	1.2	1.6	0.9	1.1	1	0.9	1	0.5	1	1	0.9
Gh_A02G0420	5395019	5396619	AT4G21865.1	unknown protein; Has 11 Blast hits to 11 proteins in 4 species: Archae - 0; Bacteria - 0; Metazoa - 0; Fungi - 0; Plants - 11; Viruses - 0; Other Eukaryotes - 0 (source: NCBI BLink).	0.0336604	0.703698	0.269818	0.063958	24.9	19.4	24.8	24.7	18.5	20.3	17	22	20.1	21.3	13.1	21.6	20.2	15.3	18.9	18.4
Gh_A02G0422	5405920	5408995	AT5G43960.1	Nuclear transport factor 2 (NTF2) family protein with RNA binding (RRM-RBD-RNP motifs) domain	0.606785	0.550025	-0.133088	0.111031	5.6	5.6	6	6.6	5.9	8.6	5.6	6	4.2	4.3	3.2	4.5	3.3	5.5	2.5	3.7
Gh_A02G0426	5519383	5521526	AT3G24315.1	Sec20 family protein	0.862851	0.15401	0.0800736	0.256442	10.8	9.4	11.5	10.9	11.8	8.5	8.8	11.2	10.3	10	6.9	12.1	8	8.4	7.8	8.7
Gh_A02G0433	5822714	5824111	AT1G04570.1	Major facilitator superfamily protein	0.564209	0.477379	-0.36257	1.16993	0.2	0.1	0.3	0.1	0.3	0.5	0.1	0	0.1	0.5	0	0.3	0	0.2	0.1	0.1
Gh_A02G0434	5846905	5848362	AT4G13510.1	ammonium transporter 1;1	0.624969	0.279023	0.153079	1.4134	6.9	7.4	9.3	6.2	4.7	9.3	7.1	5.7	5.1	18.7	1.8	3.7	1.8	4.5	1.5	3.2
Gh_A02G0436	5969430	5969612	AT4G13520.1	small acidic protein 1	0.258548	0.233137	-0.15739	0.148677	24.4	31.3	18.2	25	31.1	22.2	26.3	30.7	33.8	48.1	39.8	46.8	40.5	38.5	35	38
Gh_A02G0437	5970634	5972682	AT4G15470.1	Bax inhibitor-1 family protein	0.983773	0.545842	-0.0280144	-0.0588937	1.6	1.3	1.3	0.9	1.2	1.9	0.8	1.3	1.4	2.5	0.9	2.4	1.5	2.3	1.7	2
Gh_A02G0438	5973512	5974639	AT4G13110.1	BSD domain-containing protein	0.421936	0.299562	-0.275634	0.444785	1	1.2	0.4	1.2	1.3	1.2	0.8	1.3	1.1	1.1	1.6	1.1	0.5	1.1	0.9	1.1
Gh_A02G0440	6021130	6023825	AT3G06270.1	Protein phosphatase 2C family protein	0.633334	0.42454	-0.228269	0.584963	0.7	1.2	0.4	1.2	1	1	1.7	0.4	0.3	1.5	0.2	1.3	0.2	0.6	0.7	0.7
Gh_A02G0442	6036964	6040198	AT4G03000.2	RING/U-box superfamily protein	0.490978	0.521528	0.0506896	0.0924462	18.8	20.3	20.9	21.1	16.5	17.3	24.5	20	12.3	8.3	13.1	9.8	9.7	14	8.2	8.9
Gh_A02G0443	6049564	6052769	AT4G15545.1	unknown protein; BEST Arabidopsis thaliana protein match is: unknown protein (TAIR:AT1G16520.1); Has 30201 Blast hits to 17322 proteins in 780 species: Archae - 12; Bacteria - 1396; Metazoa - 17338; Fungi - 3422; Plants - 5037; Viruses - 0; Other Eukaryotes - 2996 (source: NCBI BLink).	0.558349	0.595549	-0.0989665	0.0469975	9.5	7.7	8.7	7.9	8.2	7.7	10	10.3	8.5	10.1	5.8	6.8	7.9	7.2	6.8	8.3
Gh_A02G0446	6083847	6090521	AT5G18830.2	squamosa promoter binding protein-like 7	0.27142	0.89898	-0.229868	0.0291463	2.7	2.4	2.5	3.4	2.6	3.4	4.1	2.8	2.4	2.9	1.3	3.4	2.2	3.1	2.2	2.3
Gh_A02G0448	6103057	6104124	AT3G62450.1	unknown protein; FUNCTIONS IN: molecular_function unknown; INVOLVED IN: biological_process unknown; LOCATED IN: endomembrane system; EXPRESSED IN: 24 plant structures; EXPRESSED DURING: 15 growth stages; Has 35 Blast hits to 35 proteins in 15 species: Archae - 0; Bacteria - 0; Metazoa - 0; Fungi - 0; Plants - 34; Viruses - 0; Other Eukaryotes - 1 (source: NCBI BLink).	0.279007	0.756008	-0.14439	0.30738	14.5	13.7	16.3	18.2	16	20.8	17.5	15	11.3	12.2	6	7.5	8.4	5.5	6.3	9.7
Gh_A02G0449	6105563	6110371	AT3G21480.1	BRCT domain-containing DNA repair protein	0.207084	0.579283	-0.237692	0.231326	2	1.5	1.7	1.5	2.2	2	2	1.7	0.6	0.6	0.4	1.1	0.5	0.5	0.4	0.9
Gh_A02G0450	6123020	6125818	AT5G18750.1	DNAJ heat shock N-terminal domain-containing protein	0.100812	0.933186	-0.397147	0.125531	3.9	3.9	2.8	3.6	5.3	6.4	3.3	3.7	4	8.5	4.3	3.6	3.5	5.8	4.4	5
Gh_A02G0451	6132920	6138808	AT5G18700.1	Protein kinase family protein with ARM repeat domain	0.0999878	0.377568	-1.5025	-0.36257	0.3	0.4	0.2	0.3	1.3	1.6	0.2	0.3	0.3	0.1	0.2	0.1	0.2	0.2	0.2	0.3
Gh_A02G0452	6141754	6146258	AT3G05030.1	sodium hydrogen exchanger 2	0.649132	0.120022	0.0206595	0.43664	4.7	6.3	4	6.1	5.4	5.9	4.3	5.2	5.2	3.8	2.6	4.1	3.3	4.2	2.1	2
Gh_A02G0455	6232663	6234972	AT4G15610.1	Uncharacterised protein family (UPF0497)	0.968859	0.281156	0.576789	-0.407227	5.2	1.5	5.8	5.1	3.1	4.1	1.9	2.7	967.4	4091.6	2482.8	1241.7	3205.7	1634.9	4090.9	2716.6
Gh_A02G0457	6266130	6268142	AT5G18650.1	CHY-type/CTCHY-type/RING-type Zinc finger protein	0.632832	0.506973	0.495695	-0.0963127	9.3	7.5	6	5.4	7.3	4	4.2	4.5	25.6	22.1	24.8	23.1	31.1	24.1	24	23
Gh_A02G0458	6273272	6276461	AT5G18640.1	alpha/beta-Hydrolases superfamily protein	0.930187	0.103347	0.0401891	-0.350888	18.6	18.6	21	14.6	20.3	17.3	18	15.2	18.3	28.1	21.5	18.9	34.6	18.3	28	29.8
Gh_A02G0460	6519637	6525769	AT3G06400.2	chromatin-remodeling protein 11	0.160917	0.676314	-0.167457	0.127379	3.5	3.2	3.1	3.2	3.9	4.3	3.6	2.8	2.8	4.9	2	4.5	3.5	3.5	2.6	3.4
Gh_A02G0465	6691111	6700230	AT3G21430.2	DNA binding	0.374353	0.407084	-0.134017	-0.222392	2.7	3.2	2.8	2.6	3	4.1	3	2.3	2.3	4.4	1.8	2.9	3.1	5.6	1.8	2.8
Gh_A02G0466	6712517	6713692	AT5G07900.1	Mitochondrial transcription termination factor family protein	0.2714	0.0421142	-0.182377	0.263034	3.4	3.8	3.2	3.7	4.3	4.8	3.1	3.8	2.1	2.3	2.1	2.5	1.6	1.8	2.3	1.8
Gh_A02G0467	6716319	6717509	AT5G07900.1	Mitochondrial transcription termination factor family protein	0.0793154	0.440855	-0.325095	0.026967	2.2	2.1	2.1	2.7	2.8	3.4	3.1	2.1	1.4	1.2	1.5	1.3	1.4	1.5	1.3	1.1
Gh_A02G0468	6719088	6720550	AT5G18540.2	unknown protein; Has 1784 Blast hits to 634 proteins in 116 species: Archae - 0; Bacteria - 0; Metazoa - 1013; Fungi - 200; Plants - 288; Viruses - 0; Other Eukaryotes - 283 (source: NCBI BLink).	0.496577	0.880793	-0.216811	0.0309529	5.8	8.4	5.9	5.8	6.2	11.9	6.8	5.2	6.5	19.7	7.6	8.6	7.6	10.3	14.1	9.5
Gh_A02G0470	6726436	6731088	AT1G09020.1	homolog of yeast sucrose nonfermenting 4	0.265398	0.411851	-0.226276	-0.193406	3.2	2.9	2.2	2.3	3.3	4	2.6	2.5	3.3	9.1	5.4	5.9	6.1	7.2	7.4	6.4
Gh_A02G0471	6744559	6752629	AT3G62900.1	CW-type Zinc Finger	0.141541	0.666968	-0.249978	0.203533	1.1	1	0.8	0.8	1.2	1.3	0.8	1.1	0.7	1.1	0.9	1.1	0.7	1.2	0.8	0.6
Gh_A02G0474	6828897	6830554	AT3G21400.1	unknown protein; FUNCTIONS IN: molecular_function unknown; INVOLVED IN: N-terminal protein myristoylation; EXPRESSED IN: 22 plant structures; EXPRESSED DURING: 13 growth stages; Has 29 Blast hits to 29 proteins in 12 species: Archae - 0; Bacteria - 0; Metazoa - 2; Fungi - 0; Plants - 27; Viruses - 0; Other Eukaryotes - 0 (source: NCBI BLink).	0.404995	0.86852	-0.232173	-0.0605415	6	5.2	2.9	4.8	6.4	6.4	4.2	5.2	6.5	5.2	3.2	6.1	4.3	6.5	5.3	5.8
Gh_A02G0475	6831136	6834191	AT5G48970.1	Mitochondrial substrate carrier family protein	0.646486	0.487212	0.00631377	-0.264377	5.9	5.8	6.2	5	6.3	6.4	4.3	5.8	4.4	5.7	2.6	5.2	4.4	7.1	4.3	5.7
Gh_A02G0477	6988277	6988657	AT4G15800.1	ralf-like 33	0.279323	0.0560013	0.390427	0.636592	379.2	872.5	782.7	338.9	557.3	494.7	331.6	427	172.4	252	275.5	122.2	101.6	181.8	127.6	117.8
Gh_A02G0479	7000172	7001518	AT4G02500.1	UDP-xylosyltransferase 2	0.824035	0.00769026	-0.176878	0.499571	1.4	3.1	2.9	1.8	2.2	5.5	1	1.7	1	1.1	1	1	0.5	0.8	0.7	0.9
Gh_A02G0480	7002050	7003299	AT4G15830.1	ARM repeat superfamily protein	0.80915	0.00939441	-0.193942	0.504473	2.1	4.7	4.4	2.7	3.4	8.4	1.6	2.5	1.5	1.6	1.5	1.5	0.7	1.3	1	1.3
Gh_A02G0481	7006893	7011496	AT4G15840.1	BTB/POZ domain-containing protein	0.0367712	0.668386	-0.168337	0.135227	5.2	4.9	4.9	5.2	5.2	5.7	5.6	6.2	3.6	6.5	4.6	4.3	3.8	5.7	3.7	4.1
Gh_A02G0482	7013497	7015038	AT3G16640.1	translationally controlled tumor protein	0.230297	0.619547	0.0996966	-0.0298298	1109.2	1163.5	1272.5	1066.1	1110	1178.7	991.8	1022.9	1215	1078.6	1070.7	1489.3	1234.9	1179.4	1114.2	1426.5
Gh_A02G0483	7024347	7025405	AT5G49060.1	Heat shock protein DnaJ, N-terminal with domain of unknown function (DUF1977)	0.956559	0.284361	0.0250185	0.17585	10	8.3	7.2	9.4	8.4	8.3	8.3	9.3	8	7.1	8.5	6.9	7.3	5.6	7.4	6.7
Gh_A02G0484	7027999	7033076	AT4G15900.1	pleiotropic regulatory locus 1	0.557957	0.684218	0.00381161	0.0690653	22.7	17.9	16.4	18.8	18	21.3	19.4	16.9	14.2	21.1	8.6	16	11.9	14.8	11.9	18.5
Gh_A02G0486	7094305	7096252	AT4G15930.1	Dynein light chain type 1 family protein	0.131461	0.144923	0.178732	0.226315	261.5	238	252.7	276.8	197.9	210.8	237.6	262.8	192.4	116.1	138.6	179	129	126.4	135.5	144.3
Gh_A02G0490	7225835	7229439	AT3G16730.1	CONTAINS InterPro DOMAIN/s: Non-SMC condensin II complex, subunit H2-like (InterPro:IPR009378); Has 249 Blast hits to 211 proteins in 82 species: Archae - 0; Bacteria - 0; Metazoa - 145; Fungi - 8; Plants - 30; Viruses - 0; Other Eukaryotes - 66 (source: NCBI BLink).	0.226373	0.839783	-0.662965	-0.263034	0.2	0.4	0.2	0.4	0.6	0.9	0.2	0.2	0	0.3	0	0.2	0.2	0.1	0.1	0.2
Gh_A02G0491	7244667	7250386	AT3G06810.1	acyl-CoA dehydrogenase-related	0.00856347	0.0282269	-0.272216	-0.390422	13.6	11.9	11.4	12.7	14.6	13.7	16.9	14.7	19.4	24.2	15.1	21.1	28.1	23.2	26.7	26.6
Gh_A02G0493	7270642	7272195	AT3G16780.1	Ribosomal protein L19e family protein	0.80719	0.362145	-0.0651146	0.109558	20.8	28.5	31.4	27.6	34	37.3	16.1	25.9	24.4	36.3	28.8	24	25.3	27.3	19.6	33
Gh_A02G0494	7274495	7288655	AT3G16785.1	phospholipase D P1	0.610421	0.846007	0.0242475	-0.142019	1.6	1.5	1.8	1.1	1.5	1	1.6	1.8	1	0.4	0.7	0.8	0.6	1.2	0.5	0.9
Gh_A02G0495	7292521	7294588	AT3G05640.2	Protein phosphatase 2C family protein	0.52657	0.719877	-0.788496	-0.303262	0.7	0.3	0.1	0	0.7	0.6	0.4	0.2	7.3	55.1	64.9	6.5	28.5	20.1	89.6	26.9
Gh_A02G0497	7313234	7316635	AT1G66070.2	Translation initiation factor eIF3 subunit	0.766059	0.431016	0.0760442	0.0247996	42.6	35.2	36.8	49	38.2	36.1	37.1	43.8	55.4	52.7	61.6	47.4	53	55	57.7	47.7
Gh_A02G0506	7363380	7365467	AT4G24580.1	Rho GTPase activation protein (RhoGAP) with PH domain	0.119246	0.182909	-0.407983	-0.555519	5.6	7.2	4.7	3	7.4	6.2	6.8	6.8	3.6	3.7	3	2.9	5.4	5	4.5	4.5
Gh_A02G0512	7562657	7564455	AT3G06760.1	Drought-responsive family protein	0.431782	0.68865	-0.20922	-0.0222916	43.9	47.4	52.6	40	45.1	67.9	54.5	45.1	117.7	117.3	110.5	91.2	111.4	106	112.5	113.6
Gh_A02G0513	7572905	7575380	AT4G16120.1	COBRA-like protein-7 precursor	0.14179	0.180239	0.130656	0.196206	29.1	25.4	24.9	25.7	27.3	20.8	22.8	25.1	35	20.7	26.4	28	26.3	21.2	22.4	26.2
Gh_A02G0514	7592774	7593416	AT3G06740.1	GATA transcription factor 15	0.121966	0.992524	-0.77259	0.25634	0.8	1.2	1.4	1.4	2.4	3.5	0.7	1.6	0.5	3.4	0.6	4.1	1.2	3.3	0.9	1.8
Gh_A02G0514	7592774	7593416	AT3G06740.1	GATA transcription factor 15	0.0954698	0.845929	-0.764372	0.0717907	2.1	1.8	1.4	2	3.9	4.9	2.1	1.5	0.9	4.7	0.9	3.8	1.8	3.7	0.9	3.4
Gh_A02G0515	7627643	7630113	AT4G16143.2	importin alpha isoform 2	0.729797	0.552986	0.0200788	0.0755699	30.2	27.7	31.7	33.4	30.5	31.3	29.5	30	38.3	36.1	47.6	42.6	37.5	37.2	38.5	43
Gh_A02G0517	7668368	7749288	AT3G16910.1	acyl-activating enzyme 7	0.434572	0.804765	0.788496	0.241008	0.6	0.2	0.4	0.7	0.3	0.3	0.2	0.3	0.4	0.4	0.4	0.1	0.2	0.5	0.2	0.2
Gh_A02G0517	7668368	7749288	AT3G16910.1	acyl-activating enzyme 7	0.164063	0.551844	0.422455	0.202556	6.7	5.8	6.8	6.7	6.9	2.3	4.4	5.8	5.7	7.6	11.2	6.8	6.8	2.5	8.5	9.4
Gh_A02G0518	7782421	7787117	AT4G16150.1	calmodulin binding;transcription regulators	0.478948	0.622864	-0.14439	0.0435016	3.4	2.2	2.1	1.8	3	1.9	2.9	2.7	2.9	2.7	2.2	2.3	2.5	3.7	1.3	2.3
Gh_A02G0518	7782421	7787117	AT4G16150.1	calmodulin binding;transcription regulators	0.0400512	0.983181	-0.572362	0.162939	3.1	3.5	2.2	2.7	5.4	5.1	3.8	2.8	3	11.8	2.7	3.1	3.6	8	2.4	4.4
Gh_A02G0519	7788413	7790080	AT3G62560.1	Ras-related small GTP-binding family protein	0.4396	0.637071	-0.176353	0.373088	11.9	10.4	10.5	9.5	11.4	16.1	10.9	9.4	12	23.6	3.6	13.9	10.3	8.9	6.4	15.4
Gh_A02G0520	7798652	7798939	AT3G06680.1	Ribosomal L29e protein family	0.797053	0.122256	0.00797535	0.260633	146.2	167.2	178.4	197.5	175.4	213.8	128.5	167.8	119.1	196.6	152.4	156.3	106.2	146.3	117.6	151.1
Gh_A02G0521	7804648	7813573	AT3G06670.1	binding	0.564918	0.327698	-0.0184963	-0.132307	4.2	3.9	3.5	3.9	4.1	4.6	3.5	3.5	3.8	5.6	3	5.3	4.3	5.3	3.6	6.2
Gh_A02G0521	7804648	7813573	AT3G06670.2	binding	0.0477058	0.489165	-0.248949	-0.245756	6.6	5	5.9	4.8	7.2	6.1	6.6	6.6	5.2	9.6	4.3	8.9	7.9	6.1	6.2	13
Gh_A02G0524	7824320	7826323	AT3G06660.1	PAPA-1-like family protein / zinc finger (HIT type) family protein	0.087613	0.988054	-0.721284	3.2e-16	1.2	1	0.6	0.9	2.2	2.1	0.9	0.9	0.3	1.4	0.1	0.9	0.6	1.3	0.3	0.5
Gh_A02G0528	7889890	7892553	AT3G66654.2	Cyclophilin-like peptidyl-prolyl cis-trans isomerase family protein	0.742976	0.199159	-0.145883	0.215268	24.2	24.8	21.5	16.9	25.5	21.9	25.4	23.9	24.7	14.4	23.5	18.2	19.1	20.5	14.1	15.9
Gh_A02G0533	7981499	8016690	AT3G06620.1	PAS domain-containing protein tyrosine kinase family protein	0.257662	0.466716	-0.49304	-0.294447	0.4	0.8	0.7	0.8	0.9	1.6	0.6	0.7	0.6	2.7	0.5	1.5	1.1	2.3	0.6	2.5
Gh_A02G0534	8017318	8019096	AT3G06610.1	DNA-binding enhancer protein-related	0.256382	0.361331	-0.293116	0.27341	15	18.8	15.6	12.3	17.7	24.1	17.4	16.4	14.4	23.2	10.3	13.5	11.4	13.8	11.3	14.3
Gh_A02G0535	8043251	8045338	AT3G17090.2	Protein phosphatase 2C family protein	0.334811	0.392739	-0.224516	0.30411	6.7	7.1	7.7	7.6	7.1	10.4	9	7.5	8.8	10.6	4.7	10.1	7.2	9.3	5	6.2
Gh_A02G0538	8084552	8085214	AT3G06590.2	basic helix-loop-helix (bHLH) DNA-binding superfamily protein	0.736191	0.865115	-0.0537713	0.0815299	2.4	2.8	1.5	1.2	1.8	4	1.1	1.3	1.4	3	0.6	4.1	3.8	2.4	1.2	1.2
Gh_A02G0543	8134355	8135002	AT3G12410.1	Polynucleotidyl transferase, ribonuclease H-like superfamily protein	0.406665	0.762783	-0.21864	-0.0191088	1.4	0.7	1.9	1.5	1.2	2.6	1	1.6	2.5	2.6	6.8	3.1	3.5	2.9	4.6	4.2
Gh_A02G0544	8150263	8150586	AT4G22060.1	F-box family protein with a domain of unknown function (DUF295)	0.343031	0.593135	0.111645	0.406625	2.4	1.7	2.7	2.6	2.3	1.7	2.7	2	1.1	1.2	1.1	2.3	1.3	0.9	0.9	1.2
Gh_A02G0545	8150936	8155027	AT3G06560.1	poly(A) polymerase 3	0.354673	0.303091	-0.498806	0.211504	1.1	1.1	0.8	1.6	2.1	1.8	1	1.6	0.6	0.7	0.6	0.3	0.4	0.5	0.5	0.5
Gh_A02G0546	8157704	8159825	AT5G65960.1	GTP binding	0.0282406	0.312263	-0.179909	-0.116097	10.3	9.4	9	9.7	10.8	10.3	10.2	12.2	8	10.8	9.3	7.7	8.8	10.9	10.1	9
Gh_A02G0547	8161540	8161980	AT5G49540.1	Rab5-interacting family protein	0.944299	0.515211	-0.0401308	0.141521	106.9	96	111.1	93.7	106.1	109.2	98.6	105.3	102	117.1	77.8	102.3	92.6	76.9	84.4	108
Gh_A02G0550	8272714	8278067	AT5G49930.1	zinc knuckle (CCHC-type) family protein	0.576876	0.801831	-0.0708835	0.0676387	3.5	2.8	3.7	3.9	4	3.6	3.3	3.7	3.6	3.4	2.9	3.2	3	3.6	2.4	3.5
Gh_A02G0551	8278747	8281004	AT5G30510.1	ribosomal protein S1	0.408597	0.421967	-0.0597475	-0.0798533	11	12	11.1	13.2	13.3	14.6	11.2	10.2	10.4	11.7	6.6	8.2	9.3	11.3	8.1	10.3
Gh_A02G0552	8282890	8284804	AT5G30490.2	FUNCTIONS IN: molecular_function unknown; INVOLVED IN: biological_process unknown; LOCATED IN: cellular_component unknown; EXPRESSED IN: 22 plant structures; EXPRESSED DURING: 13 growth stages; CONTAINS InterPro DOMAIN/s: Craniofacial development protein 1/Bucentaur (InterPro:IPR011421); Has 333 Blast hits to 324 proteins in 149 species: Archae - 0; Bacteria - 18; Metazoa - 117; Fungi - 96; Plant…	0.436777	0.910831	-0.0625014	0.0603144	16.8	16.7	17.1	14.9	17.1	21.2	15.8	14.3	17.1	14.5	13.1	18.8	12.9	17.5	13.9	16.6
Gh_A02G0553	8286571	8288745	AT1G48030.2	mitochondrial lipoamide dehydrogenase 1	0.74519	0.379937	-0.0376681	0.125902	78.6	86.3	80	80.2	86.2	80.8	82.3	84.4	86.6	57.5	75.8	62.5	69.5	85.1	49.6	54.6
Gh_A02G0554	8289980	8291582	AT1G48040.1	Protein phosphatase 2C family protein	0.760411	0.202733	-0.00998409	0.564614	3.4	4	3.6	3.4	3.9	4.8	2.8	3	3.9	6.3	4	3.4	1.8	4.5	2.1	3.5
Gh_A02G0555	8296440	8300026	AT3G06440.1	Galactosyltransferase family protein	0.18515	0.840142	-0.314873	-0.0949116	3.4	3.3	3	2.6	4.2	4.5	3.5	3.1	5.9	4.6	7.4	7.1	7	8	5.2	6.5
Gh_A02G0556	8317225	8384401	AT1G48090.1	calcium-dependent lipid-binding family protein	0.882275	0.179175	0	-0.331206	2.7	3.3	2.5	2.6	2.3	2.4	3.5	2.9	1.6	1.3	1.5	1.8	2.7	2	1.4	1.7
Gh_A02G0561	8498839	8500618	AT3G17300.1	unknown protein; Has 48 Blast hits to 48 proteins in 21 species: Archae - 0; Bacteria - 0; Metazoa - 0; Fungi - 0; Plants - 40; Viruses - 0; Other Eukaryotes - 8 (source: NCBI BLink).	0.980792	0.179313	0.00373198	0.223485	136.7	133.4	123	110.1	110.8	105.2	139.7	146.2	277.8	146.4	212.4	244.2	215.7	165.7	189.5	183.5
Gh_A02G0562	8507428	8511272	AT2G47160.1	HCO3- transporter family	0.167482	0.971835	-0.963474	0.211504	0.7	0.6	0.3	0.4	0.9	2	0.6	0.4	0.3	0.9	0.1	0.9	0.4	1.1	0.1	0.3
Gh_A02G0566	8572916	8577487	AT3G17310.1	S-adenosyl-L-methionine-dependent methyltransferases superfamily protein	0.0140171	0.800164	-0.297681	0.0430687	5	5.3	4.7	4.2	6.3	6.6	5.3	5.4	3.8	5.8	2.9	4.5	3.2	4.9	3.9	4.5
Gh_A02G0567	8580874	8583505	AT1G48110.2	evolutionarily conserved C-terminal region 7	0.0577942	0.305522	-0.205172	-0.149425	7.4	8.5	7.1	7.1	9.4	9.6	7.4	8.3	8.4	17.1	13.7	11.2	13.8	14.8	14.2	13.1
Gh_A02G0568	8683803	8689534	AT3G06480.1	DEAD box RNA helicase family protein	0.222686	0.537676	-0.211504	-0.151008	1.8	1.9	2.8	3	2.6	3.4	2.2	2.8	2.5	6.3	1.9	3.8	3	5	4.5	3.6
Gh_A02G0571	8787061	8789998	AT5G04070.1	NAD(P)-binding Rossmann-fold superfamily protein	0.451714	0.388041	-0.318271	0.263034	4	4.2	3.7	3.9	5.8	4.5	4.7	4.7	1.9	3.1	1.4	1.4	2.1	1.5	1.4	1.5
Gh_A02G0572	8810244	8817494	AT3G17340.1	ARM repeat superfamily protein	0.408268	0.637334	-0.0921182	0.126448	6.2	7.2	6.8	7.1	8.4	6.4	7	7.3	4.7	2.6	3.2	3.8	3.2	3.1	2.7	4.1
Gh_A02G0573	8835139	8837501	AT3G17365.1	S-adenosyl-L-methionine-dependent methyltransferases superfamily protein	0.318662	0.709098	-0.264703	-0.100402	4.2	3.8	3.4	3	4.6	6	2.4	4.3	1.9	6.2	0.5	2.5	2.4	5.4	1.5	2.6
Gh_A02G0575	8840996	8842178	AT3G15580.1	Ubiquitin-like superfamily protein	0.612716	0.441555	-0.209104	-0.185472	31.3	35.8	34.6	32.3	35.5	55	33.1	31.3	33	45.5	19.9	50.3	44.2	67	28.9	29
Gh_A02G0576	8843546	8843713	#N/A	#N/A	0.788597	0.407942	-0.172099	-0.298081	5.8	4.7	6.5	5.1	7.3	9.4	4.7	3.5	6.9	9.9	2.3	11.4	9.1	13.7	6.8	7.9
Gh_A02G0577	8848261	8848434	#N/A	#N/A	0.991614	0.628247	-0.115477	-0.0876597	8.5	8.1	8.4	8.6	9.5	14.3	6.6	6	12.4	12.1	5.1	13.5	11.2	17.5	9.1	8
Gh_A02G0578	8868384	8869565	AT3G17390.1	S-adenosylmethionine synthetase family protein	0.304528	0.0856455	-0.723482	-0.817629	8.8	10.5	7.8	7.3	10.2	33.5	6.5	6.6	115	354.9	410.3	179.2	442.6	409.4	641.3	373.9
Gh_A02G0579	8879277	8892913	AT2G47070.1	squamosa promoter binding protein-like 1	0.278872	0.812112	0.0922585	-0.0679041	7.3	8.4	9.5	8.7	7	9	8.5	7.3	3.2	5.8	3.5	4.1	3.7	5.9	3.7	4.1
Gh_A02G0580	8904293	8908339	AT1G48210.2	Protein kinase superfamily protein	0.468458	0.640688	0.152003	0.36257	6.9	5.4	11	8.7	6.7	10.2	5.5	6.4	3.5	6.2	1.2	6.2	3	5.1	2	3.2
Gh_A02G0581	8909406	8911670	AT5G18500.2	Protein kinase superfamily protein	0.318764	0.084931	-0.084669	-0.703263	31	28.7	27.5	25.3	27.5	29.2	32.9	29.7	46.5	93.8	102.2	52	138.9	82.5	156.9	101.2
Gh_A02G0582	8916547	8917239	AT5G23710.1	DNA binding;DNA-directed RNA polymerases	0.519981	0.608114	0.0927941	0.0260735	8.1	5.9	7.3	9.2	6.5	6.9	7.5	7.7	9.7	6.5	8.7	8.6	7.3	7.6	9.6	8.4
Gh_A02G0583	8920420	8923115	AT3G17440.1	novel plant snare 13	0.539224	0.130523	0.0518716	-0.213517	53.8	49.5	55.4	56.5	46.3	52.4	54.1	54.8	65	75.9	82.1	63.5	83.2	70	98.2	80.8
Gh_A02G0584	8935599	8937586	AT5G30495.1	Fcf2 pre-rRNA processing protein	0.148194	0.252085	-0.13773	0.238006	16.9	13.9	13.5	13.6	17.8	14.2	15.8	15.9	12.7	15.9	8.2	11.2	11.1	8.4	10.4	10.8
Gh_A02G0588	9178560	9180070	AT1G09520.1	LOCATED IN: chloroplast; EXPRESSED IN: 21 plant structures; EXPRESSED DURING: 12 growth stages; CONTAINS InterPro DOMAIN/s: Zinc finger, PHD-type, conserved site (InterPro:IPR019786); BEST Arabidopsis thaliana protein match is: PHD finger family protein (TAIR:AT3G17460.1); Has 56 Blast hits to 56 proteins in 17 species: Archae - 0; Bacteria - 2; Metazoa - 0; Fungi - 4; Plants - 46; Viruses - 0; O…	0.909741	0.245221	-0.0236513	0.291049	3.2	3.4	2.9	2.6	3.2	3.7	3.1	2.3	2.7	3.4	2.3	2	1.7	2.8	2.2	1.8
Gh_A02G0589	9181299	9184224	AT3G17465.1	ribosomal protein L3 plastid	0.158835	0.0404612	-0.241527	0.486229	11.3	11.2	10.4	9.9	15.9	12.5	10.5	11.7	8.7	11.4	7.8	8.1	7.2	6.9	3.7	7.9
Gh_A02G0591	9254580	9257228	AT3G06950.1	Pseudouridine synthase family protein	0.163981	0.0126353	0.112005	0.186655	10.4	9.5	10.2	11.4	10.2	10.1	8.1	10	9.9	10	9.8	11.5	9.3	9.4	8.9	8.6
Gh_A02G0592	9257808	9261547	AT1G48270.1	G-protein-coupled receptor 1	0.334548	0.111989	0.0552499	0.24033	18.9	15.3	17.3	17.7	15.5	17.4	15.1	18.6	16	11.1	15	15.9	12.8	14.4	10.3	11.6
Gh_A02G0593	9263353	9263591	#N/A	#N/A	0.0483934	0.621206	-0.443063	0.0125064	39.5	37.1	25.7	22.6	44	52.1	38.3	35.4	16.2	39.2	7.3	18.4	18.2	34.4	9.1	18.7
Gh_A02G0594	9277938	9283598	AT5G48960.1	HAD-superfamily hydrolase, subfamily IG, 5'-nucleotidase	0.281117	0.589123	-0.273018	0.4975	0.8	0.5	0.6	0.5	0.7	1.1	0.5	0.6	0.4	1.4	0.2	0.4	0.4	0.6	0.3	0.4
Gh_A02G0594	9277938	9283598	AT5G48960.1	HAD-superfamily hydrolase, subfamily IG, 5'-nucleotidase	0.305734	0.704005	-0.194647	0.481127	1.9	2.6	2.4	2.1	3.1	3.3	2.2	1.7	1.3	3.6	0.5	1.3	1	2.1	0.5	1.2
Gh_A02G0595	9289968	9293188	AT1G48280.1	hydroxyproline-rich glycoprotein family protein	0.39394	0.376527	-0.260236	-0.52039	2.9	2	2	1.7	3.3	3	1.9	2.1	5.3	10	0.8	3.7	4.9	17.6	2.6	3.3
Gh_A02G0597	9297798	9298187	AT3G21760.1	UDP-Glycosyltransferase superfamily protein	0.356615	0.402033	0.113211	0.425433	12	13.9	12.1	9.7	10.2	8.6	13.2	12.1	12.3	1.8	7.8	10.6	3.9	8.6	1.8	9.9
Gh_A02G0602	9389239	9392309	AT1G62290.2	Saposin-like aspartyl protease family protein	0.835189	0.583727	-0.0565835	0.0374747	1.2	2.1	1.2	0.5	1.8	1.8	0.9	0.7	1	1.4	0.5	1	1.1	1.2	0.6	0.9
Gh_A02G0603	9393400	9394869	AT1G48320.1	Thioesterase superfamily protein	0.294136	0.992809	-0.758992	0.148099	6.2	8.3	5.3	6.2	11.9	21.8	5.4	4.9	1.8	9.6	0.7	4.3	2	7.3	1.4	4.1
Gh_A02G0604	9399933	9400667	#N/A	#N/A	0.881301	0.604851	0.0760542	-0.0851674	25	13.4	15.6	20	15.3	18.9	15.6	20.4	20.8	19.3	11	22.9	21.3	12.8	23.3	21.1
Gh_A02G0604	9399933	9400667	#N/A	#N/A	0.718101	0.134139	0.256263	0.417681	47.9	51.5	44.8	64.1	37.5	45.2	48.8	42.9	42.6	39.3	27.6	54.4	26.5	22.5	33.2	40.5
Gh_A02G0604	9399933	9400667	#N/A	#N/A	0.809535	0.813916	-0.0285378	0.113596	61.4	47.1	88.8	73	50.4	86.2	45.9	93.2	62.9	90.7	103.6	132.4	62.5	93	92.4	112.2
Gh_A02G0606	9454352	9463687	AT1G35510.1	O-fucosyltransferase family protein	0.628607	0.386847	-0.0469975	-0.0688951	3.9	3.9	3.5	3.8	4.3	4	3.7	3.6	3.8	4.9	5.5	4.2	5	4.5	4.9	4.9
Gh_A02G0607	9469572	9470412	#N/A	#N/A	0.0246339	0.807113	-0.584963	-0.181447	2.5	3.5	2.2	2.4	3.5	4.7	4.1	3.6	1.7	2.5	2.5	3	2.1	2.8	3.7	2.4
Gh_A02G0609	9500456	9503183	AT1G35670.1	calcium-dependent protein kinase 2	0.187859	0.0960334	-0.465664	-0.473931	0.4	0.6	0.4	0.7	0.5	0.8	0.8	0.8	0.7	1	1.3	0.6	1.4	1.1	1.6	0.9
Gh_A02G0610	9504333	9507333	AT4G09580.1	SNARE associated Golgi protein family	0.207359	0.76827	-0.256541	0.187279	9.3	10.5	6.2	7.4	11.2	9.6	9.8	9.3	5.5	8.4	4.9	4.2	5.3	4.7	4.8	5.4
Gh_A02G0613	9554143	9556384	AT4G09620.1	Mitochondrial transcription termination factor family protein	0.663259	0.856441	-0.153623	-0.0582986	3	2.6	1.7	1.6	3.2	3.4	1.7	1.6	1.9	4.2	1.4	2.2	1.8	3.4	2.5	2.4
Gh_A02G0614	9613414	9619452	AT1G34550.1	Protein of unknown function (DUF616)	0.84502	0.129199	-0.0654231	0.258533	5.1	5	4.1	5.2	6.2	5.1	4.5	4.5	3.6	2.9	3.1	3.2	2.7	3.2	2.3	2.5
Gh_A02G0617	9670457	9671932	AT1G34370.1	C2H2 and C2HC zinc fingers superfamily protein	0.593381	0.829056	-0.0655007	0.511102	10.5	9.1	9.2	7.8	8.6	13.6	8.5	7.6	8	38.9	4.3	25.9	13.4	14	11.4	15.3
Gh_A02G0624	9773407	9780345	AT1G34340.1	alpha/beta-Hydrolases superfamily protein	0.566083	0.587245	-0.091469	0.232259	7.5	7.4	6.5	6.1	7.7	7.1	7.5	7	6.5	8.4	6.4	5.6	5.9	8.8	4	4.2
Gh_A02G0624	9773407	9780345	AT1G34340.1	alpha/beta-Hydrolases superfamily protein	0.0874383	0.127014	-0.328233	0.252886	7.7	6.8	7.1	5.8	8	7.5	9.7	9.2	7	5.3	6.9	6.3	5.9	6.6	4.1	4.8
Gh_A02G0626	9893346	9895488	AT1G22710.1	sucrose-proton symporter 2	0.184962	0.372441	-1.36678	-0.238467	1.1	0.7	1.1	0.9	1.8	6.3	0.9	0.8	2.2	15.6	0.5	12.3	7.5	11.5	7.1	10
Gh_A02G0627	9921105	9923421	AT1G07950.1	Surfeit locus protein 5 subunit 22 of Mediator complex	0.417268	0.457909	-0.104506	0.370029	43.7	36.4	39.9	38.4	42.9	47.8	40.4	39.2	41.4	83.6	31	40.7	35.3	40.7	36.1	40.1
Gh_A02G0628	9923968	9929331	AT1G34320.1	Protein of unknown function (DUF668)	0.689012	0.252796	-0.0557932	0.510308	23.7	20.1	23.7	23.8	23.2	26.2	23.2	22.3	25.3	46.2	20.3	24	19.2	22.2	18.5	21.4
Gh_A02G0631	10057865	10059893	AT1G34270.1	Exostosin family protein	0.676286	0.0601317	-0.0187366	0.30179	7.8	7.9	8	6.9	8.6	8	7.2	7.2	7.1	5.5	7.1	5.2	5.5	5.7	3.9	5.1
Gh_A02G0634	10070348	10073252	AT1G34190.1	NAC domain containing protein 17	0.0584125	0.459101	-0.224432	0.414012	12.6	11.3	13.8	12.8	15.5	17.1	13	13.4	9.2	18.7	8.6	10.4	8.2	13.8	5.4	7.8
Gh_A02G0635	10082999	10088869	AT1G34150.1	Pseudouridine synthase family protein	0.631716	0.0474149	-0.154723	0.283793	0.9	1.8	1.5	1.1	1.6	1.7	1	1.6	1.4	1.6	1.3	1.3	1.3	1.2	0.9	1.2
Gh_A02G0636	10093837	10096438	AT1G22730.1	MA3 domain-containing protein	0.113599	0.144021	-0.341789	-0.282143	2.6	3.1	2	2.4	2.5	2.8	3.8	3.7	2.6	3.1	4	2.8	4.3	2.5	4.3	4.1
Gh_A02G0637	10101472	10107560	AT4G09720.1	RAB GTPase homolog G3A	0.73433	0.786759	0.0838316	0.0534393	2.6	4.2	2.4	3.2	3.8	2.5	3	2.4	5.5	3.2	3.5	4.3	4.5	2.7	4.3	4.4
Gh_A02G0638	10108128	10110615	AT5G09360.1	laccase 14	0.70526	0.031934	0.0243499	0.440997	5.5	7.2	5.5	5.7	5.8	7.6	6.2	3.9	7.6	5.2	6.2	5.3	3.8	5.8	4.4	3.9
Gh_A02G0641	10135737	10139842	AT1G71720.1	Nucleic acid-binding proteins superfamily	0.39067	0.627873	-0.190822	-0.103378	2.4	2.4	2.7	2.4	3.3	3.1	2.8	2.1	3.3	5.3	3.7	5.2	5	4.2	4.8	4.8
Gh_A02G0642	10155534	10161863	AT1G71710.1	DNAse I-like superfamily protein	0.908416	0.726966	-0.101538	-0.0484985	7.1	5.9	3.1	3.1	6	4	4.9	5.7	1.7	4	4.3	1.7	2.6	3	3.9	2.6
Gh_A02G0643	10166167	10170927	AT2G41350.1	unknown protein; BEST Arabidopsis thaliana protein match is: unknown protein (TAIR:AT2G21980.1); Has 188 Blast hits to 188 proteins in 66 species: Archae - 0; Bacteria - 12; Metazoa - 90; Fungi - 15; Plants - 54; Viruses - 0; Other Eukaryotes - 17 (source: NCBI BLink).	0.460446	0.833445	-0.59309	-0.0347654	2	1.9	1.2	0.8	3.2	2.1	1.5	2.1	1.4	0.6	1	1.1	0.4	1.2	0.9	1.7
Gh_A02G0645	10269934	10275898	AT1G22770.1	gigantea protein (GI)	0.143323	0.973994	-0.505779	0.291574	6.3	5.2	3.6	3	9.9	6.2	5.1	4.5	5.1	23.7	3.7	6.3	7.2	9	5.8	9.7
Gh_A02G0646	10278445	10279365	AT2G01050.1	zinc ion binding;nucleic acid binding	0.944793	0.919578	0	0.321928	0.4	0.4	0.2	0.3	0.3	0.3	0.2	0.5	0.2	0.5	0.1	0.2	0.2	0.3	0.1	0.2
Gh_A02G0647	10329680	10330968	AT4G09800.1	S18 ribosomal protein	0.63639	0.0322503	-0.116319	0.295018	85.3	88.2	115.6	93.2	101.3	136.2	79.6	97.3	103.9	129.2	101.5	99.6	79.8	87	87.2	99.9
Gh_A02G0648	10352338	10355919	AT4G09830.1	Uncharacterised conserved protein UCP009193	0.118674	0.836973	0.284815	0.0107888	22.2	17.7	28.3	23.9	17	23.2	18.1	17.3	26.2	35.1	30.4	29.1	31	27.7	31.1	30.1
Gh_A02G0650	10383640	10385128	AT1G22790.2	unknown protein; FUNCTIONS IN: molecular_function unknown; INVOLVED IN: biological_process unknown; LOCATED IN: plasma membrane; EXPRESSED IN: 22 plant structures; EXPRESSED DURING: 13 growth stages; BEST Arabidopsis thaliana protein match is: unknown protein (TAIR:AT1G34010.1); Has 35333 Blast hits to 34131 proteins in 2444 species: Archae - 798; Bacteria - 22429; Metazoa - 974; Fungi - 991; Pla…	0.047236	0.330659	-0.334103	-0.163499	12.2	9.9	10.4	14.7	12.4	17.6	14.8	14.7	32.3	36.7	36.5	34.5	36	36.3	45.8	38.7
Gh_A02G0653	10548828	10549094	AT4G09890.1	Protein of unknown function (DUF3511)	0.166256	0.856116	-1.57559	-0.389412	5.6	2.9	0.5	1.3	8.3	18.6	1.7	2.1	1.5	10.5	0.1	2.1	2.2	14.8	0.2	1.4
Gh_A02G0654	10559414	10562813	AT4G24630.1	DHHC-type zinc finger family protein	0.825649	0.708241	-0.0387035	0.137504	8.7	7.8	9	7.6	9.5	7.9	7.4	9.2	4.5	4.2	3.5	3.2	4.1	3.6	2.6	3.7
Gh_A02G0656	10588628	10594830	AT1G43190.2	polypyrimidine tract-binding protein 3	0.0958713	0.556936	-0.246794	-0.00428736	24	22.7	24.7	22.4	28.9	31	27.5	23.9	20.7	32.4	21.4	26.3	24.2	28.3	21.9	26.7
Gh_A02G0657	10620413	10622072	AT1G61580.1	R-protein L3 B	0.198702	0.723412	-0.141044	0.0864148	9.4	8.5	8.7	10.4	12.3	10.2	8.4	9.9	8.5	11.1	5.7	9.1	6.5	9.6	6.2	10.1
Gh_A02G0658	10643390	10646251	AT5G44080.1	Basic-leucine zipper (bZIP) transcription factor family protein	0.0847156	0.64764	-0.234465	-0.00822051	5.6	5.6	4.6	4.6	6.7	6.8	5.3	5.2	2.9	6.6	3.1	4.9	4	5.2	3.5	4.9
Gh_A02G0660	10688878	10690083	AT1G18740.1	Protein of unknown function (DUF793)	0.470828	0.212069	-0.102512	0.167636	42.7	39.6	41.2	47.6	42.7	53.4	46.7	40.9	51.6	32.7	49.4	39.5	33.7	43.8	36.5	40.2
Gh_A02G0662	10737903	10739252	AT1G21200.1	sequence-specific DNA binding transcription factors	0.390003	0.695631	-0.130214	0.00457757	11.5	11.4	11.8	14	11.4	15.5	13.9	12.5	24.8	18	30.9	21	21.6	29.6	23.9	19.3
Gh_A02G0663	10741128	10751947	AT1G76850.1	exocyst complex component sec5	0.876536	0.194275	-0.0267669	0.240703	24.6	30.7	25.4	26.1	27.4	23.3	29.9	28.2	25.5	16.4	22.9	21.1	19.2	23.8	13.9	15.8
Gh_A02G0664	10762627	10763889	AT2G31290.2	Ubiquitin carboxyl-terminal hydrolase family protein	0.548417	0.815246	-0.117997	-0.0257631	4.7	4	4.5	4.4	5.1	4.8	4.4	4.8	1.9	4.6	2.7	1.9	2.3	3.3	2.8	2.9
Gh_A02G0665	10794505	10797433	AT1G43700.1	VIRE2-interacting protein 1	0.358247	0.820745	-0.139551	0.135832	7.1	6.3	6.3	5.9	5.9	8	6.3	8	6.7	12.4	6.9	8.5	7.5	9.4	8.1	6.4
Gh_A02G0667	10859437	10874709	AT4G38470.1	ACT-like protein tyrosine kinase family protein	0.67903	0.953699	-0.126633	0.0665977	5.8	6.6	5	4.4	6.1	6.2	5.9	5.6	2.5	5.5	1.2	4.1	2.4	3.9	2.7	3.7
Gh_A02G0670	11163214	11169362	AT5G42140.1	Regulator of chromosome condensation (RCC1) family with FYVE zinc finger domain	0.746337	0.494527	-0.0246621	0.153157	7.3	7.1	7.5	7.1	7.7	7.8	7.7	6.3	7.1	6.5	6.1	8.1	6.8	7.3	4.9	6
Gh_A02G0670	11163214	11169362	AT5G42140.1	Regulator of chromosome condensation (RCC1) family with FYVE zinc finger domain	0.010864	0.222326	-0.219487	-0.166778	5.2	5.4	5	5.7	6.8	6.3	6.1	5.6	10.3	9.1	10.3	11.1	11.8	13.7	8.6	11.7
Gh_A02G0671	11172382	11173602	AT3G18710.1	plant U-box 29	0.328277	0.359087	-0.434403	1.16046	1	0.9	0.8	1	1	2.3	0.5	1.2	0.4	2.9	0.3	0.2	0.2	1	0.2	0.3
Gh_A02G0673	11194239	11196712	AT1G10830.1	15-cis-zeta-carotene isomerase	0.0466808	0.909829	-0.214851	0.0331669	3.6	3.7	3.5	2.9	4.2	4.2	3.7	3.8	4.7	7.2	3.4	6.7	4.8	3.7	6.5	6.5
Gh_A02G0678	11339802	11341428	AT1G21370.2	unknown protein; CONTAINS InterPro DOMAIN/s: Protein of unknown function DUF218 (InterPro:IPR003848); Has 35333 Blast hits to 34131 proteins in 2444 species: Archae - 798; Bacteria - 22429; Metazoa - 974; Fungi - 991; Plants - 531; Viruses - 0; Other Eukaryotes - 9610 (source: NCBI BLink).	0.461517	0.27479	-0.133331	-0.178744	16.8	17.9	16.7	14.7	17.2	17.3	18.4	19.6	16.9	19.3	22.1	16	21.6	19.8	24.3	18.4
Gh_A02G0680	11399437	11402514	AT3G09040.1	Pentatricopeptide repeat (PPR) superfamily protein	0.905188	0.852854	0.347923	0.152003	0.3	0.4	0.3	0.4	0.3	0.3	0.2	0.3	0.3	0.2	0.2	0.3	0.1	0.3	0.3	0.2
Gh_A02G0689	11577263	11579755	AT1G77120.1	alcohol dehydrogenase 1	0.0138304	0.267591	-1.01417	-0.451116	92.7	80.2	91.3	39.7	178.7	176.9	172.9	85.3	319.6	224.5	65.8	642.9	557.4	124.4	478.2	552.7
Gh_A02G0690	11590641	11594394	AT1G77110.1	Auxin efflux carrier family protein	0.0783184	0.545515	-0.762961	-0.601451	1	1.1	0.6	0.6	1.4	2.3	1.1	0.8	0.4	1.2	0.1	1.2	0.6	2.4	0.6	0.8
Gh_A02G0691	11624244	11632178	AT4G08350.1	global transcription factor group A2	0.254573	0.817902	-0.14401	0.0212165	4.6	5	3.9	4.6	5.6	5	5.2	4.2	3.5	3.3	3.4	3.5	2.9	4.8	2.5	3.3
Gh_A02G0692	11660358	11664162	AT1G21480.1	Exostosin family protein	0.825405	0.405219	-0.077243	0.103697	22.4	22.1	18.6	16.9	22.5	18.5	22.5	20.9	18.2	12.6	15.9	15.3	15.3	16.7	12	13.7
Gh_A02G0694	11719940	11721641	AT1G21460.1	Nodulin MtN3 family protein	0.425686	0.163694	0	-0.439867	2.3	3.5	1.3	2.4	1.7	2.5	3.1	2.2	186.9	254.7	197.1	222.5	311.3	199.5	364	293.4
Gh_A02G0698	11843920	11848662	AT1G43850.2	SEUSS transcriptional co-regulator	0.0999174	0.451284	-0.25464	-0.154328	8.3	7.9	7.3	8.1	10.9	11.2	8.7	6.9	6.6	11.8	3.5	9.1	8	12.2	5.5	8.8
Gh_A02G0701	11886651	11888958	AT1G43860.1	sequence-specific DNA binding transcription factors	0.220334	0.327231	-0.108253	0.0640414	17.5	15.4	19.1	17.3	17.3	20.4	19	18	17	19.6	21.2	15.9	18.8	17.8	16.6	17.3
Gh_A02G0702	11889724	11894411	AT5G25800.1	Polynucleotidyl transferase, ribonuclease H-like superfamily protein	0.263653	0.849688	-0.0896372	0.158262	1.9	1.8	2.1	2	2.2	2.3	1.9	1.9	1.7	2.3	1.5	2.2	1.7	2.3	1	1.9
Gh_A02G0703	11894844	11896944	AT1G21450.1	SCARECROW-like 1	0.222105	0.714134	-0.254317	-0.0146468	2.2	1.8	2.3	2	1.9	3.5	2.1	2.4	1.6	4.4	1.4	2.4	1.6	4.2	1.9	2.2
Gh_A02G0703	11894844	11896944	AT1G21450.1	SCARECROW-like 1	0.752563	0.636293	-0.0870231	-0.106915	5.3	4.7	4.8	4.5	5.3	6.4	4.4	4.4	3.6	10.9	2.2	5.4	4.3	8.6	4.3	6.6
Gh_A02G0704	11908278	11911160	AT1G64260.1	MuDR family transposase	0.13952	0.797072	-0.387023	-0.184425	0.5	0.8	0.5	0.8	0.7	1.2	0.9	0.6	1	1.8	0.6	1	1	1.4	0.5	2.1
Gh_A02G0705	11960560	11963564	AT2G34930.1	disease resistance family protein / LRR family protein	0.0675833	0.700094	-0.584963	-0.347923	0.1	0.1	0.1	0.1	0.1	0.1	0.2	0.2	0.4	0.2	0.1	0.4	0.5	0.1	0.3	0.5
Gh_A02G0711	12073764	12076938	AT1G43900.1	Protein phosphatase 2C family protein	0.726088	0.381304	-0.0433795	0.276155	20.6	19.5	23.7	18.1	19.1	25.1	19.4	20.8	16.6	26.1	11.7	18.5	16.1	11.9	11.9	20.3
Gh_A02G0712	12079117	12084427	AT1G77030.1	hydrolases, acting on acid anhydrides, in phosphorus-containing anhydrides;ATP-dependent helicases;nucleic acid binding;ATP binding;RNA binding;helicases	0.807583	0.154937	-0.0390998	0.49436	3.9	4.1	4.5	5.7	4.6	5.2	3.9	5	3.6	5.2	2.5	4.9	2.9	3.5	1.5	3.6
Gh_A02G0713	12084971	12087855	AT1G21410.1	F-box/RNI-like superfamily protein	0.146773	0.275739	-0.0991332	-0.265269	5.6	6.2	5.6	6.5	5.9	6.5	7.1	6.1	17.8	43.4	25.2	21.1	32.8	34.1	38.3	24
Gh_A02G0714	12136674	12139017	AT1G76990.5	ACT domain repeat 3	0.249902	0.46752	-0.628684	-0.148735	3.9	2.7	3.8	2.6	5.2	9.5	2.1	3.3	3.1	20.7	0.6	19.8	16.8	15.4	4.6	12.2
Gh_A02G0717	12194116	12201389	AT1G21400.1	Thiamin diphosphate-binding fold (THDP-binding) superfamily protein	0.142667	0.847916	-0.928447	-0.0962153	0.7	1	0.6	0.8	2.2	2.4	0.7	0.6	2.9	9.5	2.9	5	3.7	11	3.9	3.1
Gh_A02G0718	12203047	12204966	AT1G43980.1	Tetratricopeptide repeat (TPR)-like superfamily protein	0.287408	0.0474149	-0.106915	0.847997	0.3	0.3	0.3	0.4	0.3	0.4	0.3	0.4	0.2	0.3	0.2	0.2	0.2	0.1	0.1	0.1
Gh_A02G0719	12206664	12208697	AT1G77010.1	Pentatricopeptide repeat (PPR) superfamily protein	0.878617	0.393458	0.321928	0.584963	0.3	0.3	0.2	0.2	0.2	0.2	0.1	0.3	0.1	0.2	0.3	0.3	0.3	0.2	0	0.1
Gh_A02G0720	12209375	12210567	AT1G76980.2	FUNCTIONS IN: molecular_function unknown; INVOLVED IN: biological_process unknown; LOCATED IN: cellular_component unknown; BEST Arabidopsis thaliana protein match is: embryo defective 2170 (TAIR:AT1G21390.1); Has 61 Blast hits to 61 proteins in 18 species: Archae - 0; Bacteria - 8; Metazoa - 8; Fungi - 2; Plants - 40; Viruses - 3; Other Eukaryotes - 0 (source: NCBI BLink).	0.719888	0.646428	-0.371969	-0.157541	0.2	0.6	0.4	0.5	0.6	1.1	0.2	0.3	1.3	1.8	0	2.1	0.7	3.2	0.5	1.4
Gh_A02G0725	12421771	12422814	AT1G29470.2	S-adenosyl-L-methionine-dependent methyltransferases superfamily protein	0.991902	0.950043	-0.049753	0.233199	1	1	1.8	1.9	1.1	2.9	1	0.9	1.2	1.9	0.7	2.9	1.3	2.1	0.8	1.5
Gh_A02G0735	13075957	13091357	AT1G77300.1	histone methyltransferases(H3-K4 specific);histone methyltransferases(H3-K36 specific)	0.690407	0.486387	-0.0215332	-0.0690416	3.4	3.4	3.2	3.3	3.7	3.7	3.2	2.9	1.9	3.4	2	2.9	2.4	3.4	2.1	2.8
Gh_A02G0738	13176226	13179626	AT1G21600.2	plastid transcriptionally active 6	0.30871	0.608167	-0.171187	0.217098	3.9	2.9	3.2	2.7	3.5	4.4	2.3	4.1	3	4.7	2.5	3.4	2.8	3.1	2.8	3
Gh_A02G0739	13238541	13244557	AT1G21610.2	wound-responsive family protein	0.961666	0.871891	-0.0112273	0.0524674	3	3.2	3.4	3.2	3.9	4.1	2.4	2.5	2.5	3.8	1.9	3	2.1	3.8	1.7	3.2
Gh_A02G0740	13401250	13402546	#N/A	#N/A	0.0796983	0.58309	0.617143	0.267622	4.6	4.5	5.6	5.7	3.9	3.8	1.3	4.3	5.9	2.6	6.4	4	5.1	6.8	0.6	3.2
Gh_A02G0742	13653448	13657235	AT1G21651.1	zinc ion binding	0.486381	0.183698	-0.0204641	-0.187785	6.2	5.3	5	4.5	5	5.1	5.6	5.6	5.2	7	5	5.1	5.4	6.5	6.7	6.8
Gh_A02G0744	13708337	13710478	AT1G21680.1	DPP6 N-terminal domain-like protein	0.579005	0.150638	-0.161155	-0.561073	6.2	4.1	7.5	4.2	7.8	8.8	4.5	3.5	7.3	32	9.6	26.2	31.6	16.3	35.8	27.1
Gh_A02G0745	13711147	13717959	AT1G21700.1	SWITCH/sucrose nonfermenting 3C	0.327013	0.162678	-0.24914	-0.495587	9.3	6.4	9.3	6.3	11.1	12.3	7.7	6.1	8.7	36	11.6	28.6	33.1	19.4	37.3	29.9
Gh_A02G0746	13840387	13843027	AT1G53310.3	phosphoenolpyruvate carboxylase 1	0.541466	0.903878	-0.14439	0.17897	1.3	1.8	1.4	1.2	1.9	1.7	1.5	1.2	1	2.4	0.6	2	1.3	1.8	1	1.2
Gh_A02G0747	13845398	13848075	AT1G21720.1	proteasome beta subunit C1	0.488929	0.16663	0.0452547	0.135853	169.9	161.7	179.5	175.4	160.5	166.3	166	172.5	179.3	133.8	182.5	150.9	145.6	140.6	140.4	161.8
Gh_A02G0748	13948371	13948910	AT4G35890.1	winged-helix DNA-binding transcription factor family protein	0.170288	0.330357	-0.154648	0.147918	8.6	8	8.5	7.6	8.9	7.8	9.1	10.6	11.5	9.1	13.9	8.6	8.8	9.7	11.3	9.1
Gh_A02G0749	13951657	13952900	AT1G01720.1	NAC (No Apical Meristem) domain transcriptional regulator superfamily protein	0.855927	0.124952	-0.11221	0.567989	3.3	5	2.3	3	5.1	4.2	2.9	2.5	3.8	5.6	2.3	5.2	2.6	3.7	2	3.1
Gh_A02G0750	13971345	13977174	AT1G44130.1	Eukaryotic aspartyl protease family protein	0.723602	0.77926	-0.0627358	-0.118218	11	12.2	11.2	10.6	12.5	11.3	11.5	11.7	8.6	13.9	14.5	7.5	13.3	11.5	12	11.5
Gh_A02G0750	13971345	13977174	AT1G44130.1	Eukaryotic aspartyl protease family protein	0.963659	0.333787	-0.00258779	0.161706	17.2	12.6	15.2	10.7	13.7	15.8	13	13.3	12.9	13.4	19.4	9	13.9	14.5	9.2	11.3
Gh_A02G0751	14030633	14036873	AT1G44170.2	aldehyde dehydrogenase 3H1	0.147453	0.644892	-1.29123	-0.0317089	0.8	1.6	0.5	0.9	2.4	5	1.1	0.8	2.1	6.2	2.8	2.4	3.2	4.7	2.5	3.4
Gh_A02G0753	14192630	14196136	AT1G21780.2	BTB/POZ domain-containing protein	0.0338659	0.145499	-0.115082	0.153289	20.6	22.6	21.5	19.6	23.2	21.9	24	22.2	24.7	20.9	21.1	20.6	21.6	22.3	17.5	17.1
Gh_A02G0754	14196235	14199400	AT1G44446.1	Pheophorbide a oxygenase family protein with Rieske [2Fe-2S] domain	0.407084	0.894801	0.263034	0.0506261	0.3	0.1	0.4	0.4	0.3	0.3	0.2	0.2	0.1	1.5	0.1	1.2	0.6	0.7	0.6	0.9
Gh_A02G0758	14583876	14586329	AT1G77610.1	EamA-like transporter family protein	0.745908	0.200471	-0.00702898	0.584963	45.2	44.5	35.6	38.5	41.9	39.7	44	39	26.5	11.6	14.5	26	14.5	13.3	8.4	16.2
Gh_A02G0759	14587614	14588976	AT1G44760.1	Adenine nucleotide alpha hydrolases-like superfamily protein	0.690843	0.33645	0.0390076	0.432959	69.1	69.3	72.6	81.4	72.7	23.1	62.1	126.7	0.8	0.4	0.3	1.2	0.6	0.4	0.6	0.4
Gh_A02G0761	14846710	14853291	AT1G44835.2	YbaK/aminoacyl-tRNA synthetase-associated domain	0.779757	0.644039	-0.0229459	0.229787	12.5	14.4	11.1	11.9	14.1	11.7	12.9	12	8	9.2	4.8	10.6	7.1	7.8	6	6.9
Gh_A02G0762	14854843	14856993	AT1G77670.1	Pyridoxal phosphate (PLP)-dependent transferases superfamily protein	0.308884	0.105377	-0.17717	0.430016	21.8	21.1	25.9	26.1	26	22	22.8	36.5	24.6	18.4	12.9	15.1	10.8	16.7	11.4	13.8
Gh_A02G0763	14902132	14903721	AT4G08230.1	glycine-rich protein	0.642863	0.358262	0.0139257	0.129704	26	28.3	23.7	26.1	25.4	27.1	22.9	27.7	22.4	34	24.5	26.1	23.1	22.8	23.7	28.2
Gh_A02G0765	14926601	14929116	AT1G77710.1	CONTAINS InterPro DOMAIN/s: Ubiquitin-like, Ufm1 (InterPro:IPR005375); Has 244 Blast hits to 244 proteins in 106 species: Archae - 0; Bacteria - 0; Metazoa - 149; Fungi - 0; Plants - 47; Viruses - 0; Other Eukaryotes - 48 (source: NCBI BLink).	0.943203	0.653414	-0.0197463	0.0593175	30.3	34.3	25.7	25.8	28.6	36.9	25.2	27	23.2	32.9	13.6	29.6	24.9	25.9	18.2	26.3
Gh_A02G0766	14934105	14938843	AT2G17900.1	SET domain group 37	0.202944	0.515568	-0.349584	-0.278464	2	1.6	1.1	1.5	2.8	2	1.5	1.6	3.1	6.7	2.2	3.5	3.1	9.9	2	3.8
Gh_A02G0767	14969949	14970756	AT4G08180.1	OSBP(oxysterol binding protein)-related protein 1C	0.918136	0.993682	-0.0521513	-0.0794345	3.2	4	5.3	3.8	3.1	3.5	4.5	5.8	4.1	2.7	3.9	5.2	4.3	3.8	3.5	5.2
Gh_A02G0768	14978974	14979962	AT5G14320.1	Ribosomal protein S13/S18 family	0.552434	0.479184	0.0539847	0.145109	34.9	28	28.1	28.8	26.5	31.9	27.3	29.7	28.4	19.1	19	28.6	18.9	20.8	21.6	24.7
Gh_A02G0770	15000122	15005535	AT4G08500.1	MAPK/ERK kinase kinase 1	0.876439	0.964877	-0.0573332	-0.0121747	7.6	7.8	7.1	7.1	7.1	8.9	7.9	6.9	6.1	5.3	5.9	6.3	5.4	6.9	5	6.5
Gh_A02G0771	15146099	15149057	AT1G36990.1	unknown protein; LOCATED IN: chloroplast; EXPRESSED IN: 24 plant structures; EXPRESSED DURING: 14 growth stages; BEST Arabidopsis thaliana protein match is: unknown protein (TAIR:AT4G08510.1); Has 5029 Blast hits to 1779 proteins in 339 species: Archae - 2; Bacteria - 1372; Metazoa - 990; Fungi - 933; Plants - 111; Viruses - 28; Other Eukaryotes - 1593 (source: NCBI BLink).	0.0518402	0.550506	-0.350757	0.313158	3	2.8	2.2	2.9	3.8	4.3	2.8	3	2.6	4.3	3.1	2.3	2.2	3.2	2.3	2.2
Gh_A02G0772	15150727	15152036	AT1G36980.1	unknown protein; CONTAINS InterPro DOMAIN/s: Uncharacterised protein family UPF0220 (InterPro:IPR007919); Has 424 Blast hits to 424 proteins in 159 species: Archae - 0; Bacteria - 0; Metazoa - 228; Fungi - 120; Plants - 62; Viruses - 0; Other Eukaryotes - 14 (source: NCBI BLink).	0.926176	0.807401	0.0418916	0.235449	16.5	14.1	14.6	14.2	15	17.6	13.3	11.8	8.4	19.9	8.3	15.2	10.1	10.3	11	12.6
Gh_A02G0773	15197900	15202281	AT1G22020.1	serine hydroxymethyltransferase 6	0.110342	0.276031	0.293446	0.245112	3.9	4.4	4.3	3.7	3.5	4.3	1.9	3.6	3.5	2.6	2.5	4.2	2.7	3.2	2.1	2.8
Gh_A02G0774	15205191	15206485	#N/A	#N/A	0.124977	0.886131	-0.226771	0.0223678	1.1	1	1.3	1.3	1.4	1.2	1.4	1.5	0.6	1.9	1.1	2.9	1.3	1.1	1.8	2.2
Gh_A02G0774	15205191	15206485	AT1G22030.1	CONTAINS InterPro DOMAIN/s: Protein BYPASS related (InterPro:IPR008511); BEST Arabidopsis thaliana protein match is: unknown protein (TAIR:AT1G77855.1); Has 99 Blast hits to 99 proteins in 17 species: Archae - 0; Bacteria - 0; Metazoa - 3; Fungi - 0; Plants - 96; Viruses - 0; Other Eukaryotes - 0 (source: NCBI BLink).	0.01138	0.489891	-0.555037	-0.154439	32.4	29.6	25.3	36.1	44.8	58	40.7	37.8	19.7	23	14.5	37.5	18	21.6	28.7	37.1
Gh_A02G0775	15327097	15330358	AT1G77920.1	bZIP transcription factor family protein	0.551853	0.712906	-0.423211	-0.341037	2.9	2.2	2	1.7	2.8	6.3	1.2	1.5	1.1	5.8	0.8	8.8	4.2	7.4	1.4	7.9
Gh_A02G0776	15367625	15372116	AT4G08540.1	DNA-directed RNA polymerase II protein	0.0173542	0.34134	-0.274622	-0.0810147	7.5	5.6	6	5.7	7.4	7.8	7.6	7.2	6.3	8.7	5.6	7.1	7.6	7.4	7.8	6.5
Gh_A02G0781	15686375	15687330	AT4G08685.1	Pollen Ole e 1 allergen and extensin family protein	0.445023	0.310362	0.0477495	0.105415	1155.5	1117.7	1098.2	1039.5	989.8	1073.4	1072.6	1131.5	984.8	649.2	678.7	911.7	802.9	641.8	798.6	753.9
Gh_A02G0782	15687835	15688541	AT1G78060.1	Glycosyl hydrolase family protein	0.973963	0.466026	0.241008	0.0369942	2.3	2.4	1.7	2.7	2.1	1.5	1.9	2.2	1.6	2	1.9	2.4	1.9	1.9	2.3	1.6
Gh_A02G0783	15895805	15896698	AT1G78080.1	related to AP2 4	0.226373	0.460826	-0.402098	0.360176	0.8	0.7	0.8	0.5	1.3	1.4	0.5	0.5	1.1	4	1.6	1.9	0.5	2.8	1.9	1.5
Gh_A02G0784	16061846	16064077	AT4G16210.1	enoyl-CoA hydratase/isomerase A	0.491433	0.214738	0.0198387	-0.248505	16.7	15.1	16.9	17.2	15.9	16.3	17.3	15.5	28.4	34.8	27.9	40.3	35.5	25.6	40.3	54.7
Gh_A02G0786	16246370	16251128	AT1G34630.1	BEST Arabidopsis thaliana protein match is: Mitochondrial import inner membrane translocase subunit Tim17/Tim22/Tim23 family protein (TAIR:AT5G51150.1); Has 323 Blast hits to 315 proteins in 124 species: Archae - 0; Bacteria - 0; Metazoa - 95; Fungi - 110; Plants - 73; Viruses - 0; Other Eukaryotes - 45 (source: NCBI BLink).	0.0603464	0.83904	-0.522953	0.21901	3.4	2.5	2.5	1.9	4.9	3.9	2.9	3.1	1	2.7	0.5	2.9	0.7	1.1	1.1	3.2
Gh_A02G0787	16269021	16271028	AT1G34780.1	APR-like 4	0.596061	0.156577	0.415037	0.594361	1.9	0.7	1.1	1.1	1.2	0.9	0.8	0.7	1.6	2.7	2	1.4	1.1	1.1	1.6	1.3
Gh_A02G0788	16296150	16297202	AT4G08950.1	Phosphate-responsive 1 family protein	0.55826	0.723635	-0.45799	0.137504	10.1	9.5	3.9	3.8	15.5	9.5	3.9	8.6	2	1.3	2.6	0.7	0.8	4.2	0.4	0.6
Gh_A02G0789	16299920	16301838	AT1G78290.3	Protein kinase superfamily protein	0.726348	0.473361	0.0970245	-0.259644	2.8	3.8	3.4	2.3	3.8	3.7	2.2	1.8	1.7	4.6	1.5	6.4	4.7	5.6	3	3.7
Gh_A02G0793	16648884	16651093	AT1G28200.1	FH interacting protein 1	0.416273	0.754981	0.209899	-0.200533	19.6	17.4	19.4	14.5	14.6	12.8	18.7	15.2	18.3	11.6	9.2	17.9	13.6	11	13.1	27.8
Gh_A02G0794	16776913	16777611	AT1G02070.1	unknown protein; BEST Arabidopsis thaliana protein match is: unknown protein (TAIR:AT3G60520.1); Has 98 Blast hits to 98 proteins in 13 species: Archae - 0; Bacteria - 0; Metazoa - 0; Fungi - 0; Plants - 98; Viruses - 0; Other Eukaryotes - 0 (source: NCBI BLink).	0.381939	0.845052	-0.201634	0.10452	0.5	0.9	0.3	0.3	0.7	1.1	0.3	0.2	12.1	26.4	28	12.2	15	20.7	21.3	16.2
Gh_A02G0795	16895933	16897628	AT5G65430.1	general regulatory factor 8	0.180127	0.882233	0.198246	0.18941	69.5	51.5	76.4	79.1	60.3	64.1	58	58.6	66	75.4	38.6	80.9	50.9	41.6	66.4	69.9
Gh_A02G0796	16902706	16905584	ATCG01280.1	Chloroplast Ycf2;ATPase, AAA type, core	0.148558	0.657298	1.33628	-0.239609	7.2	2.9	10.2	20.1	11.5	3.7	0.4	0.4	1	12.9	9.3	0.6	11	9.2	5.6	2.3
Gh_A02G0799	17057561	17059323	AT5G16650.1	Chaperone DnaJ-domain superfamily protein	0.408082	0.525641	-0.373185	0.381659	24.6	16.7	12.8	10.6	23.3	18.9	18.5	23.1	9.9	13.2	6.5	11.7	7.6	11.1	5.6	7.4
Gh_A02G0801	17331794	17340067	AT4G24610.1	unknown protein; FUNCTIONS IN: molecular_function unknown; INVOLVED IN: biological_process unknown; LOCATED IN: plasma membrane; EXPRESSED IN: 20 plant structures; EXPRESSED DURING: 12 growth stages; BEST Arabidopsis thaliana protein match is: unknown protein (TAIR:AT5G65440.1); Has 820 Blast hits to 264 proteins in 74 species: Archae - 0; Bacteria - 15; Metazoa - 77; Fungi - 83; Plants - 96; Vir…	0.0673233	0.965198	-0.361099	-0.161001	2.8	2.9	2.9	2.3	3.2	4.6	3	3.2	17.7	18	35.4	28	18.8	43.4	25.4	23.2
Gh_A02G0802	17423065	17466182	AT4G24580.1	Rho GTPase activation protein (RhoGAP) with PH domain	0.243555	0.80935	0.23967	-0.129283	1.8	2.3	2.9	2.8	2	2.2	1.9	2.2	1.5	1.1	1.6	2.2	1.9	1.9	1.5	1.7
Gh_A02G0805	17766869	17768176	AT1G09750.1	Eukaryotic aspartyl protease family protein	0.118182	0.810467	-1.18517	-0.305478	39.2	41.2	13.6	22.1	89.2	125.8	28.4	20.6	18.7	6.1	0.3	19	21.7	18.6	5.2	9
Gh_A02G0806	18075623	18082648	AT4G24560.1	ubiquitin-specific protease 16	0.0676287	0.643465	-0.696608	0.305987	1.4	1.8	1.1	1.5	2.5	3.7	1.7	1.5	4.2	8.5	5.2	4.6	4	7.3	3.7	3.2
Gh_A02G0811	18365243	18366265	AT2G01710.1	Chaperone DnaJ-domain superfamily protein	0.074352	0.872666	-0.76033	0.0874628	1.8	1.3	1.2	0.6	2.1	2.9	1.3	2	0.7	1.8	0.2	0.7	0.5	1.6	0.2	0.9
Gh_A02G0812	18617762	18646059	AT1G58230.1	binding	0.177827	0.481252	-0.103093	-0.0633259	4.6	5	4.5	4.8	5.6	4.4	5.6	4.7	4.1	3.3	3.2	5	4.1	5.9	2.4	3.9
Gh_A02G0813	18653345	18657689	AT4G24470.2	GATA-type zinc finger protein with TIFY domain	0.943096	0.277423	-0.0655883	0.271913	5.6	4.9	6.3	4.7	4.3	6.8	6	5.4	3.1	6	3.3	3.9	2.9	3.7	3.9	3
Gh_A02G0814	18661068	18665001	AT5G26780.1	serine hydroxymethyltransferase 2	0.962728	0.282942	-0.0589787	0.337382	46.6	56.9	54.1	46.1	57.6	52.4	53.4	48.8	142.5	47.5	124.2	101.1	90.2	127.9	49.9	60.7
Gh_A02G0815	18669224	18671204	AT1G27600.2	Nucleotide-diphospho-sugar transferases superfamily protein	0.0833236	0.059848	-0.298967	0.265838	9	8.5	6.5	6.4	10.3	7.9	9.7	9.5	8.8	8	8.4	5.7	6.1	6.3	6.5	6.8
Gh_A02G0818	18895545	18899151	AT5G09740.1	histone acetyltransferase of the MYST family 2	0.126598	0.319625	0.330645	-0.215729	2.3	1.8	1.6	2.6	2	1.8	1.6	1.2	1.4	1.9	1.1	1.8	1.3	2.5	1.2	2.2
Gh_A02G0819	19038590	19040535	AT1G50010.1	tubulin alpha-2 chain	0.11182	0.351755	0.132945	0.254555	957.6	872.7	1004.5	1070.6	940.5	828.9	859.4	932.8	637.1	184.6	470.1	557.3	477.8	438.4	326.1	307.7
Gh_A02G0820	19093609	19094501	AT4G33740.3	unknown protein; FUNCTIONS IN: molecular_function unknown; INVOLVED IN: biological_process unknown; LOCATED IN: cellular_component unknown; BEST Arabidopsis thaliana protein match is: unknown protein (TAIR:AT4G37820.1); Has 138092 Blast hits to 73110 proteins in 2951 species: Archae - 732; Bacteria - 17903; Metazoa - 48520; Fungi - 16808; Plants - 7078; Viruses - 1044; Other Eukaryotes - 46007 (s…	0.813391	0.545222	-0.237039	0	0.8	1.1	0.2	0.7	1.1	1.2	0.5	0.5	1.5	0.8	1.3	1.6	1.6	1.4	0.8	1.4
Gh_A02G0821	19095483	19099590	AT1G10040.1	alpha/beta-Hydrolases superfamily protein	0.674845	0.273158	-0.263034	1.70044	0.1	0.1	0	0.3	0.1	0.3	0	0.2	0.1	0.5	0.1	0.6	0	0.2	0.1	0.1
Gh_A02G0826	19371750	19373843	AT3G30390.2	Transmembrane amino acid transporter family protein	0.633967	0.0921112	-0.150867	0.59172	4	3.1	3.2	2.4	5.5	3.6	2.8	2.2	1.7	2.9	3.9	2.2	1.7	2.4	1.5	1.5
Gh_A02G0827	19707965	19710598	AT2G22840.1	growth-regulating factor 1	0.804765	0.168146	-0.0574855	-0.504043	2.8	3.4	3.2	2.9	3.6	2.9	3.3	3	1.3	1.5	0.8	1.9	2	1.2	1.8	2.8
Gh_A02G0828	19877323	19881837	AT1G59540.1	P-loop containing nucleoside triphosphate hydrolases superfamily protein	0.432845	0.664658	-0.192645	0	0.3	0.4	0.3	0.4	0.4	0.7	0.2	0.3	0.2	0	0.1	0.2	0.1	0.1	0.1	0.2
Gh_A02G0830	20067369	20067710	AT5G36690.1	AT5G36690 and AT5G36780 represent identical copies. The duplication within clone F27C7 is believed an artifact with only one true copy existing.	0.0507337	0.856072	-0.349449	0	3.1	4	3.2	3.2	4.5	5.4	3.9	3.4	4.8	7.1	3.4	4.6	5.6	4	4.8	5.5
Gh_A02G0831	20072750	20073488	AT4G33800.1	unknown protein; Has 30201 Blast hits to 17322 proteins in 780 species: Archae - 12; Bacteria - 1396; Metazoa - 17338; Fungi - 3422; Plants - 5037; Viruses - 0; Other Eukaryotes - 2996 (source: NCBI BLink).	0.735207	0.529391	0.0740006	-0.023459	1.4	1.8	1.1	1.7	1.2	1.3	1.7	1.5	1.4	1.4	1.1	2.2	1.7	1.9	0.8	1.8
Gh_A02G0832	20331051	20331731	AT1G59590.1	ZCF37	0.614259	0.683855	-0.251539	0.0489096	0.4	0.3	1.3	0.1	0.3	0.7	0.7	0.8	0.6	0.9	0.6	0.9	0.3	0.4	0.7	1.5
Gh_A02G0835	20382545	20385645	AT1G27760.3	interferon-related developmental regulator family protein / IFRD protein family	0.0834508	0.689762	-0.142321	0.0752881	7.4	8.7	6.9	6.9	8.5	7.7	8.4	8.4	6.2	7.2	5.5	4.7	4.5	5.6	6.8	5.5
Gh_A02G0836	20640406	20641125	AT1G27730.1	salt tolerance zinc finger	0.370699	0.577678	-0.30117	-1.11382	2.3	1.3	1.3	0.7	2	2.2	0.6	2.1	0.8	3	1.5	1.4	0.2	12.8	0.5	1
Gh_A02G0837	20642665	20646592	AT1G49890.1	Family of unknown function (DUF566)	0.989408	0.553621	0.0395284	0.711596	80.9	72.9	54.3	43.5	46.6	59	95.9	43.3	29.5	11.5	5.6	24.8	9.6	12.9	4.4	16.7
Gh_A02G0838	20664032	20664854	AT5G43150.1	unknown protein; FUNCTIONS IN: molecular_function unknown; INVOLVED IN: biological_process unknown; LOCATED IN: mitochondrion; EXPRESSED IN: 22 plant structures; EXPRESSED DURING: 13 growth stages; Has 1807 Blast hits to 1807 proteins in 277 species: Archae - 0; Bacteria - 0; Metazoa - 736; Fungi - 347; Plants - 385; Viruses - 0; Other Eukaryotes - 339 (source: NCBI BLink).	0.321413	0.429449	0.214548	0.526224	622.6	501.9	413	467.8	384.5	393.1	528.9	421.7	249.4	73.4	61.9	286.7	160.7	98.8	80.6	126.1
Gh_A02G0840	20861576	20862901	AT1G27700.1	Syntaxin/t-SNARE family protein	0.202543	0.906376	-0.875252	0.00576585	134.4	191.7	94.6	98.4	199	454.2	203.7	95.3	55	44.9	22.4	53.2	31.8	75	22.6	45.4
Gh_A02G0841	20864284	20864788	AT5G48810.1	cytochrome B5 isoform D	0.200074	0.944422	-0.900995	-0.0158579	314.7	454.6	218.2	227	472.9	1090.2	483.3	221.5	123.4	104.6	48.1	122	72.5	174.2	50.3	105.5
Gh_A02G0842	20865969	20868031	AT4G24220.2	NAD(P)-binding Rossmann-fold superfamily protein	0.125096	0.309335	-0.802963	-0.256775	1.4	1.6	0.9	0.8	2.5	3.4	1.5	0.8	1	2.7	2.3	1.7	2.1	1.2	3.3	2.6
Gh_A02G0843	20943293	20946065	AT5G56510.1	pumilio 12	0.532339	0.554507	-0.398549	0.610053	0.7	0.4	0.6	0.5	1	1.5	0.3	0.1	0.5	1.3	0.3	0.8	0.3	1	0.2	0.4
Gh_A02G0843	20943293	20946065	AT5G56510.1	pumilio 12	0.487721	0.402828	0.342888	0.584963	1.1	1.8	0.7	1.6	1.3	1.3	0.7	0.8	0.3	0.7	0.2	0.3	0.3	0.5	0.1	0.1
Gh_A02G0845	20962813	20964572	AT4G24204.3	RING/U-box superfamily protein	0.677527	0.0633533	-0.0979931	0.231961	44.6	44.5	38.8	34.3	46.1	45.7	42.7	39.1	36.4	25.9	27.7	28.5	24.7	25.5	25.6	25.1
Gh_A02G0847	21056704	21058882	AT5G10600.1	cytochrome P450, family 81, subfamily K, polypeptide 2	0.335248	0.518818	-0.25574	-0.30676	18.1	17.3	16.3	21	26.9	36.2	12.4	11.3	32.1	30.7	10.4	20.5	22.1	49.9	8.6	35.3
Gh_A02G0848	21153783	21154481	AT1G34300.1	lectin protein kinase family protein	0.407084	0.636053	-0.152003	-0.0801703	0.3	0.5	0.6	0.4	0.6	0.4	0.6	0.4	0.9	0.5	0.9	1.2	0.9	0.6	1.2	1
Gh_A02G0850	21425589	21428742	AT3G46630.1	Protein of unknown function (DUF3223)	0.177251	0.984235	-0.417318	0.143966	4.9	4.4	3.6	2.9	6	7.4	3.7	4	3.2	7.7	2.3	4.7	3.1	5.1	3.6	4.4
Gh_A02G0850	21425589	21428742	#N/A	#N/A	0.590389	0.510573	-0.0410872	0.402513	10.8	14.9	9.3	10	12	12.5	8.5	13.3	7.9	21.4	6.6	13.8	7.9	10.2	7.4	12.1
Gh_A02G0852	22636991	22640686	AT4G34110.1	poly(A) binding protein 2	0.183176	0.661091	0.125368	0.175333	19	18.8	20.2	22.5	16.6	16.4	20.1	20.7	14.2	13.2	14.2	15.2	13.1	12.6	12.9	11.7
Gh_A02G0853	23042849	23045880	AT1G75820.1	Leucine-rich receptor-like protein kinase family protein	0.172534	0.280434	-0.219445	0.894338	11.5	11.3	9.1	10.1	10.1	12.5	16.3	10	16.8	4.1	3.1	8.9	5	3.7	2.2	6.8
Gh_A02G0854	23210658	23214856	AT1G20080.1	Calcium-dependent lipid-binding (CaLB domain) family protein	0.400735	0.45978	0.086089	0.358219	41.7	39.5	42.9	39.9	38.2	37.6	41.5	37.2	19.7	5.6	6.9	15.1	8.9	9	4	15
Gh_A02G0858	24313106	24317120	AT1G20110.1	RING/FYVE/PHD zinc finger superfamily protein	0.300458	0.304183	-0.0576107	-0.040642	14.7	13.9	13.5	11.9	13.6	13	14.4	15.2	14.2	15.7	14.5	15.1	13.6	16.3	15.5	15.8
Gh_A02G0859	24321288	24323564	AT1G20270.1	2-oxoglutarate (2OG) and Fe(II)-dependent oxygenase superfamily protein	0.59859	0.802194	0.0348074	-0.0154065	21.2	23.3	21.2	18.2	19.7	20.3	22.5	19.4	19.2	12.8	18.7	14.5	17.3	17.4	16.2	15
Gh_A02G0859	24321288	24323564	AT5G66060.1	2-oxoglutarate (2OG) and Fe(II)-dependent oxygenase superfamily protein	0.511923	0.876702	0.0484834	-0.0328896	41.1	44.8	42	35.5	37.9	39.1	43.5	37.5	37.3	27.2	36.4	29.2	34.5	34.7	33.7	30.2
Gh_A02G0861	24369002	24370483	AT1G20460.1	unknown protein; BEST Arabidopsis thaliana protein match is: unknown protein (TAIR:AT1G76185.1); Has 37 Blast hits to 37 proteins in 11 species: Archae - 0; Bacteria - 0; Metazoa - 0; Fungi - 0; Plants - 37; Viruses - 0; Other Eukaryotes - 0 (source: NCBI BLink).	0.887351	0.814825	-0.0603726	0.150492	18.2	19.5	16.9	15.6	20	19.9	17.1	16.2	15	19.5	16.4	12.7	14.6	13.1	16.3	13.3
Gh_A02G0862	24380134	24383076	AT1G20510.1	OPC-8:0 CoA ligase1	0.543126	0.734711	0.119464	0.0131514	6.7	5.7	9.4	8.4	6.9	9	5.4	6.5	13.3	16.4	10.3	15.1	14.7	12.2	10.4	17.3
Gh_A02G0863	24717849	24719249	AT4G35230.1	BR-signaling kinase 1	0.489291	0.819073	0.108693	0.0852938	22.8	21	22.4	27.5	21.8	18.1	21.4	25.6	15.7	10.3	12.1	15.9	13.2	11.9	9.2	16.6
Gh_A02G0864	25142031	25146324	AT1G76270.1	O-fucosyltransferase family protein	0.0431985	0.813156	-0.3583	0.182864	4.7	5.6	4	4.5	6.2	6	6.4	5.5	3.4	4.2	2.4	2.6	2.2	4.2	2.2	2.5
Gh_A02G0867	25506302	25508539	AT1G20560.1	acyl activating enzyme 1	0.384534	0.908058	-0.140373	0.0528519	3.1	3.8	3.2	3.6	4.3	4.2	3.4	3.2	2.5	4.7	3.5	3.2	2.8	4.8	2	3.8
Gh_A02G0867	25506302	25508539	AT1G20560.1	acyl activating enzyme 1	0.162664	0.868829	-0.252542	-0.0174874	3.4	3.3	2.5	2.3	4.1	4	3.2	2.4	5.5	9.6	11.8	5.9	8.7	8.9	8.7	6.9
Gh_A02G0868	25917618	25918989	AT1G20580.1	Small nuclear ribonucleoprotein family protein	0.7336	0.338818	-0.0458037	0.334867	11	11.9	9.7	7.7	10.9	15.3	8.3	7.1	5.7	10.8	3.9	7.6	4	7.4	4.2	6.6
Gh_A02G0869	26000996	26003278	AT5G42340.1	Plant U-Box 15	0.214983	0.609306	0.113063	0.112475	4.7	5.4	4.6	5.2	3.9	4.2	5.4	4.9	2.3	1.4	2	2.3	1.2	2.5	1.8	1.9
Gh_A02G0871	26513646	26517693	AT1G20670.1	DNA-binding bromodomain-containing protein	0.822872	0.627221	-0.0752881	0.0369942	4.6	4.6	4.3	3.3	4.1	3.7	5.3	4.6	1.5	2.7	1.8	1.9	1.7	1.7	1.8	2.5
Gh_A02G0872	26580897	26582742	AT2G26980.1	CBL-interacting protein kinase 3	0.670504	0.842541	-0.114072	-0.060754	5.7	3.2	3.4	3.5	2.5	4.5	5.8	4.3	4.3	6.3	2.8	5.2	4.1	7.5	3.6	4.2
Gh_A02G0873	26601563	26615435	AT1G20693.2	high mobility group B2	0.570933	0.856037	-0.106935	0.00632762	124.2	129.7	136.9	129.1	128.6	197.6	117	116.7	147	160.9	132.1	154.1	128.8	152	146.3	164.4
Gh_A02G0874	26617261	26620203	AT2G33700.1	Protein phosphatase 2C family protein	0.120682	0.365394	-0.132857	-0.0723508	7	7.6	7.9	8.6	7.7	8.8	8.9	8.7	8.3	10.6	7	9.1	8.1	11	7.8	9.9
Gh_A02G0875	26820400	26822529	AT1G42960.1	expressed protein localized to the inner membrane of the chloroplast.	0.0927337	0.778217	-0.261046	0.176989	13.8	13	11.8	9.8	12.8	17.5	12.1	15.6	15.2	17	10.2	13.9	12.2	14	11.7	11.9
Gh_A02G0876	27073274	27078613	AT1G76400.1	Ribophorin I	0.0847414	0.147417	-0.18717	0.264284	17.9	18.4	16.7	16.3	20.9	22.7	16.8	18.5	17.8	22.7	14.3	14.5	15.2	15.6	11.3	15.6
Gh_A02G0877	27711269	27716251	AT5G42400.1	SET domain protein 25	0.0329942	0.692328	-0.173332	0.0291463	3.6	3.9	3.4	3.2	4.1	3.9	4.2	3.7	2.5	2.3	2.4	2.8	2.4	3	1.7	2.7
Gh_A02G0878	27983885	27988803	AT1G20950.1	Phosphofructokinase family protein	0.804433	0.47255	0.0124629	-0.110171	188.5	207.3	229	223.9	213.3	201.6	207.1	219.4	207.8	161.8	265.6	228	215.8	229.7	248.6	237.6
Gh_A02G0879	28189371	28201037	AT5G35360.1	acetyl Co-enzyme a carboxylase biotin carboxylase subunit	0.195272	0.331977	0.115035	0.0724686	337.4	309.7	312.1	346.9	296.2	265.6	310.4	333.8	88.8	91.6	100.7	125.1	101.6	89.1	90.6	105
Gh_A02G0880	28221715	28223925	AT1G33780.1	Protein of unknown function (DUF179)	0.109711	0.7275	-0.228753	0.164038	7.2	7.9	7.4	6.6	9.2	9.7	8.1	7.1	6.3	4.8	5.1	5.2	4.1	5.9	3.2	5.9
Gh_A02G0881	28854627	28917703	AT1G31480.1	shoot gravitropism 2 (SGR2)	0.488028	0.632838	-0.0897302	-0.0404143	4.2	4.9	5.4	4.2	4.7	4.9	5.8	4.5	4.8	4.4	3.5	4.9	4.3	6.2	3.3	4.3
Gh_A02G0882	29031783	29035969	AT1G79620.1	Leucine-rich repeat protein kinase family protein	0.0132174	0.400318	-0.499571	0.477649	3.5	4.3	4.1	5.5	5	7.3	6.5	5.8	11.9	2.7	4.7	6.6	5.3	7.5	2.2	3.6
Gh_A02G0882	29031783	29035969	AT1G79620.1	Leucine-rich repeat protein kinase family protein	0.112845	0.295624	-0.464108	0.444551	7.8	11.4	11.4	14.2	11.2	13.6	18.9	18.1	36.6	8.4	17	23.6	15.5	19.3	12.2	15.9
Gh_A02G0883	29093948	29112221	AT4G10890.1	unknown protein; CONTAINS InterPro DOMAIN/s: Protein of unknown function DUF2439 (InterPro:IPR018838); BEST Arabidopsis thaliana protein match is: unknown protein (TAIR:AT1G43722.1); Has 30201 Blast hits to 17322 proteins in 780 species: Archae - 12; Bacteria - 1396; Metazoa - 17338; Fungi - 3422; Plants - 5037; Viruses - 0; Other Eukaryotes - 2996 (source: NCBI BLink).	0.443517	0.576972	0.273376	0.269187	2.9	5.3	4	4.6	3.9	3.7	3.3	3	2.7	2.2	0.9	3.6	1.7	2.9	1.1	2.1
Gh_A02G0885	29188583	29192333	AT1G71310.1	cobalt ion binding	0.537955	0.525566	-0.251979	0.293196	3.1	3.5	3	3.5	4.5	5	2.3	3.8	2.2	3.2	1.4	1.9	1.3	1.1	2.7	2
Gh_A02G0885	29188583	29192333	AT1G71310.1	cobalt ion binding	0.16776	0.305461	0.163278	0.172038	21.7	15.5	19.8	21.5	16.6	17.4	18.8	17.3	11.7	9.9	8.9	12.2	8.6	8.9	8.6	11.8
Gh_A02G0886	29670527	29672050	AT5G10980.1	Histone superfamily protein	0.0128784	0.0629354	-0.119497	0.217512	60.2	57.3	56.9	57.2	67.2	62.8	59.8	61.8	57.3	44.1	51	59.1	42	43.1	52.5	44.3
Gh_A02G0888	29792286	29794838	AT1G19860.1	Zinc finger C-x8-C-x5-C-x3-H type family protein	0.0131987	0.242519	-0.32261	-0.159308	9.9	11.6	10.8	10	14.6	12.3	13.8	12.2	7.9	13	8.4	10.1	10.4	13.3	10.9	9.4
[truncated: 39,864 more rows]
