# Supplementary material for: Flame resistant cotton lines generated by synergistic epistasis in a MAGIC population
Source: PLoS One. 2023 Jan 18;18(1):e0278696. doi: 10.1371/journal.pone.0278696 (PMC9847967; doi:10.1371/journal.pone.0278696)
Supplement: S6 Table — (XLSX) [file pone.0278696.s008.xlsx]

## Sheet: TableS6
Table S6. RNAseq expression (RPKM) of genes that were 2-fold less expressed in FR lines at 8-DPA.
							DPA	8	8	8	8	8	8	8	8	16	16	16	16	16	16	16	16
							RIL	385	532	505	052	273	531	375	225	385	532	505	052	273	531	375	225
							HRC-BLUP (J g−1 K−1)	-5.93581	-5.05127	-4.27589	-4.2189	4.23349	4.90581	5.65733	6.25506	-5.93581	-5.05127	-4.27589	-4.2189	4.23349	4.90581	5.65733	6.25506
GhNBIv1	NonSyn	TAIR	Name	8-DPA p-val	16-DPA p-val	8-DPA -log2Fold	16-DPA -log2Fold
Gh_A01G0237		AT1G02400	gibberellin 2-oxidase 6	0.0809744	0.554572	-1.15754	-0.491853	0.3	0.2	0.6	0.2	0.7	1	0.1	1.1	2.3	0.6	0.4	3.1	1.6	1.4	2.2	3.8
Gh_A01G0260		AT3G12955	SAUR-like auxin-responsive protein family	0.0612243	0.241285	-1.21632	0.371471	1.2	0.4	1.2	0.6	0.6	2.9	3	1.4	49.3	14.7	44.1	45.2	28.7	39	23.9	26.9
Gh_A01G0313	X	AT1G78580	trehalose-6-phosphate synthase	0.0161029	0.509958	-1.14018	0.0449474	3.7	2.8	2.1	1.2	5.6	6.7	6.7	2.6	10.5	18.6	6.7	13.1	12.1	15.4	10	9.9
Gh_A01G0475		AT3G25510	disease resistance protein (TIR-NBS-LRR class), putative	0.0319037	0.84211	-1.18442	0	0.6	0.7	0.4	0.5	1.9	1.5	0.9	0.7	0.3	1.2	0.3	0.4	0.4	1	0.3	0.5
Gh_A01G1559		AT1G09830	Glycinamide ribonucleotide (GAR) synthetase	0.0826899	0.24459	-1.16419	-0.709695	3.1	1.6	3.5	3	8.1	4.3	9.1	3.6	24.9	13	0.6	61.9	45.9	3.7	51.2	63.4
Gh_A02G0451		AT5G18700	Protein kinase family protein with ARM repeat domain	0.0999878	0.377568	-1.5025	-0.36257	0.3	0.4	0.2	0.3	1.3	1.6	0.2	0.3	0.3	0.1	0.2	0.1	0.2	0.2	0.2	0.3
Gh_A02G0682		AT1G77120	alcohol dehydrogenase 1	0.0206471	0.51508	-1.97575	-0.228717	1.8	0.7	1.9	1.6	8.3	6.5	7.2	1.6	18.9	3	0.2	72.2	32.7	0.9	50.2	26.7
Gh_A02G0689		AT1G77120	alcohol dehydrogenase 1	0.0138304	0.267591	-1.01417	-0.451116	92.7	80.2	91.3	39.7	178.7	176.9	172.9	85.3	319.6	224.5	65.8	642.9	557.4	124.4	478.2	552.7
Gh_A02G0950		AT4G10850	Nodulin MtN3 family protein	0.0299322	0.749164	-1.38042	0.0759489	2.2	3.9	2.4	3.1	7.6	13.1	5.4	4.1	1.4	0.7	0.3	1.5	1	1.4	0.2	1.1
Gh_A02G1583		AT5G49555	FAD/NAD(P)-binding oxidoreductase family protein	0.00942383	0.504841	-1.50901	0.72792	0.4	0.3	0.2	0.4	1.2	1.3	0.5	0.7	0.5	2.7	0.2	1.9	0.2	1.8	0.1	1.1
Gh_A02G1652		AT4G38580	farnesylated protein 6	0.0195223	0.0601514	-1.152	-1.45943	0.7	0.3	0.5	0.3	1.3	0.8	1	0.9	0.2	0.2	0.2	0.2	0.5	1.1	0.3	0.3
Gh_A02G1788		AT1G43800	Plant stearoyl-acyl-carrier-protein desaturase family protein	0.0309983	0.255888	-1.34792	-3.6717	0.3	0.2	0.2	0.4	0.9	0.8	0.5	0.6	2.4	0.7	0.3	0.5	3	4.5	4.3	37.9
Gh_A03G0138		AT4G00430	plasma membrane intrinsic protein 1;4	0.0925274	0.107093	-1.56799	-1.2645	1.5	1.7	1.2	1.3	7.8	6.3	1.7	1.1	1.8	4.6	0.2	1.6	3	6	1.3	9.4
Gh_A03G0241		AT3G44940	Protein of unknown function (DUF1635)	0.0278312	0.295091	-1.46949	0.678072	0.5	0.4	0.3	0.1	0.8	1.4	0.3	1.1	1	1.9	0	1.1	1	0.1	0.6	0.8
Gh_A03G0628		AT3G26850	histone-lysine N-methyltransferases	0.0828116	0.169518	-1.1587	-0.635589	1.1	1.1	1.1	1	3.7	1.4	1.2	3.3	1.1	1.7	1.2	1.6	2.9	1.9	0.8	3.1
Gh_A03G1023		AT1G47655	Dof-type zinc finger DNA-binding family protein	0.0414801	0.0826182	-2.48543	-1.61667	0.5	0.5	0.1	0.4	2.9	3.8	1	0.7	0.4	0.4	0.1	0.6	0.5	1.5	0.4	2.2
Gh_A03G1162		AT3G26430	GDSL-like Lipase/Acylhydrolase superfamily protein	0.0556595	0.272516	-1.30812	-0.517848	0.8	0.3	0.3	0.7	1.7	2.2	0.8	0.5	0.7	0.7	0.1	2.9	2.2	1.2	1.8	1.1
Gh_A03G1222		AT1G70370	polygalacturonase 2	0.0659901	0.90152	-1.27302	0	0.2	0.6	0.2	0.2	1.2	1	0.3	0.4	0.5	1	0.2	0.3	0.2	1.4	0.1	0.3
Gh_A03G1288		AT1G68510	LOB domain-containing protein 42	0.00778684	0.321389	-1.77879	-2.5008	1.2	1	1	1.9	5.9	4.5	5.2	1.9	14.2	6.2	2.5	17.1	25	12.6	15.3	173.5
Gh_A03G1408		AT4G10265	Wound-responsive family protein	0.00244016	0.760296	-3.19121	0.0387428	7.1	4.4	1.4	2.8	27.4	27.6	47.1	41.3	37.4	17.4	7.7	126.2	36	10.1	47.7	89.9
Gh_A03G1595		AT1G49960	Xanthine/uracil permease family protein	0.0522882	0.695705	-1.1062	-0.524745	1.7	3	1.1	1.4	6.5	3.9	1.9	3.2	1.9	14.3	3.3	1.7	14.6	3.5	2.3	10.1
Gh_A03G1614	X	AT1G49890	Family of unknown function (DUF566)	0.0976184	0.188923	-1.8365	-1.25154	0.4	0.6	0.4	0.7	2.7	3.9	0.3	0.6	0.7	3.4	1.3	0.9	3.8	9.5	0.7	1
Gh_A03G1619		AT4G33925	0	0.0919084	0.0460893	-1.52063	-1.01078	2.3	2.4	3.4	2.6	10	15.2	2	3.5	4.8	23.9	18.6	12.7	25.8	42.6	26.8	25.7
Gh_A03G1620		AT4G24220	NAD(P)-binding Rossmann-fold superfamily protein	0.0888642	0.0341466	-1.59946	-2.50043	0.8	0.7	1.1	0.7	3.4	4.9	0.5	1.2	0.4	1.4	0.9	1.4	5.1	10	3.5	4.6
Gh_A03G1723		AT4G39210	Glucose-1-phosphate adenylyltransferase family protein	0.0917108	0.589302	-1.32011	-1.03136	11.4	16.6	7.9	11.8	41.8	56	12.7	8.6	9.5	11.5	2	4.3	4.3	44.4	2.9	4.2
Gh_A03G1805		AT4G38660	Pathogenesis-related thaumatin superfamily protein	0.0977418	0.844519	-1.25376	-0.432959	1.6	1.8	0.4	1.4	4.3	5.8	1.3	1	0.5	0.2	0.3	1	1.3	0.8	0.4	0.2
Gh_A03G1878		AT4G05120	Major facilitator superfamily protein	0.0187393	0.793497	-1.37197	0.137504	1.3	1.3	0.3	0.5	2.7	2.6	1.7	1.8	0.5	0.9	0.7	1.2	0.2	1.6	0.3	0.9
Gh_A03G2085		AT3G55530	RING/U-box superfamily protein	0.0594514	0.206891	-1.04439	-0.641694	1.2	0.8	0.6	0.6	2.8	1.9	1	0.9	2.7	39.9	24.2	8	29.5	19.9	44.8	22.5
Gh_A04G0447		0	0	0.0809334	0.474622	-1.51706	-0.263034	1.3	3.2	1.3	2.9	8.4	11.5	1.7	3.3	1.5	1.1	0.5	1.9	1.6	1.4	1.3	1.7
Gh_A04G0499		AT5G53070	Ribosomal protein L9/RNase H1	0.0650914	0.207892	-1.20163	0.31034	0.4	0.2	0.2	1.2	1.7	1.5	0.9	0.5	0.9	0.9	0.5	0.8	0.8	0.8	0.4	0.5
Gh_A04G0831	X	AT5G62620	Galactosyltransferase family protein	0.0769361	0.785516	-1.51937	0.295456	0.3	0.6	0.3	0.3	1.5	2	0.3	0.5	0.5	1.7	0.2	0.3	0.4	0.7	0.2	0.9
Gh_A05G0050		AT4G20130	plastid transcriptionally active 14	0.0806368	0.398169	-1.06088	-0.467679	1.6	1.3	1.6	1.3	3.7	5.2	2.2	1	3.2	15.4	1.1	2.5	5.1	10.2	3	12.4
Gh_A05G0073		AT2G10940	Bifunctional inhibitor/lipid-transfer protein/seed storage 2S albumin superfamily protein	0.0687715	0.383209	-1.669	-0.666361	8.5	13.2	4.7	12.5	44.2	57.7	11.6	10.2	5.1	9.9	0.4	4.7	5	15	5.5	6.4
Gh_A05G0200		AT4G29190	Zinc finger C-x8-C-x5-C-x3-H type family protein	0.0922833	0.646865	-1.10692	-0.447459	0.3	0.3	0.3	0.4	1.2	0.6	0.7	0.3	0.3	0.9	0.2	0.8	1.1	0.4	0.9	0.6
Gh_A05G0304		AT5G12020	17.6 kDa class II heat shock protein	0.0350738	0.719463	-1.84259	-0.0349402	6.4	6.7	3.8	3.9	24	14.3	26.4	9.9	20	5.3	5	185.9	58.6	9.2	87.7	66
Gh_A05G0454		AT5G25310	Exostosin family protein	0.0810928	0.40008	-2.8413	1.34792	0.5	0.3	0.2	0.2	0.6	1.6	5.2	1.2	6.7	0.4	0.5	0.8	0.6	0.8	0.5	1.4
Gh_A05G0774		0	0	0.0840621	0.406189	-1.13465	-0.235506	2	1.1	2.7	3.4	6.9	7.5	4.1	1.7	4.7	5.7	0.3	37.8	16.1	9	14.4	17.6
Gh_A05G1317		AT5G54960	pyruvate decarboxylase-2	0.000960472	0.908181	-2.61382	0.266661	1.1	0.6	0.7	0.9	5.1	6.1	4.2	4.8	5.7	9.3	0.3	56.4	12.4	6.1	11.1	30
Gh_A05G1367		AT5G58950	Protein kinase superfamily protein	0.0634678	0.990427	-1.16993	-0.0283818	1.4	1.5	1.1	1.6	2.7	5.5	1.4	3	1.8	7.9	0.5	4.9	1.3	7.8	1.3	5
Gh_A05G1457		AT1G05170	Galactosyltransferase family protein	0.0143886	0.162314	-1.07943	-0.609739	1.7	1.3	0.5	1.8	2.1	2.4	2.8	3.9	34.1	189.7	177.2	89.7	194.8	118.4	230.7	204.9
Gh_A05G2657		AT3G18620	DHHC-type zinc finger family protein	0.0225553	0.643915	-1.15528	0.21818	0.3	0.5	0.4	1	1.1	1.7	1.1	1	1.3	1	1.7	1.7	1.5	1.4	1	1
Gh_A05G3608		AT2G32800	protein kinase family protein	0.0930938	0.407084	-1.8365	-0.430634	0.6	0.4	0.3	0.8	2.3	3.5	0.9	0.8	3.1	5	2.9	2.8	8.5	3.3	4.7	2.1
Gh_A05G3634		AT4G13710	Pectin lyase-like superfamily protein	0.0570609	0.462269	-1.10962	-1.17417	0.7	0.5	0.4	0.3	1.1	1.7	0.4	0.9	8.4	12.9	0.8	0.5	2.6	43.6	1.4	3.4
Gh_A05G3899		AT4G03210	xyloglucan endotransglucosylase/hydrolase 9	0.09385	0.348859	-1.16343	0.725825	9.1	11.9	6.6	9.5	22.7	38.9	9.2	12.3	2.9	3.9	0.4	1.4	0.7	3.5	0.5	0.5
Gh_A06G0196		AT5G59845	Gibberellin-regulated family protein	0.0785228	0.368478	-2.74624	-0.59172	0.8	1	0.3	1	8.5	10.1	1.5	0.7	4.6	21.6	1.1	1.1	5.7	28.1	3.8	5.2
Gh_A06G0210		AT4G10810	0	0.0665632	0.319657	-1.87447	-0.594549	0.5	1.4	0.5	0.3	4.2	4.2	0.9	0.6	3.6	2.9	0.1	3.4	2.5	9.9	0.2	2.5
Gh_A06G0935		AT3G13560	O-Glycosyl hydrolases family 17 protein	0.0809993	0.0889627	-1.1375	0.723482	0.6	1.1	0.6	0.7	2	3	0.9	0.7	2.2	2.6	0.8	1.5	1.1	1.3	0.6	1.3
Gh_A06G0948		AT2G24580	FAD-dependent oxidoreductase family protein	0.0667213	0.83054	-2.16636	-0.030806	1.4	1.7	0.3	1.1	7.8	9.8	1.8	0.8	1.4	10	0.2	2.3	1.7	10.1	0.6	1.8
Gh_A06G1144		AT5G44210	erf domain protein 9	0.0818059	0.38753	-1.5536	0.678072	1.6	0.4	0.6	0.5	2.1	4.7	0.9	1.4	1.7	5.8	1.1	9	2.8	1.6	2.2	4.4
Gh_A06G1337		AT4G22190	0	0.0919466	0.371341	-1.31079	-0.697437	1.5	1.5	0.9	1.3	4.3	5.6	1.9	1.1	0.7	1.3	0	1.7	1.3	2.7	0.9	1.1
Gh_A06G1403		AT3G56200	Transmembrane amino acid transporter family protein	0.0274072	0.518537	-1.4361	0.866733	0.6	0.5	0.3	0.3	0.9	1.8	0.5	1.4	0.4	2.9	0.2	2.7	0.8	0.7	1.1	0.8
Gh_A06G1468		AT1G07530	SCARECROW-like 14	0.0966006	0.239728	-1.07973	-0.631757	1.2	1.4	0.5	1.3	3.2	4	1.1	1	0.8	6.1	0.6	1.6	3	5.9	2.4	2.8
Gh_A06G1622		AT3G15840	post-illumination chlorophyll fluorescence increase	0.0110813	0.910807	-1.16993	0.321928	0.3	0.2	0.3	0.4	0.8	0.9	0.4	0.6	0.6	1.3	0.4	0.7	0.3	1	0.7	0.4
Gh_A06G1640		AT5G25460	Protein of unknown function, DUF642	0.0526226	0.249812	-1.37685	0.92785	1.7	1.9	1.6	1.5	4.4	8.3	2.1	2.6	4.1	8.3	0.4	2.8	0.8	5.1	0.6	1.7
Gh_A06G2045		AT2G25490	EIN3-binding F box protein 1	0.0746404	0.650933	-1.0774	-0.0259174	2.9	1.8	3.4	4.6	5.2	10.9	4.1	6.6	6	7.6	0.9	18.6	13.4	4.5	6.5	9.3
Gh_A07G0245		AT5G25220	KNOTTED1-like homeobox gene 3	0.0884346	0.983906	-1.20053	0.19592	1.4	2.3	1	1	4.2	5.9	1.4	1.6	1.3	5	0.3	6	1.8	4.7	2.4	2.1
Gh_A07G0681		AT1G71090	Auxin efflux carrier family protein	0.0921579	0.176053	-1.19878	-0.563483	0.9	0.9	1.5	1.1	2.5	5.1	1.4	1.1	8.5	38.3	22.8	11.6	32.1	24	43.9	20
Gh_A07G1204		AT1G09540	myb domain protein 61	0.0409856	0.497943	-1.67991	-0.0476083	0.5	0.8	2	1.6	3.4	7	4.2	1.1	74.8	127.6	96.4	85.7	92.7	85	124.6	95.1
Gh_A07G1264		AT5G53390	O-acyltransferase (WSD1-like) family protein	0.0699525	0.297838	-1.15433	0.507187	2.7	3.4	2.6	3.7	8.7	12.1	4	2.8	10.4	0.6	8.8	13.6	9.6	5.5	2.3	6.1
Gh_A07G1559		AT1G20696	high mobility group B3	0.0997691	0.137581	-1.40808	-0.684498	0.7	2.4	1.3	0.8	5.3	5.7	1	1.8	4.3	8.1	2.5	7.5	7.9	4.3	11.1	12.7
Gh_A07G1759		AT5G48300	ADP glucose pyrophosphorylase 1	0.023557	0.923711	-1.00782	-0.0655883	2.1	3.6	1.8	1.7	5.3	6.1	3	4.1	0.8	1.8	0.4	1.3	0.5	2.7	0.4	0.9
Gh_A07G1795		AT3G25290	Auxin-responsive family protein	0.000405092	0.389023	-1.37474	1.36146	2.2	3.2	3.2	3.2	7.8	7.1	8.7	7	1.5	14.6	0.2	2.2	1.4	2.1	0.9	2.8
Gh_A07G1912		AT2G30590	WRKY DNA-binding protein 21	0.0954827	0.944793	-1.76553	0.142958	0.3	0.6	0.2	0.4	1.5	2.8	0.5	0.3	1	3.4	0.1	0.8	1	2.4	0.3	1.1
Gh_A07G2042		AT1G50170	sirohydrochlorin ferrochelatase B	0.00311691	0.722063	-1.03953	0.026967	1.1	1	0.8	0.7	2	2.4	1.7	1.3	0.9	6.5	1.9	1.5	2.5	2.1	2.7	3.3
Gh_A07G2073		AT3G01710	TPX2 (targeting protein for Xklp2) protein family	0.0766375	0.784654	-1.41504	0.424498	0.4	0.5	0.2	0.4	1.1	2	0.4	0.5	0.6	3.2	0.3	1	0.6	2.1	0.4	0.7
Gh_A07G2215		AT5G48500	0	0.0574957	0.637259	-1.80735	0.565597	1.1	2.1	0.2	0.2	4.3	5.6	2.1	0.6	0.8	5.7	0.2	0.7	0.5	3.8	0.3	0.4
Gh_A07G2294		AT4G26270	phosphofructokinase 3	0.0736299	0.138196	-1.60334	-1.34221	0.6	0.3	1	0.7	2.4	1.5	3.1	0.9	16.4	8	2.7	85.9	73.1	6.9	106.1	100.4
Gh_A07G2359		AT5G20635	0	0.0108294	0.77945	-1.14439	0.0780025	0.5	0.4	0.7	0.3	1.4	1.1	0.6	1.1	0.2	0.9	0.5	0.3	0.2	0.7	0.2	0.7
Gh_A08G0489		AT2G44500	O-fucosyltransferase family protein	0.075929	0.478252	-2.35755	0.0404688	0.7	1.4	0.4	0.7	3.6	9.8	1.7	1.3	73.9	55	78.1	78.6	73.2	66.5	81.1	56.9
Gh_A08G0609		AT1G03130	photosystem I subunit D-2	0.000384347	0.62217	-1.70044	-0.271302	0.2	0.2	0.2	0.2	0.7	0.8	0.5	0.6	0.6	2.9	1	1.3	2	0.2	2.4	2.4
Gh_A08G0819		AT5G25280	serine-rich protein-related	0.00369813	0.311606	-1.79781	-0.548666	2.3	1.4	1.1	1.7	7.4	7	5	3.2	3	7.3	2.5	19.4	7.4	4.9	17.1	17.7
Gh_A08G0957	X	AT1G32900	UDP-Glycosyltransferase superfamily protein	0.0762054	0.105116	-1.63826	-0.919461	11.9	15.4	5.6	10.5	53	61.5	12.7	7.9	32.3	112	58	49.1	113.7	218.3	70.5	73
Gh_A08G1000	X	0	0	0.0942228	0.537264	-1.12491	-0.0418681	38.2	74.4	16.9	26.4	62.5	165.5	65.9	46.1	792.6	726.1	473.8	758.3	735.2	779	606.3	711.3
Gh_A08G1253		AT3G07720	Galactose oxidase/kelch repeat superfamily protein	0.0988696	0.868104	-1.365	0.500898	2	1.8	1.2	1.6	5.2	8.6	1.6	1.6	3.6	26.3	0.5	7.1	6.2	9.3	5.6	5.4
Gh_A08G1603		AT4G11820	hydroxymethylglutaryl-CoA synthase / HMG-CoA synthase / 3-hydroxy-3-methylglutaryl coenzyme A synthase	0.0715353	0.0807398	-2.37015	-1.89052	3.1	4	4.2	4	37.1	3.6	3.5	34.9	1.9	1.5	1.4	1.7	10.8	2.1	1.1	10.1
Gh_A08G2485		AT5G43700	AUX/IAA transcriptional regulator family protein	0.0409137	0.319284	-1.00972	1.14439	9.7	3.5	7.6	1.4	8.4	13.6	12.6	10.1	5.4	0.5	1.5	1	0.4	2.6	0.1	0.7
Gh_A09G0191		AT3G28860	ATP binding cassette subfamily B19	0.0872224	0.283185	-1.61353	-1.07039	1	1.9	0.8	1.3	5.4	7.4	1.6	0.9	1.1	2.3	0.3	1.3	1.6	5.8	0.5	2.6
Gh_A09G0469		AT1G68510	LOB domain-containing protein 42	0.0263563	0.868156	-1.4441	0.320534	1.9	1.1	0.6	0.7	2.8	1.2	4.6	3.1	9.3	0.9	0.8	40.7	6.7	0.8	24	9.9
Gh_A09G1336		AT3G10040	sequence-specific DNA binding transcription factors	0.0101354	0.52411	-1.92352	-0.237778	6.6	3.7	3.9	4.2	18.6	13.9	23.5	13.8	24.7	13	3.2	107	32.7	10.8	58	72.9
Gh_A09G1551		AT5G63010	Transducin/WD40 repeat-like superfamily protein	0.0153322	0.432937	-1.54432	-0.406625	1.5	1.6	1.1	0.6	3.7	5.1	2.3	2.9	0.9	2	0.4	1	1.8	2.1	0.6	1.2
Gh_A09G1568		AT2G01940	C2H2-like zinc finger protein	0.0661811	0.591952	-1.24101	-0.241008	0.1	0.3	0.4	0.3	0.7	1	0.3	0.6	0.1	0.7	0.2	1.2	1	0.5	0.3	0.8
Gh_A09G2195		AT3G62870	Ribosomal protein L7Ae/L30e/S12e/Gadd45 family protein	0.0936303	0.544562	-1.85798	0.777608	0.6	1.2	0.1	1.3	2.4	6.7	1.3	1.2	0.6	6.8	0.3	0.7	0.8	2.2	0.6	1.3
Gh_A09G2199		AT5G50900	ARM repeat superfamily protein	0.0881568	0.656335	-1.42884	0.514573	0.3	0.4	0.2	0.4	1.2	1.7	0.2	0.4	0.5	1.5	0.2	0.8	0.5	0.8	0.4	0.4
Gh_A09G2428		AT4G33070	Thiamine pyrophosphate dependent pyruvate decarboxylase family protein	0.0447584	0.694669	-1.50866	0.70284	4.3	2.9	1.6	2.2	6.3	14.5	5	5.5	14.3	6.1	0.6	54.2	13.1	3.7	21.5	7.9
Gh_A10G0354	X	AT4G18130	phytochrome E	0.095584	0.904144	-1.37197	0	0.5	0.3	0.4	0.5	2	1	0.8	0.6	0.3	1.1	0.1	0.7	0.4	1	0.3	0.5
Gh_A10G0378		AT5G46240	potassium channel in Arabidopsis thaliana 1	0.0916737	0.772355	-1.83007	3.20343e-16	0.3	0.2	0.2	0.2	0.9	1.7	0.2	0.4	0.1	0.3	0.2	0.3	0.4	0.3	0.1	0.1
Gh_A10G0516		AT3G13890	myb domain protein 26	0.0732658	0.232771	-2.41895	0.793549	0.6	0.8	0.3	0.6	3.3	7	1.3	0.7	2.6	3.5	0.8	0.9	1.4	2.1	0.3	0.7
Gh_A10G0523		AT1G17650	glyoxylate reductase 2	0.0819199	0.538918	-1.28011	0.125531	0.4	0.3	0.4	0.3	1	1	1.2	0.2	0.9	0.5	0.6	1.6	0.6	1.2	0.6	0.9
Gh_A10G1314		AT3G08860	PYRIMIDINE 4	0.0451633	0.909897	-1.34395	0.0418202	2.4	2.1	1.2	2.1	7.8	7.2	2.3	2.5	2	6.5	0.2	1.8	1.2	4.6	0.6	3.8
Gh_A10G1443		AT3G21420	2-oxoglutarate (2OG) and Fe(II)-dependent oxygenase superfamily protein	0.0549468	0.41908	-1.18813	-0.055621	4.1	3.4	2.2	4.3	10.1	13.3	5.8	2.7	4.3	46.5	0.5	35.2	19.8	12.1	24.5	33.5
Gh_A10G1484		AT3G06780	glycine-rich protein	0.0624352	0.546066	-1.03242	0.185556	0.7	0.3	0.5	0.7	1	1.4	0.6	1.5	0.9	2	1.5	1.4	1.2	0.9	1.5	1.5
Gh_A10G1791		AT1G22060	0	0.0722539	0.819205	-1.02975	-0.270089	0.5	0.8	0.4	0.7	1.2	2.2	0.9	0.6	0.5	1.5	0.6	0.8	0.8	2.4	0.3	0.6
Gh_A11G0124		AT5G53420	CCT motif family protein	0.082626	0.56656	-1.88452	-0.859402	1.3	2.2	0.4	2.6	9.1	11.9	1.8	1.2	2.6	3.5	0.1	0.8	1.3	9.7	0.8	0.9
Gh_A11G0379		AT1G60010	0	0.0912578	0.691247	-2.01792	-0.204916	9.9	13.7	4.1	8.3	48.1	74.7	14.1	8.9	15.1	97	1.9	17.7	21.1	75.8	21.4	33.5
Gh_A11G0419		AT5G66985	0	0.0560426	0.130643	-1.71341	-1.33392	25.4	16	17	15.7	82.9	30.7	80.8	48.6	58.9	26	1.2	244.7	187.5	7.5	253.4	385.5
Gh_A11G0748		AT3G60900	FASCICLIN-like arabinogalactan-protein 10	0.0552629	0.924686	-1.06246	-0.222392	3	3.8	1.7	2.8	7.2	9.7	3.7	3	0.8	0.6	0.5	0.5	0.5	0.8	0.4	1.1
Gh_A11G0932		AT3G49530	NAC domain containing protein 62	0.0700488	0.273607	-1.09686	1.66141	3.4	1.7	1.4	0.7	4.4	6	2.7	2.3	1.7	11.7	1.3	0.8	0.8	1.6	0.2	2.3
Gh_A11G1372		AT2G04240	RING/U-box superfamily protein	0.0193345	0.690604	-2.19143	0.263034	1.1	1.2	0.8	0.6	5	7.4	2.3	2.2	5.6	17.4	0.3	6.1	3.8	11.9	4.5	4.3
Gh_A11G1551		AT5G38710	Methylenetetrahydrofolate reductase family protein	0.0785769	0.948645	-1.79925	0.266971	2.2	4	1.1	2.9	14.7	15.7	2.5	2.6	1.8	30.8	0.5	3.6	2.1	21.8	1.4	5.2
Gh_A11G2071		AT5G15120	Protein of unknown function (DUF1637)	0.0273643	0.607549	-1.08844	0.617804	3.5	2	6.3	5.6	7.8	7.4	12.4	9.4	34.2	8	1	101.2	23.5	3.9	33.6	33.1
Gh_A11G2087		AT5G20950	Glycosyl hydrolase family protein	0.0945566	0.453176	-1.63743	0.443607	0.5	0.8	0.2	0.3	2.3	2.6	0.4	0.3	1.5	0.5	0.4	1	0.7	1.4	0.1	0.3
Gh_A11G2160		AT1G08570	atypical CYS HIS rich thioredoxin 4	0.0827896	0.52782	-1.36257	-0.259867	1.3	0.8	0.3	0.4	2.4	2.9	1.4	0.5	0.5	5.3	0.2	1.6	1.4	2.8	0.8	4.1
Gh_A11G2472		AT3G62550	Adenine nucleotide alpha hydrolases-like superfamily protein	0.0333083	0.478973	-1.2999	-0.295642	11.6	8.2	10.6	9.2	27.6	24.1	33.8	12	29.2	14.3	1.7	212.9	77.5	6.5	124.3	108.5
Gh_A11G2841	X	AT3G14470	NB-ARC domain-containing disease resistance protein	0.067999	0.246917	-1.52257	0.713119	2.3	2	0.5	1.5	6.1	8.1	3	0.9	8.7	5.6	1.5	4.2	3.6	5	1.5	2.1
Gh_A11G3181		AT5G52860	ABC-2 type transporter family protein	0.0889174	0.801073	-1.67807	-0.0824622	1	1.4	0.2	0.9	2.9	6.2	1	1.1	1	1.8	0	0.6	0.3	2.1	0.5	0.7
Gh_A12G0119		AT1G22040	Galactose oxidase/kelch repeat superfamily protein	0.0813095	0.612895	-1.41504	-0.212994	0.4	0.3	0.1	0.1	0.8	1.1	0.4	0.1	0.5	2.5	0.7	0.7	0.9	1.9	1.6	0.7
Gh_A12G0150		AT4G37940	AGAMOUS-like 21	0.00423055	0.389028	-1.05063	-0.224873	0.2	0.3	0.5	0.4	0.6	0.7	0.7	0.9	1.5	2.8	1.2	2.8	1.8	1.7	3.1	3.1
Gh_A12G1097		AT2G39640	glycosyl hydrolase family 17 protein	0.0602821	0.670593	-1.32193	-0.485427	0.3	0.1	0.5	0.3	0.7	1.3	0.4	0.6	0.6	0.6	0.8	0.5	0.4	1.3	0.3	1.5
Gh_A12G1366		AT1G67510	Leucine-rich repeat protein kinase family protein	0.00319717	0.197456	-1.10962	0.546282	0.2	0.7	0.4	0.6	1.2	1	1.1	0.8	6.5	2.1	5.4	4.4	3.4	4.8	2.6	1.8
Gh_A12G1619	X	AT2G03090	expansin A15	0.0713431	0.27373	-1.2878	-0.642371	5.3	4.6	1.7	3.8	16.3	12.7	4.5	4.1	4.8	36.2	0.5	16.8	14.5	30.1	7.5	38.9
Gh_A12G1671	X	0	0	0.096752	0.664264	-1.66458	0.182864	1.9	0.8	1.4	0.6	4	7.5	2.7	0.7	3.5	8.2	1.2	3.9	3	6.7	1.4	3.7
Gh_A12G1890		AT3G03550	RING/U-box superfamily protein	0.0720722	0.78784	-1.58496	0.533432	0.4	0.3	0.1	0.2	0.9	1.5	0.3	0.3	0.3	4.3	0.2	0.7	0.8	1.5	0.3	1.2
Gh_A13G0168		AT5G05830	RING/FYVE/PHD zinc finger superfamily protein	0.0465971	0.216025	-1.97775	-0.825971	1	1.1	2.3	0.5	6.5	4.9	0.8	7.1	0.3	0.2	0.1	1.6	1.3	1.2	0.8	0.6
Gh_A13G0444	X	AT2G36690	2-oxoglutarate (2OG) and Fe(II)-dependent oxygenase superfamily protein	0.0290837	0.0444385	-1.41269	-1.30581	2.2	1.3	3	1.2	3.8	3.9	3.8	9	1.8	0.8	2.3	2.3	4.2	3.5	3.1	7
Gh_A13G0777		AT1G05230	homeodomain GLABROUS 2	0.0463748	0.933757	-1.08476	0.191761	4.2	5.1	2.4	4	11.1	12.5	5.8	3.9	2.6	10.3	0.4	10	8.5	5.6	2.6	3.7
Gh_A13G1022		AT1G22710	sucrose-proton symporter 2	0.0786849	0.201626	-2.41895	-0.546682	0.3	0.9	0.3	0.8	3.3	7.3	0.9	0.8	35.1	299.9	213	64.3	211.3	169.1	319	195
Gh_A13G1089		AT3G13310	Chaperone DnaJ-domain superfamily protein	0.0287153	0.927849	-1.18442	-0.197037	1.2	0.9	0.7	0.5	1.9	1.5	1.9	2.2	1.6	0.6	0.4	1.5	0.2	1.4	1.1	2
Gh_A13G1391		AT3G24190	Protein kinase superfamily protein	0.0305757	0.185116	-1.02857	-0.520832	0.8	0.9	0.3	0.5	1.9	1.2	0.8	1.2	0.4	1.1	0.1	0.7	0.5	1	0.9	0.9
Gh_A13G1548		AT3G62630	Protein of unknown function (DUF1645)	0.000700279	0.222459	-1.11548	-0.473931	0.5	0.7	0.6	0.6	1	1.6	1.3	1.3	0.6	1.4	0.5	1.1	0.9	1.5	0.6	2
Gh_A13G1604		AT2G45180	Bifunctional inhibitor/lipid-transfer protein/seed storage 2S albumin superfamily protein	0.0952575	0.856991	-1.12988	-0.378512	1.6	1.2	1.5	2.6	6.9	4.9	1	2.3	0.2	0.4	0.7	0.7	0.5	0.4	0.6	1.1
Gh_D01G0330		AT1G53580	glyoxalase II 3	0.00301742	0.914461	-1.3468	0.0526803	2.4	3.2	1.6	2	3.7	6.4	6.5	6.8	1.3	14.7	3.5	5.6	3.7	4.2	6.6	9.7
Gh_D01G0592		AT5G54770	thiazole biosynthetic enzyme, chloroplast (ARA6) (THI1) (THI4)	0.0950377	0.870287	-1.90182	-0.292181	1.6	3.2	0.6	2.2	10.1	15.2	1.8	1.3	1	7.3	0	1.5	1	9.6	0.5	0.9
Gh_D01G1159		0	0	0.0318538	0.705406	-1.02046	-0.428843	2.1	2	1.5	1.4	4.2	4.7	2.3	3	0.6	3	0.6	1	0.9	4.1	0.9	1.1
Gh_D01G1458		AT1G70830	MLP-like protein 28	0.00858315	0.423089	-1.56675	-0.414425	7.3	7	2.9	1.4	10.6	20.5	14.7	9.3	9.7	30.2	4.5	14.5	13.6	36.2	6.2	22.5
Gh_D01G1673		AT1G76160	SKU5 similar 5	0.0563235	0.441782	-1.30812	0.623437	0.6	0.6	0.5	0.4	0.8	2.5	1.1	0.8	2	2.3	0.3	1.1	2	0.7	0.3	0.7
Gh_D01G1972	X	0	0	0.0930762	0.891461	-1.31079	0.321928	1.6	2.2	0.4	1	4.8	5.4	1.5	1.2	1.3	6.2	0.1	3.4	2.5	2	1.4	2.9
Gh_D01G2229		AT3G51860	cation exchanger 3	0.0992846	0.414117	-1.27103	-0.177014	8.4	6.5	2.5	5.1	21.6	23.4	4.5	4.8	10.7	7.3	1.7	20.9	14.4	17.6	3.3	10.6
Gh_D01G2351		AT5G54400	S-adenosyl-L-methionine-dependent methyltransferases superfamily protein	0.000530265	0.312636	-1.49075	0.479993	1.5	2.1	0.8	1.4	4.8	4	4.4	3.1	1.8	1.6	0.6	1.3	1.4	1.4	0	1
Gh_D02G0002		0	0	0.0192355	0.112284	-1.14975	-0.754888	1.1	0.5	0.3	1.3	2	2.5	1.2	1.4	0.8	0.8	0.4	1.2	1.4	2.2	0.5	1.3
Gh_D02G0427		AT4G08300	nodulin MtN21 /EamA-like transporter family protein	0.0880218	0.79183	-2.36257	0.746552	0.2	0.1	0.2	0.2	1.3	1.8	0.3	0.2	0.1	14.3	0.1	0.6	0.2	7.9	0.2	0.7
Gh_D02G0435		AT5G59160	type one serine/threonine protein phosphatase 2	0.0885891	0.938343	-1.46949	0.152003	0.2	0.4	0.4	0.3	0.9	1.8	0.5	0.4	0.2	1.2	0.4	0.2	0.4	0.8	0.2	0.4
Gh_D02G0454		AT4G28600	no pollen germination related 2	0.0473554	0.899066	-1.14439	-0.0395284	2.8	2.1	2.7	1.9	6.6	8.2	3.2	3	6.8	18	11	7.4	11.1	12.1	10.6	10.6
Gh_D02G0928		AT1G47655	Dof-type zinc finger DNA-binding family protein	0.063566	0.503881	-1.66879	-0.519374	1	1.9	0.4	0.6	3.7	6.1	1.5	1.1	0.8	1.2	0.3	0.7	1.2	1.4	0.2	1.5
Gh_D02G1328		AT4G20140	Leucine-rich repeat transmembrane protein kinase	0.0604274	0.0311547	-1.078	0.697971	0.7	0.5	0.2	0.4	1.2	1.3	0.7	0.6	2.2	2.1	1.2	1.8	1.2	1.7	0.7	0.9
Gh_D02G1364		AT2G01818	PLATZ transcription factor family protein	0.0670858	0.430592	-1.18763	0.514573	0.4	0.7	0.3	0.4	1.3	1.7	0.5	0.6	0.2	1.4	0.3	1.1	0.3	0.9	0.2	0.7
Gh_D02G1708		AT4G20140	Leucine-rich repeat transmembrane protein kinase	0.090082	0.668376	-1.04439	-0.199309	0.7	0.9	0.4	1.2	2	2.9	0.8	0.9	0.2	1.7	0.1	0.7	0.5	1.1	0.4	1.1
Gh_D02G1728		AT1G68510	LOB domain-containing protein 42	0.0418831	0.381951	-1.08641	-1.13191	2.3	1	1.9	2.9	5.4	5.5	4.6	1.7	36.3	6.9	6.5	44.3	31.7	15.4	23.1	135.8
Gh_D02G1731		AT1G68490	0	0.046864	0.889173	-1.0156	0.104617	5	7.6	3.5	6.9	8.8	20.1	8.8	8.8	8.7	17.4	4	8.5	7	13.4	6.5	9
Gh_D02G1751		AT4G20140	Leucine-rich repeat transmembrane protein kinase	0.0687845	0.878617	-1.01495	0.169925	1.4	1.5	0.5	1.4	2.8	4.1	1.6	1.2	0.6	1.4	0.2	0.5	0.6	0.9	0.3	0.6
Gh_D02G1778		AT2G47920	Kinase interacting (KIP1-like) family protein	0.0303562	0.0981279	-1.72713	1.76119	2.1	10	2.6	5.9	2.6	25.1	20.9	19.6	98.9	3.8	30.5	59	11.2	24.5	6.1	14.9
Gh_D02G1803		AT3G54680	proteophosphoglycan-related	0.0967945	0.176615	-1.36182	-0.708628	3.5	2.9	1.7	2.6	8.8	12.5	4	2.2	12	20.5	6.1	56	33.7	16.8	52.9	51.2
Gh_D02G1853		AT4G03415	Protein phosphatase 2C family protein	0.0492144	0.345418	-1.11784	-0.264595	0.7	1.5	1.2	1.3	2.7	4.4	1.7	1.4	3.4	5.5	1.4	5.1	4.5	3.8	3.2	7
Gh_D02G1870		AT4G10265	Wound-responsive family protein	0.00242642	0.528104	-1.11254	-0.162819	93.5	57.2	39.6	43.9	120.2	106.2	131.2	148.8	118.4	66.6	57.6	189.3	98.1	56.7	143.8	184.9
Gh_D02G2108		AT2G15790	peptidyl-prolyl cis-trans isomerase / cyclophilin-40 (CYP40) / rotamase	0.0150795	0.960364	-1.01089	0.0801703	2.6	1.5	1.3	1.2	4.1	4.1	2.4	2.7	1.1	3.5	1.4	1.4	1.9	2.6	1.2	1.3
Gh_D02G2239		AT4G38660	Pathogenesis-related thaumatin superfamily protein	0.0841404	0.131093	-1.28716	-1.45138	2.6	2.4	1.3	2.1	6.1	9.9	2.5	2	1	2.2	0.5	1.2	2.9	7.6	0.7	2.2
Gh_D02G2289		AT1G20550	O-fucosyltransferase family protein	0.0780101	0.626593	-1.73697	-0.414216	0.2	0.1	0.2	0.1	0.5	1	0.3	0.2	3.6	7.2	18.1	15	14.5	23.7	8.5	11.8
Gh_D03G0518		AT5G16650	Chaperone DnaJ-domain superfamily protein	0.0415505	0.340153	-1.23522	-0.329064	4.4	2	1.9	1.3	6.8	8.6	3.5	3.7	2.2	5.6	1.2	3.1	3.7	5	2.4	4.1
Gh_D03G0688		AT1G64060	respiratory burst oxidase protein F	0.0829343	0.394966	-1.58496	0.854802	0.1	0.1	0.3	0.2	0.6	1.1	0.2	0.2	3	2.9	0.4	2.2	1.1	2.8	0.3	0.5
Gh_D03G0696		AT3G16520	UDP-glucosyl transferase 88A1	0.0456704	0.813781	-1.91754	0.0931094	0.1	0.3	0.3	0.2	0.9	1.6	0.4	0.5	0.2	1.8	0.1	1.1	0.7	1	0.4	0.9
Gh_D03G0985		AT5G62890	Xanthine/uracil permease family protein	0.059082	0.706991	-1.07442	0.576192	2.3	2.2	1.5	2.5	4.7	7.7	2.1	3.4	1.9	11.6	0.4	2.5	1.5	7.1	0.6	1.8
Gh_D03G1332		AT5G22920	CHY-type/CTCHY-type/RING-type Zinc finger protein	0.0364951	0.248	-1.44057	-0.60656	2.1	1.6	1.8	1.5	6.1	4.9	4.8	3.2	10.2	7.3	0.7	26	17.2	3.7	20.2	26.2
Gh_D03G1618		AT5G46940	Plant invertase/pectin methylesterase inhibitor superfamily protein	0.0407093	0.149669	-2.05209	0.584963	1.2	1.5	0.3	0.4	6.3	4.7	0.7	2.4	0.5	0.5	1.2	1.4	0.5	0.7	0.4	0.8
Gh_D04G0086		AT1G72830	nuclear factor Y, subunit A3	0.0874143	0.220156	-1.14684	-0.917538	0.6	1	0.4	0.8	2.4	2.5	0.7	0.6	0.4	1.3	0.2	0.8	0.9	2	0.3	1.9
Gh_D04G0469		AT5G39890	Protein of unknown function (DUF1637)	0.0153885	0.325373	-1.05959	-0.464372	5.8	1.9	4.5	4.4	8.8	8.7	9.8	7.3	11.9	5.7	1.7	23.1	14	5.5	17	22
Gh_D04G0503		AT5G14880	Potassium transporter family protein	0.0963805	0.0948177	-1.47999	-0.797726	0.4	0.3	0.5	0.7	2.3	1.9	0.8	0.3	2.2	24	11.7	7.2	17	25.1	22.2	14.1
Gh_D04G0513		AT1G23740	Oxidoreductase, zinc-binding dehydrogenase family protein	0.0908619	0.547035	-2.39428	0.073249	0.5	1.2	0.6	1.2	5.2	10.8	1.5	0.9	1.3	4.5	0.2	4.1	2	4.3	1.4	1.9
Gh_D04G0536		AT5G04800	Ribosomal S17 family protein	0.0972622	0.866997	-1.03346	0.121724	5	5.9	7.2	9.6	12.9	28	7.8	8	20	56.5	30.9	19.9	24.9	30.1	33.6	28.4
Gh_D04G0757		AT5G14230	0	0.0676513	0.898042	-1.8365	0.304855	0.2	0.5	0.3	0.4	1.6	2.4	0.4	0.6	1.1	0.2	0.3	0.5	0.3	0.7	0.1	0.6
Gh_D04G0922		AT4G15930	Dynein light chain type 1 family protein	0.0875937	0.772845	-1.16636	0.263034	5.3	4.3	3.2	5.2	12	17.1	6.5	4.8	3.2	6.4	0.7	4.1	3.1	4.1	2.3	2.5
Gh_D04G1860		AT5G17460	0	0.0580731	0.454366	-1.19265	-0.211504	0.3	0.4	0.4	0.3	0.8	1	1.1	0.3	0.2	0.8	0.3	0.6	0.4	0.4	0.8	0.6
Gh_D05G0102		AT1G30910	Molybdenum cofactor sulfurase family protein	0.0936144	0.697396	-1.16294	-0.073249	3	4.8	2.6	3.4	9.6	14.7	4	2.6	10.4	46.1	2.9	7.8	11.9	26.7	7.6	24.5
Gh_D05G0391		AT5G21482	cytokinin oxidase 7	0.0934428	0.306533	-2.23133	-0.82678	1.1	2	0.2	1.3	7.2	12.2	1.3	0.9	1.8	9.9	0.2	1.8	2.4	13.9	1.8	6.2
Gh_D05G0504		AT5G25752	rhomboid-like protein 11	0.025267	0.623485	-1.27753	-0.10188	0.4	1.6	0.8	0.5	0.9	2.8	2.3	2	0.8	1.9	0.5	0.9	0.5	1.3	1.2	1.4
Gh_D05G0534		AT2G24260	LJRHL1-like 1	0.0576686	0.957977	-1.2854	0.210567	1	0.8	0.5	0.9	1.6	3	0.6	2.6	0.5	5.8	0.3	1.5	1.7	2.7	1.4	1.2
Gh_D05G0609		AT4G31840	early nodulin-like protein 15	0.0999069	0.443011	-1.02885	-0.468553	1.9	1.7	1.2	5.1	2.8	8.7	4.1	4.6	2.6	1.9	1.6	2.5	2.2	4.4	2.1	3.2
Gh_D05G0955		AT5G59790	Domain of unknown function (DUF966)	0.0786192	0.6032	-1.08746	1	0.1	0.2	0.2	0.3	0.6	0.7	0.2	0.2	0.2	1.5	0.2	0.3	0.1	0.5	0.2	0.3
Gh_D05G1297		AT3G13890	myb domain protein 26	0.0657431	0.876647	-1.52675	3.20343e-16	1.4	1.7	1.3	1.5	5	8.1	2.1	1.8	8.3	13.4	4.4	3.7	5.6	14.6	5	4.6
Gh_D05G1630		AT4G21970	Protein of unknown function, DUF584	0.0673964	0.190143	-1.20645	-1.31411	1.1	0.6	0.3	0.6	2	2.5	0.6	0.9	0.7	2.2	0.3	4.2	5.4	1.7	8.1	3.2
Gh_D05G2010		AT4G37540	LOB domain-containing protein 39	0.0552683	0.391176	-1.41226	-0.183346	1.9	1.5	1.4	1.7	5.4	7.9	2.3	1.7	3.7	23.3	0.5	15.3	12.2	15.2	5.4	15.8
Gh_D05G2031		AT5G09640	serine carboxypeptidase-like 19	0.0470439	0.415028	-2.08746	-0.400962	0.1	0.1	0.1	0.1	0.6	0.8	0.2	0.1	1.6	13.4	3.9	1.7	4.1	11.1	6.3	5.7
Gh_D05G2146		AT3G26360	Ribosomal protein S21 family protein	0.000161258	0.0740158	-1.00387	0.281596	5.3	4.4	4.9	4	10.1	10.2	8.5	8.5	12.7	13.5	11.1	11.2	11.9	6.9	9.6	11.5
Gh_D05G2203		AT2G43290	Calcium-binding EF-hand family protein	0.0345583	0.988824	-1.52838	0.323155	0.8	0.7	0.6	0.5	2.4	2.9	1.6	0.6	0.6	43.7	1	13.5	7.5	17.4	8.9	13.2
Gh_D05G2467		AT1G47270	tubby like protein 6	0.0717137	0.0749608	-1.31194	-1.00799	1.6	2	1.1	1.1	3.2	3.1	2.4	5.7	1.4	3.9	1.3	2.4	4.8	2.1	3.5	7.7
Gh_D05G2829		AT3G54810	Plant-specific GATA-type zinc finger transcription factor family protein	0.0902431	0.696535	-1.36528	-0.14286	1.5	1.8	1.3	1.3	4.4	7.6	1.9	1.3	43.5	27.5	52.4	42.8	45.7	58.4	35.9	43.5
Gh_D05G3558		AT1G28570	SGNH hydrolase-type esterase superfamily protein	0.0943258	0.0629663	-1.61218	-1.06413	1.1	1.2	0.3	0.9	3.7	5.4	0.8	0.8	2.3	23.4	9.4	3.4	12.4	23.9	26	18.2
Gh_D05G3710		AT3G13310	Chaperone DnaJ-domain superfamily protein	0.0438952	0.900293	-1.98606	-0.149747	1	0.7	0.6	0.3	2.4	4.9	0.8	2.2	1.3	2.8	0.4	8.3	2.5	1.1	4.3	6.3
Gh_D05G3821		AT5G65640	beta HLH protein 93	0.0360601	0.156068	-1.87447	-0.925999	0.1	0.2	0.2	0.1	0.7	0.9	0.2	0.4	0.4	0.3	0.2	1.1	1.1	0.6	0.3	1.8
Gh_D05G3836		AT1G30220	inositol transporter 2	0.092447	0.216838	-1.73697	1	0.2	0.2	0.1	0.1	0.5	1.1	0	0.4	0.1	0.6	0.1	0.2	0.1	0.2	0.1	0.1
Gh_D05G3877		AT3G45650	nitrate excretion transporter1	0.0686622	0.878487	-1.38904	0.493675	1.3	1.3	0.6	1	2.5	5.5	1.9	1.1	3.8	31.9	0.9	5.5	6	9.8	5.7	8.4
Gh_D06G0785		AT3G42725	Putative membrane lipoprotein	0.0816592	0.297427	-1.23607	-0.956931	1.2	1	0.8	1.5	3.6	4.6	0.4	2	1.1	0.3	0	0.3	1.6	0.4	0.2	1.1
Gh_D06G0825		AT3G43190	sucrose synthase 4	0.0528817	0.805131	-1.10692	0.00403524	10.3	15.9	20.4	19.7	13.2	47.2	55.8	26.6	474.1	171.1	613.4	245.1	367.1	373.5	455.1	303.8
Gh_D06G0826		AT1G11300	protein serine/threonine kinases;protein kinases;ATP binding;sugar binding;kinases;carbohydrate binding	0.0536128	0.802937	-1.09734	0.00507013	12.2	18.9	24.2	23.5	15.6	55.6	65.9	31.5	557	201.2	720.8	288.3	431	438.7	534.4	357
Gh_D06G0868		AT5G20850	RAS associated with diabetes protein 51	0.0979827	0.531268	-1.17688	-0.628031	0.5	0.7	0.5	0.6	1.2	2.6	0.8	0.6	0.4	0	0.2	0.5	0.3	0.2	0.4	0.8
Gh_D06G0879		AT2G26330	Leucine-rich receptor-like protein kinase family protein	0.0955941	0.107122	-1.96605	-1.02647	1.5	1.9	0.2	0.7	7.8	7.5	0.9	0.6	0.4	1.2	0.8	0.3	1	2.3	1.4	0.8
Gh_D06G0907		AT1G68400	leucine-rich repeat transmembrane protein kinase family protein	0.0946094	0.604986	-2.04731	-0.270089	0.3	0.7	0.1	0.4	2.4	3.2	0.3	0.3	0.7	0.7	0.9	1.1	0.8	1.6	0.8	0.9
Gh_D06G0925		AT5G56750	N-MYC downregulated-like 1	0.0703115	0.814339	-1.06609	0.148099	1.4	2	1.5	1.5	5.2	4.4	1.9	1.9	1	1.4	0.2	1.5	0.4	2.4	0.2	0.7
Gh_D06G0990		AT5G25760	peroxin4	0.0823699	0.825202	-1.37281	0.0660892	0.3	2.2	0.9	0.5	2.8	4	2.1	1.2	2	10.1	3.9	4.1	5.2	2.9	6.2	4.9
Gh_D06G1118		AT2G24580	FAD-dependent oxidoreductase family protein	0.073044	0.91046	-2.24462	-0.0931094	0.6	0.9	0.1	0.7	5.3	4.5	0.6	0.5	1.3	6.8	0.2	0.7	0.7	7.3	0.5	1.1
Gh_D06G1329		AT4G05150	Octicosapeptide/Phox/Bem1p family protein	0.0826617	0.185289	-2.07358	-0.724722	1	1.4	0.5	1.4	6.1	9	1.9	1.1	2.4	12.9	0.5	5.5	6.1	13.2	5.7	10.2
Gh_D06G1403		AT5G44210	erf domain protein 9	0.0693092	0.547554	-1.70044	0.734018	0.8	0.5	0.7	0.4	1.6	4.2	0.8	1.2	2.2	5.5	0.4	8.2	2.5	1.1	1.6	4.6
Gh_D06G1513		AT1G72280	endoplasmic reticulum oxidoreductins 1	0.0330825	0.49022	-1.06063	-0.327682	13.4	12.3	10.1	10.8	23.8	21.5	34.2	17.7	49.4	17.5	12.5	130.8	71.2	16.4	89.3	86.9
Gh_D06G1745		AT1G29050	TRICHOME BIREFRINGENCE-LIKE 38	0.0972607	0.678848	-1.64297	-0.361188	1.1	3.1	0.7	1.6	7.2	10.2	1.7	1.2	2	3.6	1.2	4.8	2.4	9.7	1.3	1.5
Gh_D06G1924		AT2G40460	Major facilitator superfamily protein	0.0916913	0.428038	-1.08489	-0.291766	0.7	1	0.7	0.9	1.6	3.4	1	1	1	2.1	0.7	2	1.5	3.5	0.9	1.2
Gh_D06G2256		0	0	0.0801783	0.710002	-1.02975	0.0157673	2.7	3.4	1.2	2.3	5.3	8.9	2.4	3	1.5	3.2	0.1	4.4	3.4	2.7	0.8	2.2
Gh_D06G2304		AT4G37540	LOB domain-containing protein 39	0.0849472	0.229435	-2.00998	-0.592576	0.7	1.7	0.1	1.1	6.5	6.6	0.7	0.7	1.2	6.9	0.2	4.3	4.3	7.7	2.6	4.4
Gh_D06G2362		AT5G05940	ROP guanine nucleotide exchange factor 5	0.0909099	0.300059	-1.32193	-0.604071	1.6	2.1	1.2	1.3	4.3	7.4	2.5	1.3	0.9	0.6	0	1	0.7	1.8	0.2	1.1
Gh_D07G0641		AT1G18840	IQ-domain 30	0.018116	0.851558	-1.01465	-0.121991	1.1	1.9	0.9	1	2.8	3.2	2.5	1.4	1.4	0.9	0.2	0.9	0.4	2.3	0.3	0.7
Gh_D07G0765		AT1G71080	RNA polymerase II transcription elongation factor	0.0719421	0.761448	-1.23704	0	0.4	0.2	0.4	0.4	1	1.5	0.4	0.4	0.2	1.9	0.3	0.6	0.3	1.2	0.6	0.9
Gh_D07G1153		0	0	0.0135177	0.167318	-1.80069	-0.657112	0.8	1.6	0.4	0.3	2.7	4.2	2	1.9	1.7	6.1	1.1	1.5	4.4	5.2	3.1	3.7
Gh_D07G1305		AT1G09540	myb domain protein 61	0.0267594	0.934228	-1.85244	0.0227534	0	0.6	0.7	0.5	1.2	3	1.3	1	51.7	82.4	88.3	52.4	58.6	68.6	83	60.3
Gh_D07G1354	X	AT1G01225	NC domain-containing protein-related	0.0956546	0.22218	-1.04532	-0.695607	6.5	4.7	2.3	0.6	8.2	11.7	4.3	4.9	2.1	6	0.4	0.7	5.4	4.6	1.8	3.1
Gh_D07G1363		AT4G00950	Protein of unknown function (DUF688)	0.0677754	0.494713	-1.18903	0.012824	1	2.2	0.5	1.3	3.6	4.8	2.1	0.9	2	6.6	0.1	2.6	3.4	3.8	2	2
Gh_D07G1615		AT5G48500	0	0.0785662	0.724063	-2.32193	0.589368	1.7	1.5	0.3	1	7	12.7	1.7	1.1	1.8	13.5	0.1	1	1.7	6.2	0.4	2.6
Gh_D07G1912		AT2G04780	FASCICLIN-like arabinoogalactan 7	0.0992525	0.475578	-1.10692	1.1592	2.6	3.4	1.5	1.6	6.5	8.2	2	2.9	1.4	16.3	1.1	1.3	1.7	4	0.5	2.8
Gh_D07G2503		AT3G01910	sulfite oxidase	0.0327179	0.271643	-1.70044	-0.330752	3.3	2.9	0.7	1.5	9.8	10.7	3.6	3.2	12.9	13.9	1.6	20.5	19.4	13.7	10.6	17.8
Gh_D08G0021		AT1G07820	Histone superfamily protein	0.0806638	0.778327	-1.11964	-0.0588937	2.7	4.9	2.2	3.5	10.9	11.4	2.1	4.5	2.9	8.8	7.6	4.7	3.6	7	9	5.4
Gh_D08G0610		AT2G44670	Protein of unknown function (DUF581)	0.0909675	0.450729	-1.18825	-0.124356	32.7	38.5	35.4	41.2	69.9	157.8	57.2	51.9	45.5	135.5	38.8	66.8	70.7	80.5	83.1	78.1
Gh_D08G0993		AT5G25280	serine-rich protein-related	0.00913794	0.711155	-1.40834	0.0554951	3.3	1.4	2.2	1.2	7.1	6.6	4.5	3.3	4.1	8.1	2.2	17.4	7.1	6.6	5.8	11.1
Gh_D08G1179		AT4G24110	0	0.0178077	0.446168	-1.17403	-0.627398	1.8	0.9	0.5	0.7	2.1	1.9	2.1	2.7	1.8	2.6	0.2	8.8	4.1	0.5	5.8	10.3
Gh_D08G1601		AT3G52105	0	0.0468554	0.341958	-1.3091	-0.290366	4.5	1.8	2.9	2.1	10	8.7	6.3	3	6.9	20.7	3.8	29.6	14.9	8.9	27.5	23.3
Gh_D08G1639		AT5G45340	cytochrome P450, family 707, subfamily A, polypeptide 3	0.0940513	0.729057	-1.54934	1.34076	1.5	1.6	0.4	0.6	3.9	4.4	2.6	1.1	1	4.1	0.3	29.3	2.5	4.6	4.1	2.5
Gh_D08G2021		AT2G38820	Protein of unknown function (DUF506)	0.00749762	0.362705	-1.24679	-0.181282	1.4	1.6	1.4	2.3	5	4.6	3.9	2.4	4.1	7.6	2.5	9.7	7.6	5.1	6.5	7.9
Gh_D08G2324		AT5G17850	Sodium/calcium exchanger family protein	0.0237382	0.13553	-1.19068	-0.239795	1	1.3	1.1	1.2	2.2	4.4	2.1	1.8	16.2	21.2	27.4	17.6	26.3	27.6	21.8	21.6
Gh_D09G0081		AT3G02160	Bromodomain transcription factor	0.0905137	0.260636	-1.02975	-0.491388	1.4	1.5	0.8	1.1	2.9	4.4	1.4	1.1	1.1	3.5	0.8	1.5	1.7	3.6	1.9	2.5
Gh_D09G0701		AT5G01520	RING/U-box superfamily protein	0.0843561	0.0188838	-1.12	-0.941266	2.4	2.8	2.5	2.1	7.4	9.1	2.9	1.9	1.6	6.2	3.9	7.1	9.9	7.9	7.1	11.2
Gh_D09G1223		AT5G06610	Protein of unknown function (DUF620)	0.0764519	0.678105	-1.11103	0.299157	1.4	2.5	1.6	2	4	7.2	2.3	2.7	14.9	15.4	13.1	11.6	7.9	15.8	9.3	11.7
Gh_D09G1494		AT2G37440	DNAse I-like superfamily protein	0.0601514	0.366554	-1.52356	1	0.1	0.3	0.2	0.2	0.6	1.1	0.3	0.3	0.5	1.7	0	0.4	0.3	0.7	0.2	0.1
Gh_D09G1637		AT2G44130	Galactose oxidase/kelch repeat superfamily protein	0.030647	0.752026	-1.078	-0.12391	0.2	0.4	0.1	0.2	0.5	0.6	0.5	0.3	83.1	154.8	153.3	106.1	116.7	130.9	177.7	116.6
Gh_D09G1823		AT1G19330	0	0.0747615	0.427103	-1.94555	0.480626	0.9	0.7	0.3	0.8	3.6	5.3	0.6	0.9	1	2.9	0.2	1.9	0.9	1.6	0.6	1.2
Gh_D09G2107	X	AT2G32010	CVP2 like 1	0.0934933	0.961512	-1.01238	0.27208	1.1	1.8	1.3	1.6	3.1	5.5	1.9	1.2	3.2	3.2	2.9	3.5	1.6	3.9	2.3	2.8
Gh_D09G2260		AT3G15355	ubiquitin-conjugating enzyme 25	0.00962792	0.795442	-1.11548	0.621488	0.5	0.4	0.1	0.2	0.5	0.8	0.7	0.6	0.9	0.3	0.2	0.6	0.1	0.6	0.1	0.5
Gh_D10G0795		AT5G49800	Polyketide cyclase/dehydrase and lipid transport superfamily protein	0.0654797	0.706588	-1.0494	-0.74048	8.9	7.2	2.7	5.6	12.1	22	10.7	5.7	5	1	0.2	2	3.5	9.4	0	0.8
Gh_D10G1345		AT1G05440	C-8 sterol isomerases	0.0959416	0.843375	-1.28011	-0.0874628	0.4	0.3	0.3	0.4	0.9	1.5	0.5	0.5	0.4	0.4	0.4	0.4	0.4	0.3	0.3	0.7
Gh_D10G1564		AT3G23410	fatty alcohol oxidase 3	0.0797801	0.302243	-2.60881	0.71282	0.5	0.8	0.2	0.5	5.1	6.2	0.5	0.4	20.1	4.8	6	8.6	3.8	12.6	1.6	6.1
Gh_D10G1596		AT1G04530	Tetratricopeptide repeat (TPR)-like superfamily protein	0.0913814	0.640543	-1.1822	-0.0310269	0.5	0.9	0.6	0.6	2	2.6	0.8	0.5	0.9	1.8	0.2	1.7	1.3	1.7	0.9	0.8
Gh_D10G1796		0	0	0.0705563	0.278032	-1.52356	-0.698173	1.1	0.1	0.6	0.6	2.2	3.2	0.3	1.2	3	0.2	0.2	6.4	4.8	7.5	0.1	3.5
Gh_D10G1871		AT3G10960	AZA-guanine resistant1	0.0556595	0.244668	-1.65711	1.2578	0.6	0.3	0.1	0.3	1.1	2	0.4	0.6	0.4	3.1	0.1	1.9	0.5	1	0.3	0.5
Gh_D10G2354		AT2G39980	HXXXD-type acyl-transferase family protein	0.0206712	0.61044	-1.67807	0.447459	0.4	0.6	0.7	0.8	0.9	2.5	1.4	3.2	0.7	0.8	0.5	5.5	2.1	0.3	0.8	2.3
Gh_D10G2385		AT2G40100	light harvesting complex photosystem II	0.066346	0.415634	-1.66091	-1.12338	0.9	1.7	0.2	0.9	4.3	5.2	1.6	0.6	0.6	2	0.1	0.1	0.5	4.6	0.1	0.9
Gh_D11G0138		AT5G53420	CCT motif family protein	0.0668889	0.738661	-2.46211	-0.591447	3.2	3.4	0.7	2.5	19	28.7	4	2.3	2.7	9.9	0.3	1.9	1.8	18.1	0.9	1.5
Gh_D11G0177		AT4G24130	Protein of unknown function, DUF538	0.0749981	0.565236	-2.38042	0.179887	1.3	0.8	0.2	0.6	6	7.7	0.5	0.9	0.9	221.6	2.5	27.5	33.2	32.2	84.8	72.7
Gh_D11G0191		AT4G22670	HSP70-interacting protein 1	0.0823481	0.270378	-1.1592	-0.474539	2	1.4	1.5	1.1	5.6	4.4	1.2	2.2	1.5	4.6	1.2	2.2	4.3	4.2	1.3	3.4
Gh_D11G0376		0	0	0.0864296	0.5962	-1.17477	0.0811368	0.8	3.9	1	0.9	4	4.4	5.8	0.7	1.9	9.3	1.1	0.5	5.8	1	3.6	1.7
Gh_D11G0490		AT4G37180	Homeodomain-like superfamily protein	0.0822679	0.905728	-1.58496	0.241008	0.6	0.6	0.3	0.2	1.4	2.5	0.8	0.4	0.7	4.1	0.4	1.3	1	2.7	0.8	1
Gh_D11G0502		AT5G42930	alpha/beta-Hydrolases superfamily protein	0.0782257	0.369977	-2.27745	-1.365	2.8	5.2	0.4	2.8	18.2	26.8	1.6	7.7	1	2.2	0.1	0	0.7	5.3	0.3	2.2
Gh_D11G0543		AT4G38070	basic helix-loop-helix (bHLH) DNA-binding superfamily protein	0.0529188	0.677275	-1.04439	0.0339473	0.6	0.4	0.3	0.3	1.3	0.6	0.5	0.9	0.8	1	0.8	1.7	0.7	1.7	0.8	1
Gh_D11G0602		AT5G64660	CYS, MET, PRO, and GLY protein 2	0.0750675	0.0120224	-1.37851	1.61667	0.5	0.1	0.2	0.2	0.7	1.2	0.4	0.3	1.8	1.3	0.7	0.8	0.4	0.5	0.1	0.5
Gh_D11G0625	X	AT5G64440	fatty acid amide hydrolase	0.0570127	0.967391	-1.03718	-0.011588	34.2	13.2	16.5	12.7	53.7	41.1	13.6	48.8	32.9	4.8	2.7	9.2	15.4	15	4	15.6
Gh_D11G1221		AT3G12680	floral homeotic protein (HUA1)	0.0585789	0.930616	-1.05889	0.197939	0.7	0.6	0.6	0.5	2	1.7	0.7	0.6	0.4	2.2	0.4	0.9	0.8	0.8	0.9	0.9
Gh_D11G1406		AT3G07030	Alba DNA/RNA-binding protein	0.0790783	0.403193	-1.19502	0.243271	1.3	0.8	0.8	0.9	3.7	2.8	1.1	1.1	3.5	2.8	3	2.3	1.9	2.2	2.3	3.4
Gh_D11G2013		AT4G37560	Acetamidase/Formamidase family protein	0.114445	0.680513	-1.44746	0.104023	0.4	1.4	0.6	0.9	3.1	4.5	0.9	0.5	1.3	17.5	0.6	3.6	3.1	10.7	2.8	4.8
Gh_D11G2014		AT4G37550	Acetamidase/Formamidase family protein	0.0996758	0.776	-1.73929	0.212545	1.6	2.2	1.1	1.3	6.6	11.1	1.7	1.3	3	40.1	0.7	7.3	6.5	21.5	6.4	9.7
Gh_D11G2027		AT3G49890	0	0.0982719	0.860832	-1.14886	0.267933	0.6	0.8	0.4	0.5	1.5	2.4	0.7	0.5	0.6	2.7	0.4	2.2	1.7	0.9	0.8	1.5
Gh_D11G2546		AT5G28490	Protein of unknown function (DUF640)	0.0825366	0.680413	-1.69515	0.633872	0.3	0.5	0.2	1.1	2.8	3	0.7	0.3	0.6	5.8	0.1	2.5	1	2.7	0.8	1.3
Gh_D11G2608		AT1G54510	NIMA-related serine/threonine kinase 1	0.0904087	0.259628	-1.28688	-2.05063	0.7	1	0.4	0.4	2.3	2.5	0.8	0.5	0.1	0.2	0.2	0.2	0.3	0.4	0.4	1.8
Gh_D11G2733		AT5G27620	cyclin H;1	0.0364503	0.396288	-1.11548	-0.409113	1.9	1.9	0.3	0.1	2.4	2.6	2	2.1	2.1	3.4	0.2	0.4	1.7	2.8	1.7	1.9
Gh_D11G2792		AT3G62550	Adenine nucleotide alpha hydrolases-like superfamily protein	0.0283609	0.288996	-1.61636	-0.641763	19.6	8.4	10.5	11.5	46.2	35.6	51.5	20	51.4	38.4	4.7	349.6	181.5	19.2	245	247.2
Gh_D11G3408		AT5G28150	Plant protein of unknown function (DUF868)	0.00900707	0.733799	-1.05364	-0.0544478	2.2	2.2	0.9	1.3	4.3	4.1	3	2.3	1.8	1.6	0.4	1.4	1.2	1.4	0.9	1.9
Gh_D12G0041		AT3G63200	PATATIN-like protein 9	0.0706264	0.671365	-2.33787	0.336725	0.4	0.8	0.1	0.5	3.1	4.8	0.6	0.6	12.5	16	11.5	9	7	18.1	5.9	7.8
Gh_D12G0085		AT1G03010	Phototropic-responsive NPH3 family protein	0.0719087	0.896122	-1.1676	0.0093987	2	2.1	1	1.8	5	6.8	2.4	1.3	2.7	8.1	0.4	4.2	4.1	6.5	1.8	2.9
Gh_D12G0176		AT1G49900	C2H2 type zinc finger transcription factor family	0.0844917	0.748909	-1.04439	0.254101	0.4	0.4	0.2	0.6	0.8	1.5	0.3	0.7	1.3	8.1	0.3	6.4	1.6	5.1	5	1.8
Gh_D12G0232		AT2G03500	Homeodomain-like superfamily protein	0.0999472	0.586283	-1.25219	0.00587657	1.7	2.8	1.7	2.7	4.2	10.6	3	3.4	6.8	5.4	6.4	6	5.3	7.9	4.7	6.6
Gh_D12G0503		AT3G02550	LOB domain-containing protein 41	2.73129e-05	0.37852	-1.51209	-0.544457	8.9	6.4	6	7.8	20.5	23.5	20	19	30.7	34.4	1.2	114.3	54.1	16.5	71.8	121
Gh_D12G1024		AT2G45470	FASCICLIN-like arabinogalactan protein 8	0.0928484	0.97148	-1.40174	-0.216318	2.9	3.9	0.9	3.2	9.7	14	2.3	2.8	1.9	3.5	0.3	1.1	0.5	2.3	0.6	4.5
Gh_D12G2084		AT1G32540	lsd one like 1	0.0175973	0.098714	-1.52026	-1.35213	0.8	1.3	0.9	0.8	3.8	2.8	3	1.3	1.1	14.6	0.9	4.2	16.6	3.7	23.7	9.1
Gh_D12G2646		AT3G18490	Eukaryotic aspartyl protease family protein	0.0219388	0.291918	-1.39855	-0.525461	1.9	2.1	1.1	1.5	4.5	6.5	2.4	4	1.7	4.1	0.8	6.6	3.8	2.9	2.1	10.2
Gh_D13G0372	X	AT2G15790	peptidyl-prolyl cis-trans isomerase / cyclophilin-40 (CYP40) / rotamase	0.0766982	0.961589	-1.18442	-0.0163018	0.3	0.6	0.5	0.8	1.5	2.2	0.6	0.7	1.7	4.4	1.2	1.5	2.1	2.2	3.6	1
Gh_D13G1857		AT3G05200	RING/U-box superfamily protein	0.0744889	0.379173	-1.41504	1.0217	0.5	0.2	0.1	0.1	0.3	0.9	0.6	0.6	0.6	3.4	0.4	2.3	0.7	0.8	1	0.8
Gh_D13G1963		AT2G45180	Bifunctional inhibitor/lipid-transfer protein/seed storage 2S albumin superfamily protein	0.0807174	0.907708	-1.11636	-0.257798	3.6	1.9	2.5	4.5	7.6	12	1.8	5.7	1.7	1.2	0.5	1.2	0.7	1	0.1	3.7
Gh_D13G2012		AT2G37410	translocase inner membrane subunit 17-2	0.0857257	0.15256	-1.42939	-1.27698	4.5	4.2	2.6	3.7	5.1	5.8	16.2	13.3	3.3	7.1	2	3.9	3.1	4.2	15.1	17.1
Gh_D13G2023		AT5G21482	cytokinin oxidase 7	0.0603989	0.84284	-1.66985	-0.23644	0.3	0.3	0.1	0.4	1.3	1.5	0.3	0.4	2.2	1.1	2.6	1.4	2.1	3.4	1.2	1.9
Gh_D13G2037		AT3G43190	sucrose synthase 4	0.0835353	0.19279	-1.79317	-1.27433	1.9	1.7	1.5	2.2	7.3	13.2	2.4	2.4	11.2	55.1	33.8	36.7	29.2	42.4	57.1	202.2
Gh_Sca009301G02		AT5G55740	Tetratricopeptide repeat (TPR)-like superfamily protein	0.0907581	0.935632	-1.06413	0.176878	0.2	0.3	0.2	0.4	0.4	1.1	0.3	0.5	0.5	0.8	0.5	0.8	0.7	0.6	0.4	0.6
Gh_Sca039063G01		AT1G72820	Mitochondrial substrate carrier family protein	0.0503537	0.682633	-1.61832	-0.0993503	1.8	1.7	1.2	1	5.3	3.4	6.6	2.2	5.2	1.6	0.6	44.5	12.2	1.7	23.1	18.6
Gh_Sca125809G01		AT1G43800	Plant stearoyl-acyl-carrier-protein desaturase family protein	0.0935972	0.124809	-1.68337	-1.43397	2.8	2	1.6	2.1	7.9	3.9	11.6	3.9	4.6	3.1	0.4	18.4	12.9	3.1	22.8	32.8
Gh_Sca191615G01		0	0	0.0975344	0.907824	-1.48938	-0.0627358	0.8	0.9	0.2	0.7	2.1	3.6	0.8	0.8	0.5	2.7	0.4	0.9	0.5	2.9	0.6	0.7
