# Supplementary material for: Flame resistant cotton lines generated by synergistic epistasis in a MAGIC population
Source: PLoS One. 2023 Jan 18;18(1):e0278696. doi: 10.1371/journal.pone.0278696 (PMC9847967; doi:10.1371/journal.pone.0278696)
Supplement: S7 Table — (XLSX) [file pone.0278696.s009.xlsx]

## Sheet: TableS7
Table S7. RNAseq expression (RPKM) of genes that were 2-fold more expressed in FR lines at 8-DPA.
							DPA	8	8	8	8	8	8	8	8	16	16	16	16	16	16	16	16
							RIL	385	532	505	052	273	531	375	225	385	532	505	052	273	531	375	225
							HRC-BLUP (J g−1 K−1)	-5.93581	-5.05127	-4.27589	-4.2189	4.23349	4.90581	5.65733	6.25506	-5.93581	-5.05127	-4.27589	-4.2189	4.23349	4.90581	5.65733	6.25506
GhNBIv1	NonSyn	TAIR	Name	8-DPA p-val	16-DPA p-val	8-DPA -log2Fold	16-DPA -log2Fold
Gh_A01G0389		AT1G78850	D-mannose binding lectin protein with Apple-like carbohydrate-binding domain	0.0920101	0.263364	1.39142	-0.870489	4.3	1	6.3	8.6	1.6	1	1.7	3.4	1.1	3.1	3.7	21.8	1.2	3.4	19.9	29.8
Gh_A01G0981		0	0	0.099116	0.497136	1.31093	-0.449803	11	8.5	28.1	30.8	20.6	6.7	2.1	2.2	3.8	19.3	9.8	4	18.2	13.4	12.5	6.3
Gh_A02G0067		AT2G43820	UDP-glucosyltransferase 74F2	0.0908295	0.672837	1.18442	-0.459432	0.4	0.4	1.2	0.5	0.2	0.5	0.3	0.1	0.3	0.7	0.7	0.7	0.5	2	0.4	0.4
Gh_A03G0608		ATCG00540	photosynthetic electron transfer A	0.0551689	0.99411	1.44931	0.113382	15.3	7.5	17.6	23.5	17.8	4	1	0.6	0.9	57.8	26.6	0.7	26.2	15.3	32.2	5.8
Gh_A03G0767		ATCG01300	ribosomal protein L23	0.0877714	0.712361	1.29056	-0.227992	22.3	23.2	40.1	66.8	37.3	14.3	4.3	6.4	8.8	67.9	53.5	9.4	57	54.7	34	17.8
Gh_A03G2140		AT2G20760	Clathrin light chain protein	0.0375656	0.0531876	1.01838	1.18556	1.9	1.2	2.2	2.6	1.4	0.9	0.7	0.9	4.1	1.1	4.5	1.9	1.6	1.5	0.9	1.1
Gh_A04G0829		AT1G10370	Glutathione S-transferase family protein	0.0231482	0.339633	1.05247	-2.39486	1.4	1.1	1.3	1.8	0.2	0.5	1.4	0.6	0.4	1.1	0.3	0.9	0.4	2.3	1	10.5
Gh_A05G1855		AT1G10070	branched-chain amino acid transaminase 2	0.0183149	0.201992	1.05344	-0.786596	3.1	1.8	2.8	3.3	1	2.2	1.5	0.6	1.5	8.2	0.4	5.9	4.7	7.9	4.8	10.2
Gh_A05G2847		ATCG01050	NADH-Ubiquinone/plastoquinone (complex I) protein	0.0995483	0.763766	1.25526	-0.130894	4.7	2.5	6.7	8.3	7	1.6	0.4	0.3	0.5	8.9	7.8	0.7	8	5.6	4.4	1.6
Gh_A05G2850		ATCG01280	Chloroplast Ycf2;ATPase, AAA type, core	0.071508	0.768639	1.41755	-0.205511	17.7	9.9	29	39.3	23.9	8.7	1.3	2	3	33.7	22.4	2.3	24	20.9	19.4	6.5
Gh_A05G2850		ATCG01280	Chloroplast Ycf2;ATPase, AAA type, core	0.0941863	0.854373	1.32193	-0.0797272	6.3	3.8	10	15.4	9.6	2.9	0.8	0.9	0.7	15.3	8.9	1.5	9.3	9	7.4	2.2
Gh_A06G0150		0	0	0.00671719	0.977285	1.18057	0.306661	0.8	0.7	0.8	1.1	0.3	0.3	0.2	0.7	0.3	3.6	0.1	0.7	0.6	2.1	0.3	0.8
Gh_A06G1142		AT3G01410	Polynucleotidyl transferase, ribonuclease H-like superfamily protein	0.0684671	0.974989	1.4011	0.250095	6	4	8.5	12.4	8.6	2.2	0.6	0.3	1.1	20	11.2	1	9.9	8.7	6.9	2.5
Gh_A06G1193		ATCG00430	photosystem II reaction center protein G	0.0408882	0.657771	1.62669	-0.321928	13	11.8	31.4	31.5	19.2	6.6	1.2	1.4	1.5	21.3	14.1	1.5	18.7	14.1	10.9	4.3
Gh_A07G1420		AT5G44010	0	0.0743715	0.45133	1.20286	-0.440339	11.7	10	21.7	27.5	19	5.6	3.3	2.9	3.4	15.3	10.8	3	17.8	11.1	7.9	7.3
Gh_A07G1518		ATCG00520	unfolded protein binding	0.087213	0.85704	1.46055	0.390343	5.7	4.1	8	14.4	8.3	3	0.3	0.1	0.4	33.6	15.7	0.5	14.6	10.5	9.8	3.4
Gh_A08G1069		AT1G75250	RAD-like 6	0.0997381	0.701216	1.03395	-0.584963	1.4	0.6	0.9	1.4	0.6	0.9	0.3	0.3	0.6	1.8	1	0.6	0.4	0.7	0.5	4.4
Gh_A08G1660		AT2G07706	0	0.044447	0.483408	1.16398	-0.417145	14.2	11.6	23.9	22.9	19.3	7.1	2.5	3.5	5.1	27.1	14.9	4.2	27.6	20.2	10.8	9.9
Gh_A09G0388		ATCG00280	photosystem II reaction center protein C	0.0728422	0.846582	1.30549	0.353544	49.9	25	64.7	74.2	64	16.5	3	3	2.2	117.4	49.8	3.6	57	32.6	35.1	10.7
Gh_A09G0966		AT2G12905	0	0.0993045	0.707759	1.11289	0.236476	26.1	18.4	38.9	56.1	40	13.8	4.3	6.4	5.4	59.3	34.9	10.2	30.7	25.1	23.5	13.9
Gh_A10G0808		AT4G37640	calcium ATPase 2	0.0258566	0.602093	1.14439	0.304855	1.5	1	0.5	1.2	0.4	0.8	0.4	0.3	1	0.3	0.2	0.6	0.3	0.8	0.3	0.3
Gh_A10G1038		ATCG01040	Cytochrome C assembly protein	0.0187502	0.881603	1.34933	-0.0757954	8.2	7.8	9.7	11.5	9.6	2.7	0.6	1.7	1.3	13.1	8.4	1.3	10.5	7.1	5.4	2.4
Gh_A10G1467		ATCG00490	ribulose-bisphosphate carboxylases	0.0708392	0.444315	1.43451	-0.525567	70.6	47.8	137.8	171.4	104.2	40.9	5.8	7.3	9.8	155.3	113.2	9.3	169.6	88.2	123.6	32.6
Gh_A12G1148		AT1G02640	beta-xylosidase 2	0.0303487	0.789773	1.37851	-0.0824622	0.3	0.2	0.5	0.3	0.1	0.3	0	0.1	0.2	1	0.4	1.8	0.8	0.8	0.9	1.1
Gh_A12G1666	X	AT5G08100	N-terminal nucleophile aminohydrolases (Ntn hydrolases) superfamily protein	0.0660898	0.337024	1.18903	0.765535	0.8	1.4	2.6	0.9	0.4	0.4	0.6	1.1	0.2	0.7	0.5	2	0.2	1.1	0.3	0.4
Gh_A13G1727		AT4G29160	SNF7 family protein	0.0443412	0.0664372	1.08028	0.974038	30	29.8	27.2	25.7	0.5	25.3	26.7	0.8	36.3	42.7	39.8	35.4	1	40.1	36.2	1.2
Gh_D01G0298		0	0	0.0503337	0.888072	1.32422	-0.0378101	27.3	18.5	37	43.4	34.5	11.3	1.5	3.1	4.9	82.4	59.3	7.8	67.6	40.2	35.4	15.3
Gh_D01G1180		0	0	0.0797164	0.354055	1.30309	-0.538247	153.5	172.9	389.9	425.2	309.3	84.6	35.1	33.6	74.4	263.2	270.4	60.5	395.2	232.3	198.9	144.4
Gh_D01G1738		ATCG00670	plastid-encoded CLP P	0.0547577	0.614922	1.25112	-0.181135	33.7	15.5	43.1	54.8	36.1	16.3	4.9	4.5	8.5	95.5	71.8	5.1	74.3	58.3	50.3	22.2
Gh_D02G1445		ATCG00890	NADH-Ubiquinone/plastoquinone (complex I) protein	0.0714554	0.569633	1.35915	-0.328094	18.8	10	25.5	36	23.8	8.1	1.5	1.8	3.5	32.8	21.5	2.9	25.9	20	22.4	7.9
Gh_D03G0676		ATCG00650	ribosomal protein S18	0.0636693	0.945114	1.08623	0.122587	7.1	3.5	7.4	11.3	7.1	3.8	1.3	1.6	2	19	10.7	3.9	9.2	8.5	9.4	5.6
Gh_D03G1073		AT3G62870	Ribosomal protein L7Ae/L30e/S12e/Gadd45 family protein	0.0130853	0.0402044	2.558	2.68131	107.9	115.2	114.1	12.6	11.7	22.8	13	11.9	105.2	201.6	97.2	15.5	13	17	13.6	21.8
Gh_D03G1080		AT5G63420	RNA-metabolising metallo-beta-lactamase family protein	0.0311547	0.818601	1.40599	0.157541	1.7	1.6	1.5	0.5	0.4	0.9	0.2	0.5	0.7	1.1	0.4	0.7	0.5	1.1	0.4	0.6
Gh_D04G1576		ATCG00020	photosystem II reaction center protein A	0.0779813	0.492363	1.5735	-0.449368	73.6	45.8	119.9	199.4	99.4	35.9	4.6	7.5	9.7	414.6	199.9	15.3	418.7	179.7	207.8	67
Gh_D04G1623		AT4G38770	proline-rich protein 4	0.0964769	0.35582	1.02857	0.347923	1.1	1	2.2	0.8	1	0.7	0.4	0.4	0.3	0.4	0.5	0.2	0.3	0.4	0.2	0.2
Gh_D04G1978		ATCG00420	NADH dehydrogenase subunit J	0.0594697	0.965165	1.43024	0.0428131	7.2	6.1	15.7	18.7	11.4	3.7	1.3	1.3	1.9	20	10.6	1.7	11.9	9	9.4	2.9
Gh_D05G0266		AT2G19770	profilin 5	0.0519662	0.0118484	1.68178	1.87234	1477.4	1769.5	1604.3	1689.1	290.9	170.6	222.4	1354.7	1210	534.9	682.7	848.5	214.5	90.3	145.4	444.6
Gh_D06G0234	X	AT1G58350	Putative serine esterase family protein	0.0744812	0.0978756	1.57225	1.50148	0.5	3.6	3.1	4.1	3.1	0.2	0.4	0.1	0.3	11.1	5.8	6.3	4.3	0.4	3	0.6
Gh_D08G0234		AT5G57340	0	0.0278896	0.0411349	1.09311	-0.594947	1.5	1.9	2.2	0.8	0.4	0.7	1.1	0.8	1.4	2.8	3.3	2.1	3.4	3.2	3.5	4.4
Gh_D08G1214		ATCG00270	photosystem II reaction center protein D	0.0705805	0.971801	1.36138	0.230006	10	7	14.6	20.3	15.2	3.4	0.6	1	1.5	23.8	11.7	1	13.3	6.9	10	2.2
Gh_D08G1219		ATCG00680	photosystem II reaction center protein B	0.0876228	0.540782	1.21864	-0.244622	2.3	1.6	4.1	4.8	3.8	1.1	0.3	0.3	0.3	5	3.4	0.5	4.2	2.9	3.1	0.7
Gh_D08G2190		AT3G62630	Protein of unknown function (DUF1645)	0.0853075	0.243892	1.14886	-0.815575	0.8	0.5	2.1	1.7	0.5	0.4	0.7	0.7	0.3	0.5	0.5	3.7	2.2	1	1.4	4.2
Gh_D09G1059		AT5G46170	F-box family protein	0.000569459	0.135455	1.03103	-0.647119	1.2	1.1	1.2	1.2	0.3	0.8	0.5	0.7	0.6	1.6	1.2	1.9	2.1	0.9	2.4	2.9
Gh_D10G1796		0	0	0.0755778	0.778492	1.152	-0.263034	0.6	1.8	0.9	0.7	0.3	0.6	0.4	0.5	1.5	0.3	1.2	1	1.3	0.7	0.9	1.9
Gh_D10G1816		AT3G06500	Plant neutral invertase family protein	0.0179563	0.752127	1.57142	0.807355	6.9	9.1	8.6	7.2	2.9	3.2	2.6	2	3.9	14.6	1.9	4.1	2.2	4	2.1	5.7
Gh_D12G0466		AT1G17750	PEP1 receptor 2	0.0419561	0.498831	1.10188	0.758992	2.4	0.8	2.8	2.8	0.7	1.7	1	0.7	0.6	0	0.1	1.5	0.1	0.3	0.2	0.7
Gh_D12G0806		AT5G13870	xyloglucan endotransglucosylase/hydrolase 5	0.0868131	0.438951	1.10477	-0.831775	25.7	8.1	22.6	10.7	11.4	2	7.5	10.3	4.5	3.3	2.8	21.2	4.7	3.4	6.5	42
Gh_D13G0412		AT2G23360	Plant protein of unknown function (DUF869)	0.0265873	0.0695977	1.07039	-0.758992	0.9	0.7	1.1	1.5	0.4	0.8	0.6	0.2	0.2	0.4	0.4	0.3	0.8	0.3	0.4	0.7
Gh_D13G1155		AT5G60660	plasma membrane intrinsic protein 2;4	0.0563235	0.440574	1.81876	1.69817	11.5	14.3	14.5	10.5	1.9	4.3	4.1	4.1	3.6	1.7	3.9	6.7	2.7	0.8	0.9	0.5
Gh_Sca007624G03		0	0	0.0366951	0.505676	1.68966	-0.501398	9.8	5.4	14.5	20.3	10	2.8	1.7	1	1.4	11.5	8.6	1.6	14.3	8	5.2	5.2
