# Supplementary material for: Flame resistant cotton lines generated by synergistic epistasis in a MAGIC population
Source: PLoS One. 2023 Jan 18;18(1):e0278696. doi: 10.1371/journal.pone.0278696 (PMC9847967; doi:10.1371/journal.pone.0278696)
Supplement: S8 Table — (XLSX) [file pone.0278696.s010.xlsx]

## Sheet: TableS8
Table S8. RNAseq expression (RPKM) of genes that were 2-fold less expressed in FR lines at 16-DPA
							DPA	8	8	8	8	8	8	8	8	16	16	16	16	16	16	16	16
							RIL	385	532	505	052	273	531	375	225	385	532	505	052	273	531	375	225
							HRC-BLUP (J g−1 K−1)	-5.93581	-5.05127	-4.27589	-4.2189	4.23349	4.90581	5.65733	6.25506	-5.93581	-5.05127	-4.27589	-4.2189	4.23349	4.90581	5.65733	6.25506
GhNBIv1	NonSyn	TAIR	Name	8-DPA p-val	16-DPA p-val	8-DPA -log2Fold	16-DPA -log2Fold
Gh_A01G0100		AT3G18830	polyol/monosaccharide transporter 5	0.111496	0.073633	-0.584963	-1.39232	0.2	0.2	0.3	0.1	0.4	0.2	0.2	0.4	0.2	0.3	0.2	0.9	1.3	0.5	1.6	0.8
Gh_A01G0942		AT1G75200	flavodoxin family protein / radical SAM domain-containing protein	0.218118	0.055506	-0.520832	-1.05445	0.5	0.8	0.3	0.7	1.5	0.9	0.5	0.4	0.4	0.6	0.3	1.3	1	1.8	0.7	1.9
Gh_A01G1247		AT1G70830	MLP-like protein 28	0.0510415	0.0209886	-0.381802	-1.15927	170.9	101.4	146.7	120	189.1	194	158.2	161	177.5	355.5	99.8	377.3	799.3	624.8	298.5	533.4
Gh_A02G0311		0	0	0.209282	0.0764445	0.736966	-1.44057	0.6	0.3	0.5	0.1	0.2	0.4	0.1	0.2	0.6	0.3	0.2	0.3	0.4	1.8	0.5	1.1
Gh_A02G0979		AT4G23980	auxin response factor 9	0.782128	0.0874184	-0.128008	-1.01271	2.5	2.6	1.9	2.7	3.7	3.9	1.4	1.6	1.2	5.3	1.7	3.1	4.4	4.5	3.5	10.4
Gh_A02G1162		AT2G25737	Sulfite exporter TauE/SafE family protein	0.797972	0.000955006	0.192645	-1.03747	0	0.4	0.2	0.2	0.1	0.2	0.2	0.2	0.4	0.5	0.3	0.7	1.1	0.9	0.9	1
Gh_A02G1652		AT4G38580	farnesylated protein 6	0.0195223	0.0601514	-1.152	-1.45943	0.7	0.3	0.5	0.3	1.3	0.8	1	0.9	0.2	0.2	0.2	0.2	0.5	1.1	0.3	0.3
Gh_A02G1674	X	AT4G35790	phospholipase D delta	0.156433	0.0811827	-0.451696	-1.06449	3.4	2.8	3.3	4.1	6.2	6.7	2.8	2.9	2.2	6	0.7	8.6	8.5	9.4	5.6	13.1
Gh_A03G0142	X	AT1G63770	Peptidase M1 family protein	0.884384	0.042695	0.201634	-1.05063	0.8	0.6	0.4	0.5	0.6	0.5	0.7	0.2	0.2	0.5	0.3	0.4	0.7	1.1	0.7	0.4
Gh_A03G1023		AT1G47655	Dof-type zinc finger DNA-binding family protein	0.0414801	0.0826182	-2.48543	-1.61667	0.5	0.5	0.1	0.4	2.9	3.8	1	0.7	0.4	0.4	0.1	0.6	0.5	1.5	0.4	2.2
Gh_A03G1619		AT4G33925	0	0.0919084	0.0460893	-1.52063	-1.01078	2.3	2.4	3.4	2.6	10	15.2	2	3.5	4.8	23.9	18.6	12.7	25.8	42.6	26.8	25.7
Gh_A03G1620		AT4G24220	NAD(P)-binding Rossmann-fold superfamily protein	0.0888642	0.0341466	-1.59946	-2.50043	0.8	0.7	1.1	0.7	3.4	4.9	0.5	1.2	0.4	1.4	0.9	1.4	5.1	10	3.5	4.6
Gh_A04G0129		AT5G55060	0	0.727604	0.0724702	-0.0138722	-1.15078	4.6	5.7	6.2	4.2	5.4	3.1	6.3	6.1	1.2	3.8	3.5	3.3	6.3	3	9.7	7.2
Gh_A05G0279		AT4G33160	F-box family protein	0.859311	0.0201174	0.378512	-1.2115	0.2	0.4	0.3	0.4	0.3	0.6	0	0.1	0.3	0.7	0.3	0.6	0.9	1.3	0.8	1.4
Gh_A05G3448		AT3G54290	0	0.135763	0.0297861	-1.38466	-1.01445	0.2	0.4	0.9	0.3	1	2.5	0.3	0.9	3.7	4.1	4.5	2.6	6.1	9.1	7.9	7
Gh_A06G0032		AT4G18250	receptor serine/threonine kinase, putative	0.172365	0.0911141	-0.906891	-1.74024	0.2	0.2	0.3	0.1	0.4	0.6	0.2	0.3	0.4	2	1.3	0.7	6	1.5	5.9	1.3
Gh_A06G0664	X	AT5G35460	0	0.254158	0.062183	-0.263034	-1.33039	0.8	0.6	0.6	0.5	1	1	0.6	0.4	0.8	2.4	0.5	3.1	6.1	4.4	2.7	3.9
Gh_A06G1089		AT4G21445	0	0.686772	0.0368595	0.0794345	-1.38752	1	1	2.8	0.8	1.5	1.4	0.7	1.7	0.7	3.3	1.8	2.8	3.1	4.9	4.7	9.8
Gh_A07G0108		AT5G56890	Protein kinase superfamily protein	0.082255	0.00856549	-0.832055	-1.36388	1.5	1.4	5	1.2	3.7	5.2	4.3	3	1	3.6	6.1	1.5	8.2	7.8	6.3	9.1
Gh_A07G1441		AT5G43940	GroES-like zinc-binding dehydrogenase family protein	0.22529	0.00929576	-0.567685	-1.41299	1.1	1.4	1.6	1.5	2.1	3.5	0.8	1.9	5.2	29.3	16.2	11	55.7	41.1	23.2	44.3
Gh_A08G0247		AT4G35550	WUSCHEL related homeobox 13	0.22869	0.0837699	0.466568	-1.70044	1.7	0.8	2.3	2.8	1.3	1.4	2	0.8	0.3	1.1	0.1	0.9	1.3	0.9	1.8	3.8
Gh_A08G1603		AT4G11820	hydroxymethylglutaryl-CoA synthase / HMG-CoA synthase / 3-hydroxy-3-methylglutaryl coenzyme A synthase	0.0715353	0.0807398	-2.37015	-1.89052	3.1	4	4.2	4	37.1	3.6	3.5	34.9	1.9	1.5	1.4	1.7	10.8	2.1	1.1	10.1
Gh_A08G1858		AT4G31850	proton gradient regulation 3	0.800144	0.0368172	-0.133267	-1.5502	1	0.9	0.5	0.7	1	1.2	0.7	0.5	0.3	0.5	0.4	0.2	0.6	1.2	1.8	0.5
Gh_A08G2080		AT2G18670	RING/U-box superfamily protein	0.47543	0.0793758	-0.152003	-1.11471	2.4	1.6	2.5	2.5	2.1	3.4	2.1	2.4	5.4	18.2	9.3	25.1	26.2	10.7	55.1	33.6
Gh_A08G2205		AT5G20885	RING/U-box superfamily protein	0.605404	0.0337694	-0.14901	-1.04231	5.1	5	6.1	3.1	4.2	5.6	4.7	6.9	12.7	19.4	17.2	17.9	32.1	15.7	42.1	48.5
Gh_A08G2471		AT5G11090	serine-rich protein-related	0.234049	0.0811516	-0.415037	-1.56139	0.7	0.4	1.4	0.5	1	1.4	1.1	0.5	1.9	6.3	1.8	4.4	6	4.1	22.8	9.6
Gh_A08G2558		AT5G60680	Protein of unknown function, DUF584	0.916845	0.0659587	0.382944	-1.52164	4.7	1.8	5.9	3.9	2.4	4.2	2.6	3.3	1.8	18.1	4.6	8.1	11	12.8	30.4	39.4
Gh_A09G0352		AT4G19970	0	0.326038	0.027095	-0.31774	-1.27009	1.8	1.3	2.6	1.2	1.7	1.6	3.1	2.2	3.9	4.2	2.5	9.8	13.5	5.5	14.8	15.4
Gh_A09G1414		AT2G42760	0	0.677349	0.0834444	-0.389042	-1.09366	0.6	0.9	1.2	1.5	2	2.4	0.8	0.3	0.8	3.9	0.4	3.1	2.9	6.8	2.5	5.3
Gh_A09G1781		AT5G46860	Syntaxin/t-SNARE family protein	0.163995	0.0274037	0.431716	-1.08017	1	1.2	1.9	1.7	0.5	1.5	1.1	1.2	0.9	0.9	0.8	0.9	2.3	2.4	0.9	1.8
Gh_A09G2502		AT2G47140	NAD(P)-binding Rossmann-fold superfamily protein	0.73297	0.0134768	0.0848889	-1.55086	1	1.4	0.2	0.9	0.6	1.4	0.4	0.9	6.8	22.5	17.3	6.2	32.6	21.6	60.5	40
Gh_A09G2505		AT3G48520	cytochrome P450, family 94, subfamily B, polypeptide 3	0.575038	0.0626188	-0.321928	-1.15565	0.1	0.3	0.2	0.2	0.3	0.4	0.2	0.1	0.4	3	4.1	0.4	5.2	2	6.6	3.8
Gh_A10G0935		AT5G18840	Major facilitator superfamily protein	0.424386	0.0220119	0.5025	-1.01007	0.8	1.6	1.6	1.1	0.9	1	0.9	0.8	4.9	12.7	9.5	8.6	21.7	19.2	15.8	15.2
Gh_A10G2253		AT1G17620	Late embryogenesis abundant (LEA) hydroxyproline-rich glycoprotein family	0.273041	0.0986424	-0.570316	-1.23287	0.6	0.6	1.1	1	1.3	2.2	0.7	0.7	15.3	77.4	67.8	31.6	74.4	59.4	200.5	117.2
Gh_A11G0588		AT3G26744	basic helix-loop-helix (bHLH) DNA-binding superfamily protein	0.624598	0.0330986	-0.20482	-1.4826	1.5	1.6	1.6	1.2	2.5	2.6	0.8	0.9	1.5	7	2.3	3.8	9.4	4	10.9	16.5
Gh_A11G0608		AT3G01710	TPX2 (targeting protein for Xklp2) protein family	0.0950307	0.0320682	-0.658963	-1.14187	0.6	0.2	0.6	0.5	0.4	1	1	0.6	1.7	8.2	4.6	0.5	5	9.8	9.4	8.9
Gh_A11G0714		AT2G45130	SPX domain gene 3	0.215104	0.0779748	0.824913	-1.43857	0.8	0.9	2.6	1.9	0.6	2.2	0.3	0.4	1	4.1	1.5	1	7.2	2.7	3.6	7.1
Gh_A11G2395		AT1G08980	amidase 1	0.682947	0.0930155	-0.211504	-1.67807	0.9	0.4	0.3	0.3	0.9	0.8	0.3	0.2	0.4	1.1	0.1	0.9	1.4	1.9	0.9	3.8
Gh_A12G0036		AT3G63060	EID1-like 3	0.169908	0.0353989	-0.736966	-1.26303	0.3	0.3	0.1	0.2	0.6	0.4	0.3	0.2	0.3	0.5	0.3	0.4	0.7	0.6	1	1.3
Gh_A12G0237		AT2G15890	maternal effect embryo arrest 14	0.871997	0.0850617	0.445328	-1.06883	48.3	22.2	45.5	31.6	29.1	25.2	30.4	23.7	53.8	140.8	46.8	178.1	196.2	47.4	330.8	305.6
Gh_A13G0444	X	AT2G36690	2-oxoglutarate (2OG) and Fe(II)-dependent oxygenase superfamily protein	0.0290837	0.0444385	-1.41269	-1.30581	2.2	1.3	3	1.2	3.8	3.9	3.8	9	1.8	0.8	2.3	2.3	4.2	3.5	3.1	7
Gh_D01G0605		AT5G54840	Ras-related small GTP-binding family protein	0.164733	0.0640118	-1.14684	-1.03145	0.7	1.5	1.2	0.8	2.9	4.5	1.2	0.7	4.3	22.8	7.8	8.2	21	13	35.6	18.5
Gh_D01G1993		AT2G24280	alpha/beta-Hydrolases superfamily protein	0.224197	0.00693183	-0.485427	-1.53605	0.3	0.5	0.2	0.5	0.8	0.7	0.3	0.3	0.2	0.5	0	0.3	0.9	0.5	0.6	0.9
Gh_D02G0374		AT3G22490	Seed maturation protein	0.566936	0.042578	0.296982	-1.64386	0.6	1.2	0.7	1.8	0.8	0.9	1.1	0.7	0.6	0.1	0.4	0.5	0.9	2.2	0.4	1.5
Gh_D02G0622		AT2G29500	HSP20-like chaperones superfamily protein	0.398111	0.0313424	-1.19417	-1.09257	4.3	0	0.7	0.9	7.9	3	1.5	1.1	1.2	2	1.4	3.7	6.3	4.8	3.7	2.9
Gh_D02G2141		AT4G34500	Protein kinase superfamily protein	0.755352	0.0338657	-0.146906	-1.08326	40	51.8	30.2	22.6	47.8	25.3	45.3	41.7	11.1	82.9	35	12.4	77.3	64.7	93.7	63.9
Gh_D03G0610		AT1G76570	Chlorophyll A-B binding family protein	0.910807	0.0422036	0.0671142	-1.12029	0.5	1	0.6	0.1	0.6	1.1	0.3	0.1	1.4	6	1	3.1	5.1	4.3	7	8.6
Gh_D03G0771		AT4G23980	auxin response factor 9	0.513792	0.0310523	-0.173648	-1.06736	1.9	2.4	2.3	2	2.9	3.4	1.7	1.7	1.5	6.2	2	3.9	6.5	5.3	5.8	10.9
Gh_D04G0870		AT4G13010	Oxidoreductase, zinc-binding dehydrogenase family protein	0.200289	0.0408225	1.31411	-1.07039	1.3	5.4	0.7	1.8	1.2	0.3	1.1	1.1	1	1.8	0.8	1.4	2.3	1.4	4.3	2.5
Gh_D04G1211		AT5G02010	RHO guanyl-nucleotide exchange factor 7	0.131327	0.0568177	-1.04731	-1.87447	0.4	0.4	0.2	0.5	1.1	1.4	0.2	0.4	0.3	0.5	0.2	0.5	1.1	0.6	1.2	2.6
Gh_D05G0153		AT5G20150	SPX domain gene 1	0.670455	0.0639646	0.129385	-1.17932	10.4	12.4	11.2	10.3	12.2	4.7	9.9	13.7	0.4	3.6	1.1	1.7	4.9	0.9	4.4	5.2
Gh_D05G0254		AT2G20010	Protein of unknown function (DUF810)	0.407084	0.0833879	0.192645	-1.04731	0.2	0.2	0.2	0.2	0.2	0.2	0.1	0.2	0	0.8	0.6	0.1	0.6	0.5	0.9	1.1
Gh_D05G0447		AT2G19680	Mitochondrial ATP synthase subunit G protein	0.670595	0.0106569	0.0894982	-1.35364	2.8	4.5	3.8	2.2	2.9	6.1	2.5	1	0.6	0.3	0.3	0.6	1.1	1.6	1.1	0.8
Gh_D05G0463		AT2G19810	CCCH-type zinc finger family protein	0.152244	0.0423444	-0.460246	-1.34005	8.4	5.3	11.5	7	14.2	11.9	11.9	6.3	6	19.4	7.4	28.9	32.7	14.4	47.3	61.8
Gh_D05G0833		AT1G08260	DNA polymerase epsilon catalytic subunit	0.154642	0.0595281	-0.378512	-1.78588	0.4	0.6	0.5	0.5	0.7	0.8	0.6	0.5	0.5	0.4	0.9	1.1	2.2	1.5	4.3	2
Gh_D05G1062		AT3G23290	Protein of unknown function (DUF640)	0.0155162	0.0381908	-0.863498	-1.25593	6	2	5.8	7.8	7.3	8.7	11.7	11.6	3.2	10.5	26.6	17.4	39.4	17.1	49	32.3
Gh_D05G1315		AT1G72830	nuclear factor Y, subunit A3	0.761379	0.0338955	-0.157541	-1.08964	0.9	1	2.2	1.1	1.6	1.9	1.2	1.1	1.5	5.6	2	6.5	8.1	5.2	7.3	12.6
Gh_D05G1980		AT3G53010	Domain of unknown function (DUF303)	0.260739	0.0736918	0.341037	-1.11481	3.6	3	1.7	3.1	2.7	0.7	2.9	2.7	4.3	61.4	54.6	13.7	79.7	45.8	107.4	57.3
Gh_D05G2017		AT3G03990	alpha/beta-Hydrolases superfamily protein	0.49163	0.064303	0.232363	-1.11718	2	2.5	4.2	3.4	3.3	2.2	1.8	3	0.7	1.8	0.3	3.7	3.7	1.7	3.3	5.4
Gh_D05G2031		AT5G09640	serine carboxypeptidase-like 19	0.0919141	0.00682853	-0.874469	-1.14966	0.2	0.1	0.2	0.1	0.4	0.4	0.2	0.1	2.8	11.4	5.6	4.9	13.4	13.8	14	13.6
Gh_D05G2467		AT1G47270	tubby like protein 6	0.0717137	0.0749608	-1.31194	-1.00799	1.6	2	1.1	1.1	3.2	3.1	2.4	5.7	1.4	3.9	1.3	2.4	4.8	2.1	3.5	7.7
Gh_D05G2559		AT4G08460	Protein of unknown function (DUF1644)	0.0121058	0.0100503	-0.724765	-1.01228	3	2.3	1.9	2.3	5.1	4	3.4	3.2	2.1	5.1	2.2	2.3	6.3	4.6	7.4	5.3
Gh_D05G2826		AT5G03300	adenosine kinase 2	0.282627	0.0357333	-0.531883	-1.01953	57.8	2.6	70.7	55.3	67.4	53.2	73	75.9	69.9	2.1	105.2	83.3	121.5	170.6	133.8	102.2
Gh_D05G3558		AT1G28570	SGNH hydrolase-type esterase superfamily protein	0.0943258	0.0629663	-1.61218	-1.06413	1.1	1.2	0.3	0.9	3.7	5.4	0.8	0.8	2.3	23.4	9.4	3.4	12.4	23.9	26	18.2
Gh_D05G3597		AT5G55060	0	0.877402	0.0463998	-0.0641303	-1.1592	2.2	3	3.6	2.2	2.3	1.9	3.9	3.4	2	4.7	4.4	3.9	8.8	2.9	11.8	10
Gh_D06G0293		AT4G09010	ascorbate peroxidase 4	0.537409	0.020572	-0.0418202	-1.14018	1.7	1.6	1.8	1.7	2.3	2.2	1.3	1.2	1	1.5	0.4	2	2.8	2.4	1.9	3.7
Gh_D06G0981		AT1G49450	Transducin/WD40 repeat-like superfamily protein	0.229945	0.0705959	0.256281	-1.23565	15.2	16.6	20.3	16.1	17.1	9.1	18.4	12.5	12.3	22.9	19.8	23.9	46.7	15.3	72	51.8
Gh_D06G0982		AT2G25810	tonoplast intrinsic protein 4;1	0.143581	0.0899417	0.36437	-1.20456	45	26.3	46.7	42.4	24.6	43.8	27.3	28.9	8.3	13.1	2	30.1	31.7	23.5	13.4	54.7
Gh_D07G0360		AT2G26660	SPX domain gene 2	0.437099	0.0033511	0.236067	-1.48033	1.4	2.6	3.2	3.4	3.8	2.4	1.7	1.1	1.5	3.3	1.3	2	6.7	3.1	6.6	6.2
Gh_D07G1264		AT1G02640	beta-xylosidase 2	0.0995592	0.0909369	-0.514573	-1.29019	0.2	0.1	0.2	0.2	0.2	0.3	0.3	0.2	11.5	16.6	40.2	18.1	80.4	27.9	64.7	38.3
Gh_D07G1726	X	AT1G20696	high mobility group B3	0.696398	0.0758435	-0.198226	-1.14202	2.8	1.6	5.4	3.1	4.5	5.7	2.3	2.3	4.1	9	3.5	6.6	9.6	3.6	17.6	20.4
Gh_D07G2233	X	AT3G01480	cyclophilin 38	0.96377	0.040805	-0.206451	-1.28011	0.4	0.3	0.1	0.5	0.5	0.3	0.4	0.3	0.1	0.4	0	0.2	0.4	0.5	0.3	0.5
Gh_D08G0587		AT2G37080	ROP interactive partner 3	0.644407	0.0682213	3.20343e-16	-1.21412	0.2	0.3	0.2	0.4	0.2	0.5	0.2	0.2	0.7	0.8	0.2	0.8	1	2.6	0.5	1.7
Gh_D08G1698		AT4G17790	SNARE associated Golgi protein family	0.607257	0.0670041	-0.0447879	-1.00537	5.4	5	6.2	5.6	6.2	4.5	6.8	5.4	5.1	9.2	4	8.5	9.5	8.9	11.4	24
Gh_D08G2725		AT3G62690	AtL5	0.111506	0.0990311	1.67659	-1.42976	6	1.5	10.4	1.6	0.9	0.2	2.4	2.6	5.4	84.8	38.5	24.9	111.8	11.4	168.7	121.9
Gh_D09G2050		AT2G38540	lipid transfer protein 1	0.0632629	0.0160292	0.628031	-1.55943	1.2	1	0.5	0.7	0.7	0.6	0.5	0.4	0.3	0.6	0.3	0.7	1.4	0.8	1.3	2.1
Gh_D10G0238		AT4G32480	Protein of unknown function (DUF506)	0.0656185	0.0446157	-0.894647	-1.54298	1.7	1.3	2.8	1.3	5.3	3.7	2	2.2	3.6	15.4	3.2	20.8	29.5	7.9	35.3	52.6
Gh_D10G1353		AT4G14040	selenium-binding protein 2	0.13199	0.0827324	-0.912537	-1.78427	0.5	0.6	0.3	0.3	1	1.5	0.3	0.4	0.4	0.8	0	0.6	1	1.8	0.3	3.1
Gh_D10G1767		AT5G49360	beta-xylosidase 1	0.530087	0.0863385	-0.15899	-1.33971	1.3	0.9	5	3.1	5.1	4.4	0.6	1.4	2.9	66.9	12.4	17.8	75	9.7	103.6	64.8
Gh_D10G2220		AT1G17860	Kunitz family trypsin and protease inhibitor protein	0.160463	0.0767473	-1.38702	-1.37381	1.7	3	4	8.2	21.4	19.4	2.3	1.1	2.1	2.6	0.4	9.1	7.8	17.4	7	4.6
Gh_D11G1446		AT3G07310	Protein of unknown function (DUF760)	0.0165102	0.0682822	-0.790547	-1.0269	1.3	1.8	2.6	1.7	4.3	3.4	2.8	2.3	2.2	15.8	5.2	14	21.5	6.2	26.9	21.2
Gh_D11G2783		AT5G27000	kinesin 4	0.684528	0.0760284	0.584963	-1.16993	0	0.1	0.1	0.1	0	0	0.1	0.1	0.1	1	0.6	0.3	1.1	0.5	1.9	1
Gh_D12G0237		AT2G15900	Phox-associated domain;Phox-like;Sorting nexin, C-terminal	0.432845	0.0013111	-0.350497	-1.33342	1.2	1.1	1.1	0.6	1.5	0.8	1.5	1.3	0.5	0.8	0.5	0.7	1.3	1.5	2	1.5
Gh_D12G0577		AT2G21320	B-box zinc finger family protein	0.475265	0.0576807	0.467126	-1.24236	1	1.3	1.5	0.9	1.3	1.7	0.3	0.1	0.1	2.3	0.4	1.3	1.3	3.7	1.6	3.1
Gh_D12G0625		AT2G18570	UDP-Glycosyltransferase superfamily protein	0.56706	0.0699435	-0.347923	-1.1375	0.3	0.1	0.5	0.2	0.6	0.7	0.1	0	0.1	0.4	0.1	1.4	1.1	1.3	0.7	1.3
Gh_D12G2084		AT1G32540	lsd one like 1	0.0175973	0.098714	-1.52026	-1.35213	0.8	1.3	0.9	0.8	3.8	2.8	3	1.3	1.1	14.6	0.9	4.2	16.6	3.7	23.7	9.1
Gh_D12G2501		AT5G51970	GroES-like zinc-binding alcohol dehydrogenase family protein	0.0657645	0.04668	-0.323788	-1.55651	5.1	3.5	3.9	3	5.7	4.5	4.2	5	2.9	12.3	2.6	6.1	17.3	8.1	19.1	25.8
Gh_D13G0451		AT1G49900	C2H2 type zinc finger transcription factor family	0.640007	0.0754635	0.22741	-1.01128	2.2	2.3	3.1	2	1.5	3.5	1.6	1.6	12.3	24.8	23	22.7	28	28.9	58	52
Gh_D13G1830		AT3G04940	cysteine synthase D1	0.104809	0.0549234	-1.14439	-1.2783	1.1	1	1.1	0.6	3.2	1.3	1.3	2.6	1.8	0.9	1.3	0.7	3.5	1.6	2.1	4.2
Gh_D13G2027	X	AT3G43920	dicer-like 3	0.109005	0.0278622	-0.874469	-1.51457	0.2	0.2	0.1	0.1	0.4	0.4	0.2	0.1	0.2	1.5	0	0.4	1.7	1.7	0.8	1.8
