# Supplementary material for: Flame resistant cotton lines generated by synergistic epistasis in a MAGIC population
Source: PLoS One. 2023 Jan 18;18(1):e0278696. doi: 10.1371/journal.pone.0278696 (PMC9847967; doi:10.1371/journal.pone.0278696)
Supplement: S9 Table — (XLSX) [file pone.0278696.s011.xlsx]

## Sheet: TableS9
Table S9. RNAseq expression (RPKM) of genes that were 2-fold more expressed in FR lines at 16-DPA.
							DPA	8	8	8	8	8	8	8	8	16	16	16	16	16	16	16	16
							RIL	385	532	505	052	273	531	375	225	385	532	505	052	273	531	375	225
							HRC-BLUP (J g−1 K−1)	-5.93581	-5.05127	-4.27589	-4.2189	4.23349	4.90581	5.65733	6.25506	-5.93581	-5.05127	-4.27589	-4.2189	4.23349	4.90581	5.65733	6.25506
GhNBIv1	NonSyn	TAIR	Name	8-DPA p-val	16-DPA p-val	8-DPA -log2Fold	16-DPA -log2Fold
Gh_A01G0083		AT2G15220	Plant basic secretory protein (BSP) family protein	0.920197	0.0339238	0.192645	1.11548	1.3	2.5	2.5	2.5	3.4	1	1.6	1.7	1.1	0.7	1.4	0.7	0.7	0.5	0.3	0.3
Gh_A01G0179		AT1G04340	HR-like lesion-inducing protein-related	0.286112	0.0963642	0.100577	1.16636	7.5	8.7	6.1	7.4	6.1	6.4	7.7	7.5	2.7	4	0.5	2.9	0.7	1.1	0.7	2
Gh_A01G0180		AT4G14440	3-hydroxyacyl-CoA dehydratase 1	0.0429283	0.0143842	1.48712	1.27009	4.1	4.2	4.6	4.2	0.2	0.8	2.2	2.9	5.1	3.5	3.5	4.3	0.5	0.4	2.5	3.4
Gh_A01G0198		AT5G07900	Mitochondrial transcription termination factor family protein	0.546066	0.071048	0.0142139	1.16227	5.3	3.9	5.4	5.8	4.9	4.9	5.4	5	1.6	0.8	0.4	1.9	0.4	0.5	0.4	0.8
Gh_A01G0458		AT3G15300	VQ motif-containing protein	0.256932	0.022055	0.279686	1.26699	12.4	9.3	11.3	15.8	6.7	11.8	7.9	13.8	8.9	3.8	3.4	5.8	2.2	2.5	2.6	1.8
Gh_A01G0805		AT3G12710	DNA glycosylase superfamily protein	0.449188	0.0950612	-0.0397687	1.56616	55.9	65.3	61.4	60.7	61.6	54	72.4	62.1	11.7	2.1	2.7	14	2.7	2.6	1.9	3.1
Gh_A01G0914		AT1G19900	glyoxal oxidase-related protein	0.384192	0.0592525	0.118738	2.39232	393.3	302.5	276.2	312.7	403.7	214.1	211.2	354.2	5.7	0.2	1.7	5	0.4	1.2	0.7	0.1
Gh_A01G1167		AT3G23255	0	0.786759	0.0329213	-0.0848889	1.66742	0.8	0.9	1	0.6	0.6	1.4	1	0.5	1.6	1.7	0.6	1.5	0.2	0.8	0.2	0.5
Gh_A01G1357	X	0	0	0.209292	0.0216479	0.152003	1.10309	4.1	4	5.1	4.8	4.9	3.2	4.1	4	2.1	0.8	1.1	1.8	0.5	0.9	0.6	0.7
Gh_A01G1360		AT4G38770	proline-rich protein 4	0.542588	0.056098	0.278256	1.13619	528.2	795.7	479.3	782.7	190	109.9	852.5	979.9	249.9	202.3	63.8	254.4	74.8	13	87	175.7
Gh_A01G1733		AT2G36060	MMS ZWEI homologue 3	0.13383	0.0361324	0.498454	1.16227	2	2.1	3.3	1.5	1	2.2	1.4	1.7	3.5	1.4	1.5	3	0.9	1.1	1.2	1
Gh_A02G0120	X	AT3G48560	chlorsulfuron/imidazolinone resistant 1	0.768051	0.085423	0.200299	1.62449	0.9	1.1	1.4	2	0.5	0.9	2	1.3	1.7	0.3	0.7	1	0.2	0.2	0.2	0.6
Gh_A02G0964		AT1G64640	early nodulin-like protein 8	0.145703	0.0148619	0.399154	3.43741	54.4	26.7	53.9	27.6	29.1	34.7	25.3	34.2	6.1	1.3	2.2	3.4	0.2	0.7	0.3	0
Gh_A02G0985		AT1G64450	Glycine-rich protein family	0.471526	0.0615734	-0.221632	1.51245	8.7	7.7	4.6	6.1	10.2	7.8	5.7	7.9	2.1	4.5	1.1	2	0.6	1.4	0.6	0.8
Gh_A02G1663		AT5G42180	Peroxidase superfamily protein	0.191249	0.0760297	-2.87447	2.52869	0.2	0.7	0.1	0.2	3.1	5.3	0.2	0.2	49.5	44.1	7.5	4.5	3.3	7	4.2	3.8
Gh_A03G0199		AT5G05340	Peroxidase superfamily protein	0.146573	0.0961636	2.19265	1.38435	2.2	0.7	10.6	5.7	1.5	0.9	0.7	1.1	292.5	37.1	103.1	147.1	46.4	78.4	47	50.3
Gh_A03G0317		AT2G39390	Ribosomal L29 family protein	0.794024	0.044242	-0.0479345	1.1592	5	4	3	2.8	4.7	5.4	1.6	3.6	1.6	1.9	0.7	2.5	0.8	1.1	0.4	0.7
Gh_A03G0325		AT4G01470	tonoplast intrinsic protein 1;3	0.0375181	0.0703535	0.953658	1.45943	62.3	46.2	58.3	118.1	44.2	35.2	36.4	31.3	1.5	0.3	0.5	1	0.4	0	0.5	0.3
Gh_A03G0786		AT1G17840	white-brown complex homolog protein 11	0.452867	0.0932193	0.0842361	1.60517	254.6	271.3	255.7	242.8	248.2	194.9	274.2	249	78.5	8.4	21.8	49.5	14.9	15.9	5.6	15.6
Gh_A03G0948		AT3G25590	0	0.414098	0.0235063	-0.114399	1.27563	4.4	6.4	5.2	4.6	4.3	6.3	6.5	5.2	1.6	1.3	0.5	1.2	0.3	0.6	0.3	0.7
Gh_A03G1630		AT2G15000	0	0.280063	0.0408735	0.704674	1.18695	30.7	32.5	29.2	31.3	15.3	14.6	32.5	13.5	36.9	58.4	31.2	39.7	7.5	16.2	36.4	12.9
Gh_A03G2140		AT2G20760	Clathrin light chain protein	0.0375656	0.0531876	1.01838	1.18556	1.9	1.2	2.2	2.6	1.4	0.9	0.7	0.9	4.1	1.1	4.5	1.9	1.6	1.5	0.9	1.1
Gh_A04G0373		AT1G78610	mechanosensitive channel of small conductance-like 6	0.0993744	0.058476	0.35452	1.20163	18.2	26.5	15.7	21.3	15.3	12.8	15.4	20.4	2.4	1.2	0.7	2.6	0.6	0.8	0.2	1.4
Gh_A04G0671		AT3G09520	exocyst subunit exo70 family protein H4	0.316816	0.000817503	-0.440573	1.16993	0.3	0.4	0.4	0.3	0.3	0.8	0.4	0.4	1.2	1.3	1.2	0.8	0.6	0.6	0.4	0.4
Gh_A05G0008		AT1G55260	Bifunctional inhibitor/lipid-transfer protein/seed storage 2S albumin superfamily protein	0.472321	0.00615657	-0.574236	1.44057	6.1	5.6	6	4.8	5.6	16.2	4.8	6.9	1.2	1.2	0.6	0.8	0.3	0.4	0.2	0.5
Gh_A05G0067		AT5G20410	monogalactosyldiacylglycerol synthase 2	0.364621	0.0762994	0.275634	1.078	3.3	0.8	2.8	2.3	0.9	2.3	2	2.4	7.4	1.3	6.5	7.6	3.2	4.2	1	2.4
Gh_A05G0123		AT1G11020	RING/FYVE/PHD zinc finger superfamily protein	0.113473	0.0998339	-0.434937	1.12029	1.4	1.6	1.2	1.2	1.1	2.5	1.7	2	1.2	2.3	0.6	0.9	0.5	0.7	0.6	0.5
Gh_A05G0135		AT2G01570	GRAS family transcription factor family protein	0.118717	0.0350084	0.584963	1.55552	1.1	1.4	2.2	2.2	1.2	1.5	0.9	1	3.2	3.7	0.8	2	0.8	1.7	0.2	0.6
Gh_A05G0154		AT4G20140	Leucine-rich repeat transmembrane protein kinase	0.290017	0.0611256	0.330495	1.4912	34.3	30.7	28.9	37	30.4	25.6	25.9	22.2	26	7.4	7.5	14.2	4.8	6.8	3.8	4.2
Gh_A05G0191		AT2G39640	glycosyl hydrolase family 17 protein	0.371567	0.050531	-2.54749	1.1375	0.5	0.5	0.5	1.1	0.9	13.5	0.4	0.4	2.3	1.3	0.8	1.1	0.4	0.4	1.1	0.6
Gh_A05G0235		AT4G33080	AGC (cAMP-dependent, cGMP-dependent and protein kinase C) kinase family protein	0.54866	0.0937787	0.0745238	1.97742	44.4	39.7	51.3	53.3	26.6	54.1	56.5	42	35.3	1.2	11.6	15.3	2.7	7.9	2	3.5
Gh_A05G0507		AT2G24800	Peroxidase superfamily protein	0.277537	0.0691246	0.062153	1.26502	214.6	204.4	184.5	188.6	186.7	162.8	205.8	203.4	94.1	6.7	60.3	71.3	19	27.3	19.3	31.1
Gh_A05G0840		AT2G28630	3-ketoacyl-CoA synthase 12	0.728087	0.0875023	-0.0289	1.28457	79.7	92.2	66.5	77.9	80.5	74.8	89.3	78.1	29	11	7.1	17.7	5	11.8	2.7	7.1
Gh_A05G0864		AT3G45640	mitogen-activated protein kinase 3	0.924996	0.0360182	-0.13234	1.21514	14.1	12.1	24.2	18.3	12	14.2	9	40.1	45	39.4	14.7	26.5	14.2	13.8	9.9	16.2
Gh_A05G1126		AT3G13890	myb domain protein 26	0.343246	0.0585644	-0.747813	1.59938	4.1	1.9	2.8	1.8	3.6	8.4	2.8	3	42.1	5.8	29.3	23.4	4.1	22.9	3.4	2.8
Gh_A05G1464		0	0	0.245744	0.0177015	1.08084	1.79055	31.3	14.8	8.2	13.6	8.3	3.6	4.9	15.3	4.7	3.7	3.1	1.3	1	1.2	0.2	1.3
Gh_A05G1626		AT1G75460	ATP-dependent protease La (LON) domain protein	0.228354	0.00950126	0.332575	1.20163	0.9	0.9	0.5	1.1	0.6	0.6	0.9	0.6	0.5	0.8	0.6	0.4	0.1	0.4	0.2	0.3
Gh_A05G2053		AT1G77122	Uncharacterised protein family UPF0090	0.39797	0.0119312	-0.530515	1.1375	0.6	0.6	0.8	0.7	0.9	2	0.4	0.6	0.5	1	0.7	1.1	0.3	0.4	0.4	0.4
Gh_A06G0083	X	AT1G75170	Sec14p-like phosphatidylinositol transfer family protein	0.202743	0.0501986	0.769516	1.39232	11.2	4.1	7.6	2.5	5.3	5.6	2	2	3.6	5.3	1.8	1.9	0.9	0.7	1.9	1.3
Gh_A06G0176	X	AT4G06536	SPla/RYanodine receptor (SPRY) domain-containing protein	0.875588	0.0991679	-0.0237043	1.22882	14.9	17.5	14.8	19.2	20.6	14.8	14.2	17.9	3	0.6	1	2.9	0.8	0.6	0.2	1.6
Gh_A06G0233		AT3G14460	LRR and NB-ARC domains-containing disease resistance protein	0.0727111	0.0481725	2.58496	2.16993	0.1	0.4	0.3	1	0.1	0.2	0	0	0.1	0.6	1.3	0.7	0.3	0.2	0.1	0
Gh_A06G0597		AT4G29260	HAD superfamily, subfamily IIIB acid phosphatase	0.436707	0.0711391	-0.330882	1.66297	35.1	12.1	40.6	15	35.4	11.4	37.8	44.7	2.8	2.8	0.2	3.7	1.2	0.4	0.4	1
Gh_A06G0617		AT1G17800	early nodulin-like protein 22	0.0380229	0.0334416	0.297777	1.10309	9	7.7	6.5	7.9	6	5.2	6.9	7.2	1.2	1.6	0.7	2.3	0.8	0.4	0.7	0.8
Gh_A06G1429		AT3G11110	RING/U-box superfamily protein	0.0846206	0.0323978	0.969788	1.2635	559.2	521.4	546.2	235	243.4	170.2	263.5	273.5	394.4	200	361.8	152	136.2	118.2	104.4	102.8
Gh_A07G0043		AT3G13674	0	0.478673	0.0419653	0.231136	1.15056	9.7	8.5	6.8	8.1	8.9	3.7	7	8.6	4.8	2.1	1.8	2.4	1.8	0.9	0.7	1.6
Gh_A07G0145		AT5G20820	SAUR-like auxin-responsive protein family	0.254426	0.0856249	0.844636	1.33823	14.5	5.8	7.5	6.5	1.8	7.8	4.9	4.6	17.2	6.8	4	16.5	1.9	2.6	2.3	10.8
Gh_A07G1291		AT2G46210	Fatty acid/sphingolipid desaturase	0.232237	0.0601929	0.121467	1.38275	56.6	77.7	63.9	69.3	73.2	59.4	59.6	53.7	26.2	6.3	11.2	10.8	5.4	6.7	3.3	5.5
Gh_A07G1665	X	AT1G62300	WRKY family transcription factor	0.706745	0.0272986	0.0317089	1.60334	5.6	7.5	7.5	7	6.2	3.7	7.4	9.7	3.4	1.5	1.7	1.3	0.5	1.3	0.4	0.4
Gh_A07G1720		AT5G35735	Auxin-responsive family protein	0.252363	0.0768878	-0.213428	1.34447	34.2	38.2	40.5	37	27.6	46.4	57.3	42.5	62.7	12.7	25.7	27.9	13.4	14.4	5.9	17.1
Gh_A07G1790		AT4G12970	stomagen	0.100722	0.0364465	-2.79355	1.23266	0.4	0.4	0.3	0.4	2.5	6.9	0.6	0.4	21	12	7.5	15.9	10.5	10	1.1	2.4
Gh_A07G1793	X	AT1G05810	RAB GTPase homolog A5E	0.0734076	0.0308405	0.145973	1.18937	164.4	171.9	163.1	177.1	169.1	157.6	147.3	137.4	66.9	29.8	26.8	65.1	17.7	31.5	14.7	18.8
Gh_A07G1795		AT3G25290	Auxin-responsive family protein	0.0647811	0.00944831	0.457687	1.30865	113.2	80.4	91.1	76.9	59.7	97.5	55.3	50.8	50.2	53.9	23.1	40.5	11.5	28.2	8.5	19.5
Gh_A07G2053		AT2G16890	UDP-Glycosyltransferase superfamily protein	0.480554	0.0951758	0.136902	1.27723	31.5	44.6	43	48.8	49.8	21.6	26.6	54.7	6.6	1.8	1.7	4.2	1.5	3.2	0.4	0.8
Gh_A08G0639		AT4G02940	oxidoreductase, 2OG-Fe(II) oxygenase family protein	0.481971	0.0111884	-0.210726	1.52753	7.1	9.3	8.8	8.5	7.4	14.5	10.7	6.4	21.4	13.6	9.7	14.4	3.5	11.6	1.6	3.8
Gh_A08G0821		AT1G62590	pentatricopeptide (PPR) repeat-containing protein	0.127366	0.0640502	0.321928	1.05445	2.6	3.8	2.3	2.8	2.2	2.4	2.2	2.4	2.2	0.5	1.4	1.3	1	0.7	0.6	0.3
Gh_A08G1100		AT2G46620	P-loop containing nucleoside triphosphate hydrolases superfamily protein	0.00446897	0.0327933	-0.509861	1.16993	2.6	2.8	1.9	1.9	3.5	3.5	2.9	3.2	2.3	1.7	1	1.3	0.4	1.4	0.5	0.5
Gh_A08G1149		AT4G00230	xylem serine peptidase 1	0.414488	0.0183144	-0.155651	1.37851	1.5	1.6	2.3	2.5	2	1.9	3	1.9	1.7	1.4	0.9	1.2	0.8	0.5	0.4	0.3
Gh_A08G1272		AT3G51990	Protein kinase superfamily protein	0.414022	0.041785	0.186878	1.18286	2.1	2.9	3.1	2.6	2	2.5	2.1	2.8	9.6	3.3	7.9	4.4	1.9	5.1	1.9	2.2
Gh_A08G2079		AT5G57710	Double Clp-N motif-containing P-loop nucleoside triphosphate hydrolases superfamily protein	0.902563	0.0291751	-0.0915187	1.02046	9.1	12.8	9.6	8.2	11.7	8.5	11.4	10.7	2.8	1.5	1.2	1.6	1.1	1.2	0.6	0.6
Gh_A09G0281	X	AT5G40390	Raffinose synthase family protein	0.327163	0.0338423	-0.306279	1.91427	7.6	5.8	5.7	5	9.2	5	9.1	6.5	2.1	0.3	1.1	1.4	0.5	0.3	0.1	0.4
Gh_A09G0411		AT5G52470	fibrillarin 1	0.874063	0.0537922	0.0317089	1.35548	1.9	2.7	2.8	1.8	2.7	2.8	2.1	1.4	1.5	3.6	1.3	2.3	0.6	1.3	0.7	0.8
Gh_A09G0508		AT3G50170	Plant protein of unknown function (DUF247)	0.173496	0.0333864	-0.830075	1.36257	0.1	0.1	0.4	0.3	0.2	0.7	0.3	0.4	0.4	0.6	0.3	0.5	0.1	0.3	0.2	0.1
Gh_A09G2095		AT3G06890	0	0.348691	0.0471491	-0.455004	1.33075	8.2	9.7	3.1	5.7	13.5	16.7	2.8	3.6	51.1	28.7	16.4	26.8	11.4	24.3	5.3	7.9
Gh_A09G2360		AT5G41950	Tetratricopeptide repeat (TPR)-like superfamily protein	0.322899	0.0697045	0.251539	1.39855	1.7	0.5	1.6	1.2	0.8	1.2	0.8	1.4	1.3	0.2	0.5	0.9	0.1	0.5	0.2	0.3
Gh_A09G2377		AT5G51600	Microtubule associated protein (MAP65/ASE1) family protein	0.963538	0.086607	0.253757	1.27798	1	0.4	1.1	0.6	0.2	0.8	0.2	1.4	4.3	0.4	3.2	1.8	0.9	1.2	0.5	1.4
Gh_A09G2500		AT5G52540	Protein of unknown function (DUF819)	0.124	0.0716318	2.30378	3.45943	0.4	7.6	0.4	7.4	0.9	1	0.6	0.7	0.7	5.3	0.2	4.8	0.4	0.2	0.2	0.2
Gh_A10G0512		AT5G11970	Protein of unknown function (DUF3511)	0.82749	0.00682235	-0.156119	1.38702	1.3	1	0.8	0.4	1.2	1.1	0.8	0.8	0.6	1	1.2	0.6	0.3	0.4	0.3	0.3
Gh_A10G0873		AT3G53210	nodulin MtN21 /EamA-like transporter family protein	1.84892e-05	0.071048	0.483946	1.02857	18.6	19.7	20	19.6	13.7	13.3	13.2	15.5	1.5	0.6	1	2	0.4	1	0.2	0.9
Gh_A10G2239		AT3G14067	Subtilase family protein	0.785775	0.0592679	-0.0365259	1.40439	3.3	4.2	4	4.1	4.9	3.6	3.4	4.1	2.2	0.8	0.5	1	0.3	0.4	0.4	0.6
Gh_A10G2254		AT1G72970	Glucose-methanol-choline (GMC) oxidoreductase family protein	0.0920091	0.0949217	0.30349	1.84413	284.8	199.3	243.6	310.2	255.9	167.5	182.6	235	27.7	3.8	4.1	24	4.1	5.6	1.7	5.2
Gh_A10G2323		AT2G40610	expansin A8	0.00342387	0.0832992	0.224891	1.0236	9128.8	10259.4	9407.7	9108.9	7824.9	7901.9	8849.6	7857.2	3978.6	767.3	1644.8	2662	1300.6	1395.9	836	920.4
Gh_A11G0171		AT5G42020	Heat shock protein 70 (Hsp 70) family protein	0.824776	0.0940545	-0.0658069	1.33911	47.5	53.1	45.7	44.4	63.9	46.6	45.7	43.4	22.9	56	16.6	14.3	7.5	18.5	6.9	10.5
Gh_A11G0179		AT1G70250	receptor serine/threonine kinase, putative	0.560814	0.080981	0.0336344	1.08895	53	57.5	44.3	31.8	52.8	45.9	40.4	43.2	13.6	21	5.3	8.6	6.9	6.8	2.9	6.2
Gh_A11G0399		AT3G51070	S-adenosyl-L-methionine-dependent methyltransferases superfamily protein	0.0149055	0.0387176	0.536753	1.12832	3.2	2.2	2.8	2.1	1.7	1.5	2	1.9	3.9	1.1	2.4	2	1.2	1.2	1.3	0.6
Gh_A11G0630		0	0	0.40488	0.00558549	0.0813001	1.46158	58.1	60.1	48.5	37.7	62.5	53	41.1	36.6	4.9	2.6	3.4	5.9	1.4	2.1	1.8	0.8
Gh_A11G0680		AT2G44740	cyclin p4;1	0.116898	0.0933908	0.146871	1.13245	49.4	43.6	38.7	42.9	44.3	35	39.5	38.9	2.5	1.2	0.4	1.6	0.3	0.9	1	0.4
Gh_A11G0806		AT2G45970	cytochrome P450, family 86, subfamily A, polypeptide 8	0.0634502	0.0928122	0.671767	1.58496	3.6	3.5	4.1	2.5	1.9	2.9	1.8	2	0.9	0.3	0.2	1.3	0.5	0.1	0.1	0.2
Gh_A11G1313		AT4G12970	stomagen	0.408623	0.0759181	0.0511787	1.29409	130.7	87.5	121.8	107.6	113.6	95.2	101.3	121.9	15.8	2.3	5.9	14.5	4.2	5	3.4	3.1
Gh_A11G1741		AT2G23450	Protein kinase superfamily protein	0.132608	0.0828048	0.103254	1.17932	7.7	8.8	8.4	8.4	8.8	7.2	7.8	7.2	2.3	2.6	0.5	2.3	1.1	0.9	0.4	1
Gh_A11G1801		AT4G24240	WRKY DNA-binding protein 7	0.428762	0.022392	-0.116554	1.17161	6.1	9.2	9.1	6.5	7.6	8.1	11	6.8	10	15.6	5.5	11.7	4.4	7.4	3	4.2
Gh_A11G1956		AT5G67470	formin homolog 6	0.111325	0.050725	0.325498	1.32193	14.1	19.8	17	19.9	12.9	14.4	16.1	13.1	6.7	2.5	2.4	3.9	1.6	2.3	0.8	1.5
Gh_A11G2210		AT5G18460	Protein of Unknown Function (DUF239)	0.0433951	0.072359	-0.401044	1.62803	8.7	4.9	6.3	6	9.4	8.9	7.7	8.2	3.4	0.5	1.1	1.8	0.3	1.1	0.2	0.6
Gh_A11G2740		AT3G56480	myosin heavy chain-related	0.152371	0.0508358	-0.131442	1.31715	55.5	69.2	57.9	71.1	67.7	66.3	75.7	68.2	73.1	11.8	45.9	50.1	24.4	22.9	8.3	17
Gh_A11G2791	X	AT3G57550	guanylate kinase	0.648041	0.00816992	0.133062	1.09954	3.6	6	7	6.1	5.7	5.5	4.6	4.9	2.6	1.5	1.5	1.9	0.6	1.3	0.6	1
Gh_A11G2808		AT3G57800	basic helix-loop-helix (bHLH) DNA-binding superfamily protein	0.24221	0.0530429	-0.0921427	1.0091	31.6	31.5	29.1	29.1	34.5	28	37.6	29.2	10.1	4.1	6	11.6	3.8	5.4	2.9	3.7
Gh_A11G2814		AT3G12120	fatty acid desaturase 2	0.593177	0.0559751	0.131873	1.93107	216.1	167.1	208.6	239.3	137	148.8	235.7	237	255.3	24.9	96.6	187.2	18.9	43.9	20	65.1
Gh_A12G0426	X	AT2G34650	Protein kinase superfamily protein	0.51777	0.0965475	0.184875	1.52838	6.4	6.2	8.7	7.8	5.2	8	7.2	5.2	10.1	1.3	2.8	8.3	1.7	1.9	2.4	1.8
Gh_A12G0437		AT3G12800	short-chain dehydrogenase-reductase B	0.965224	0.0156971	0.0448542	1.71272	2.4	2.3	2.5	2.6	2.8	2.6	1.8	2.3	1.9	2.3	0.8	0.9	0.2	0.4	0.6	0.6
Gh_A12G1044	X	AT1G01120	3-ketoacyl-CoA synthase 1	0.309682	0.0202603	0.240683	2.63227	19.6	16.7	20.7	23.7	15.6	16.3	12.7	23.7	8.8	3.4	2	4.4	0.6	1.4	0.2	0.8
Gh_A12G1364		AT5G02060	Uncharacterised protein family (UPF0497)	0.0866742	0.0928427	0.690316	1.04103	7	4.1	7.5	2.7	4.3	3	3.3	2.6	1	2	4.4	3.3	1.1	1.6	1.2	1.3
Gh_A12G1807		AT5G51460	Haloacid dehalogenase-like hydrolase (HAD) superfamily protein	0.229448	0.0456194	-0.695145	1.28951	1.3	1.7	1.5	1.8	1.9	4.5	2	1.8	4.3	2.3	2.7	1.7	0.8	2.8	0.3	0.6
Gh_A12G2130		AT1G64390	glycosyl hydrolase 9C2	0.889013	0.0598802	-0.0597365	1.58496	46.8	97.8	82.6	94.5	84.3	74.2	86.7	90.1	18.9	3.7	6.3	18.5	3.8	4.2	1.7	6.1
Gh_A13G1165		AT3G20395	RING/U-box superfamily protein	0.719543	0.0651767	0.0348404	1.95992	52.7	66.2	51.1	64.7	60.5	37.7	57.8	73.1	11.3	5.4	1.1	10.6	1.4	1.9	0.5	3.5
Gh_A13G1269		AT3G58120	Basic-leucine zipper (bZIP) transcription factor family protein	0.0926357	0.0968075	0.162687	1.13307	81.1	79.9	66	78.7	73.8	61	68.7	69.6	28.2	2.6	13.4	27.3	7.8	9.8	5.4	9.6
Gh_A13G1728		AT4G29190	Zinc finger C-x8-C-x5-C-x3-H type family protein	0.115894	0.0708563	0.855924	1.80167	40.2	39.9	38.9	34.3	0.2	35.9	48.3	0.3	18	1.7	7.4	10.9	0.1	7.7	2.9	0.2
Gh_D01G0003		AT3G06470	GNS1/SUR4 membrane protein family	0.0214272	0.0821174	0.245536	1.8625	77.9	77.1	88.1	84.7	73	58.9	73.8	70.8	3.8	0.6	1.5	6.1	0.3	1.1	0.6	1.3
Gh_D01G0554		AT3G20640	basic helix-loop-helix (bHLH) DNA-binding superfamily protein	0.0827856	0.00212053	0.938599	1.58496	0.3	0.7	0.8	0.5	0.2	0.6	0.1	0.3	0.8	0.6	0.8	0.5	0.3	0.2	0.1	0.3
Gh_D01G0833		AT3G12710	DNA glycosylase superfamily protein	0.0388608	0.0657567	0.52092	1.53152	31.1	35.9	39.4	36.8	32.8	27.9	20.1	19	6.6	1.4	1.8	6.1	1.8	1.6	0.8	1.3
Gh_D02G0155		AT3G48560	chlorsulfuron/imidazolinone resistant 1	0.643403	0.0194926	-0.0916305	1.14244	4	4.5	4.9	4.9	4.6	3.1	6.9	4.9	4	2.6	2	3.1	1	1.8	1	1.5
Gh_D02G0251		AT3G23820	UDP-D-glucuronate 4-epimerase 6	0.34418	0.0475742	0.0370496	1.25376	155.2	165.4	151.5	170.8	179.2	150.9	145	151.5	63.9	40.9	17.1	76.5	21.5	17.7	12.7	31.3
Gh_D02G0326		AT2G29420	glutathione S-transferase tau 7	0.647738	0.0986917	-0.133267	1.822	1.2	1.9	2.1	1	1	3.7	0.5	1.6	3.8	15.3	1.1	9.5	0.7	1.4	4.9	1.4
Gh_D02G0422		AT4G14440	3-hydroxyacyl-CoA dehydratase 1	0.136023	0.0214761	1.30087	1.72792	6.7	7.6	27.4	9.3	2.1	5.2	6.3	7.1	0.9	1.9	0.7	1.8	0.3	0.7	0.2	0.4
Gh_D02G0834		AT1G78170	0	0.391726	0.0947457	0.460606	2.09311	14.8	11.4	8	11.9	6.4	6.1	10.8	10.2	3.3	0.2	0.9	2	0.5	0.4	0.3	0.3
Gh_D02G0896		AT5G10600	cytochrome P450, family 81, subfamily K, polypeptide 2	0.480717	0.0354288	0.0608566	1.20645	61.1	79.5	50.1	51.4	77.4	43.8	56.6	54.3	4.5	2.9	1.2	3.4	1.3	2	0.5	1.4
Gh_D02G1353		AT3G02820	zinc knuckle (CCHC-type) family protein	0.164224	0.023476	-0.371969	1.03242	0.7	0.9	0.9	0.9	0.9	1.7	0.9	0.9	1.2	1.2	0.6	1.5	0.4	0.9	0.3	0.6
Gh_D02G1687		AT1G70210	CYCLIN D1;1	0.488175	0.0746395	0.757602	1.18194	8.9	10	8.6	12.4	5.4	7.7	5.2	5.3	7.9	2.5	4	6.7	2	2.5	1.7	3.1
Gh_D02G1778		AT2G47920	Kinase interacting (KIP1-like) family protein	0.0303562	0.0981279	-1.72713	1.76119	2.1	10	2.6	5.9	2.6	25.1	20.9	19.6	98.9	3.8	30.5	59	11.2	24.5	6.1	14.9
Gh_D02G1890		0	0	0.84273	0.0488075	-0.00317949	1.48543	199.7	153.5	99.2	91.5	175	103.7	162.4	104	20.1	3.9	9.2	18.6	4.3	3.9	4.3	6
Gh_D02G1898		AT3G21890	B-box type zinc finger family protein	0.156726	0.0977454	-1.01963	1.29698	2.5	2	2	0.8	2.8	7.3	3.3	1.4	24.2	6.6	10.8	10	3.2	13.1	1.7	3
Gh_D02G1979		AT2G17230	EXORDIUM like 5	0.97781	0.0765207	-0.0919055	1.24207	32.1	26.2	21.3	25.3	31.6	26.1	22.7	31.4	4.3	4.7	0.6	2.7	1.1	2	0.9	1.2
Gh_D02G2369		AT2G34650	Protein kinase superfamily protein	0.477582	0.0572399	0.16265	1.38702	5.2	6.9	7.8	7.3	5.2	6.6	5.9	6.6	5.4	1.6	1.7	4.9	1.2	1.9	0.6	1.5
Gh_D03G0247		AT4G33890	0	0.020134	0.0489362	-0.973033	1.26303	0.5	1	0.5	0.7	1.4	1.2	0.9	1.8	0.6	1.2	1	0.8	0.4	0.7	0.3	0.1
Gh_D03G0347		AT4G39840	0	0.376005	0.0926626	-0.198451	1.38929	8.6	11.6	9.3	13.9	13.4	14.5	14.7	7.2	65.8	21.3	20.9	29	24.4	15.4	6.2	6.3
Gh_D03G0408		AT2G22240	myo-inositol-1-phosphate synthase 2	0.692214	0.05209	-0.352419	1.6615	176.7	164.3	150.9	203.8	372.6	138	245	132.6	31.8	8.6	7.3	18.1	5.2	6.6	3.9	5.1
Gh_D03G0951		AT1G68710	ATPase E1-E2 type family protein / haloacid dehalogenase-like hydrolase family protein	0.452983	0.0845399	-0.17148	1.35755	2.3	2.3	3.1	2.6	3.2	3.3	2.8	2.3	1.1	1.8	0.3	0.9	0.3	0.7	0.2	0.4
Gh_D03G1071		0	0	0.411929	0.0240956	0.365649	1.01712	4	13.4	6.7	9.4	3.3	8.1	9.3	5.3	18.5	11.7	11.4	26.2	6.5	8.6	9	9.4
Gh_D03G1073		AT3G62870	Ribosomal protein L7Ae/L30e/S12e/Gadd45 family protein	0.0130853	0.0402044	2.558	2.68131	107.9	115.2	114.1	12.6	11.7	22.8	13	11.9	105.2	201.6	97.2	15.5	13	17	13.6	21.8
Gh_D03G1194		AT2G39700	expansin A4	0.881707	0.0792873	0.0632292	1.29418	128.7	154	92.5	112.2	151.6	111.4	122.6	80.9	12.6	2.7	4	11.6	3.5	3.4	2.7	3
Gh_D04G0198		AT1G17860	Kunitz family trypsin and protease inhibitor protein	0.480389	0.0292454	0.0280144	1.07276	3.7	4.4	3.3	4.2	4	3.6	3.2	4.5	2.3	1.1	1.3	1.4	1.2	0.7	0.4	0.6
Gh_D04G1266		AT5G01410	Aldolase-type TIM barrel family protein	0.263737	0.0436153	0.221413	1.27973	80.8	61.5	63.2	64.4	52.4	61.3	67.7	50.1	24.4	7.1	12	10.4	5.6	6.9	3	6.7
Gh_D05G0109		AT2G25620	DNA-binding protein phosphatase 1	0.545855	0.0447072	-0.148099	1.23447	5.4	4	2.3	3.1	3.3	4.3	4.5	4.3	0.6	1.6	0.5	1.3	0.6	0.3	0.3	0.5
Gh_D05G0140		AT5G20230	blue-copper-binding protein	0.655229	0.0674913	-0.00441867	1.9852	50.4	46.1	37.5	29	46.4	35.4	39.9	41.8	9.8	4.3	0.5	4.8	1.2	1.5	0.4	1.8
Gh_D05G0266		AT2G19770	profilin 5	0.0519662	0.0118484	1.68178	1.87234	1477.4	1769.5	1604.3	1689.1	290.9	170.6	222.4	1354.7	1210	534.9	682.7	848.5	214.5	90.3	145.4	444.6
Gh_D05G0267	X	AT4G29310	Protein of unknown function (DUF1005)	0.262298	0.0639142	0.5115	1.09468	8.7	10.7	13.1	14.4	4.7	6.5	10.1	11.6	22.2	4	12.7	16.2	4.6	4.6	6.6	10
Gh_D05G0325		AT2G19380	RNA recognition motif (RRM)-containing protein	0.774772	0.0121552	-0.0549665	1.03395	3.1	2.7	1.8	2.7	3.6	2.8	1.7	2.6	2	3.1	1.3	2.2	1	1.1	0.9	1.2
Gh_D05G0426		AT4G33040	Thioredoxin superfamily protein	0.890872	0.0526015	-0.0806185	1.11228	2.2	1.3	2.7	2.5	1.3	5	2.2	0.7	21.7	8.4	7.9	22.1	9	3.9	5.6	9.3
Gh_D05G0594	X	AT2G24270	aldehyde dehydrogenase 11A3	0.0729532	0.051955	0.30189	1.16993	7.2	7.8	8.1	5.5	6.9	5.4	4.6	6.3	3.1	1.1	1.2	1.8	0.6	1.3	0.2	1.1
Gh_D05G0964		0	0	0.106212	0.0606355	0.213203	1.07039	40.8	36.9	42.2	36.6	41.4	25.4	34.4	33.8	3	1.1	1.4	2.9	1.3	1.1	0.5	1.1
Gh_D05G1232		AT1G11300	protein serine/threonine kinases;protein kinases;ATP binding;sugar binding;kinases;carbohydrate binding	0.790899	0.0841137	0.0518389	1.75489	3.4	2.3	1.6	1.2	0.9	3.9	2.6	0.8	1	1.2	0.3	0.2	0.3	0.3	0.1	0.1
Gh_D05G1276		AT1G17710	Pyridoxal phosphate phosphatase-related protein	0.0598833	0.0233107	0.634129	1.79141	5.3	4.3	6.2	3.6	4.2	2.3	1.4	4.6	1.1	2	0.7	0.7	0.5	0.2	0.1	0.5
Gh_D05G1358		AT1G72310	RING/U-box superfamily protein	0.548699	0.0130113	0.124601	1.82823	23.4	21.6	18.7	20.9	19.3	14.4	23	20.9	5.4	6.1	2.2	3.7	1.2	1.6	0.7	1.4
Gh_D05G1757		AT4G39330	cinnamyl alcohol dehydrogenase 9	0.188901	0.0156811	0.57836	2.4133	13.5	11.1	6.7	12.3	7.8	1.3	13	7.1	12.3	7	3.6	4.8	1.4	1	0.4	2.4
Gh_D05G1789		AT1G75580	SAUR-like auxin-responsive protein family	0.182897	0.066688	0.707645	1.68093	2.6	6.4	8.9	9.7	2.2	3.6	5.5	5.6	9.5	3.6	4.8	2.3	0.6	2.5	1.7	1.5
Gh_D05G1902		AT3G50410	OBF binding protein 1	0.244439	0.0958639	-0.238702	1.68558	20.2	15.5	24.3	26.7	22.2	31.3	28.4	20.4	85.2	13.8	19.5	43.3	12.2	20	4.3	13.8
Gh_D05G2022		AT1G27460	no pollen germination related 1	0.241829	0.0738967	0.135718	1.8625	6.8	10	8	7.5	8.4	6.6	8.1	6.3	2.1	0.3	0.7	0.9	0.4	0.5	0.1	0.1
Gh_D05G2078		AT5G64460	Phosphoglycerate mutase family protein	0.501108	0.0829693	0.0220544	1.52223	14.7	21.2	24.5	18.7	18.4	20.3	16.4	22.8	6.8	2.1	1.4	3.2	0.7	1.6	0.5	1.9
Gh_D05G2079		AT5G64460	Phosphoglycerate mutase family protein	0.853139	0.0385338	0.0815299	2.06413	2	2	2.8	2.3	1.6	2.8	2.2	2	1	2.2	0.5	0.9	0.2	0.3	0.3	0.3
Gh_D05G2420		AT1G76160	SKU5 similar 5	0.484452	0.0720734	0.167798	1.29278	138.9	137.5	94.6	78	153.5	45.4	70.6	130.2	1.4	0.6	0.6	2.3	0.7	0.4	0.3	0.6
Gh_D05G2533		AT1G28390	Protein kinase superfamily protein	0.65877	0.0566625	0.06498	1.09311	12.2	8.4	8.6	9.4	12.5	3.9	7.3	13.2	1.2	0.4	0.6	1	0.4	0.6	0.4	0.1
Gh_D05G2541		AT1G22330	RNA-binding (RRM/RBD/RNP motifs) family protein	0.0539045	0.0957815	0.282332	2.13493	71.3	57.6	52.6	50.3	49.1	49.9	44.3	47.3	10.3	1.2	1.1	9.8	1.3	1.7	0.7	1.4
Gh_D05G2689		AT1G08315	ARM repeat superfamily protein	0.579127	0.0490006	0.277534	1.24903	1.6	0.3	1.7	0.4	1	1	0.6	0.7	6.8	2.2	5	2.4	1.2	2.6	1.8	1.3
Gh_D06G0234	X	AT1G58350	Putative serine esterase family protein	0.0744812	0.0978756	1.57225	1.50148	0.5	3.6	3.1	4.1	3.1	0.2	0.4	0.1	0.3	11.1	5.8	6.3	4.3	0.4	3	0.6
Gh_D06G0380		AT1G75710	C2H2-like zinc finger protein	0.191928	0.0923606	0.503238	1.7323	5.2	1.7	5.3	4.1	1.7	4.9	2.4	2.5	2.8	0.2	2.2	5.1	0.2	2.2	0.2	0.5
Gh_D06G1387		AT1G28280	VQ motif-containing protein	0.286463	0.0722476	-0.38529	1.08746	0.8	0.8	1.6	1.7	1.5	1.3	1.5	2.1	1.4	3.8	1.1	2.2	0.8	1.4	0.7	1.1
Gh_D06G1560		AT1G53760	0	0.543385	0.0890609	-0.337035	1.05889	0.7	1.1	0.9	1.1	1.6	2	0.5	0.7	0.5	1	0.2	0.8	0.2	0.5	0.1	0.4
Gh_D06G1725		AT5G47650	nudix hydrolase homolog 2	0.860797	0.0705993	0	2.32193	1.7	0.9	2.1	1.3	0.2	2.9	1.6	1.3	9.4	0.7	3.1	3.8	0.5	1.3	0.5	1.1
Gh_D06G1960		AT1G51660	mitogen-activated protein kinase kinase 4	0.906809	0.0050204	0.0273073	1.11171	8.9	9.2	7.2	6.7	7.4	7.4	9.9	6.7	7.9	6.7	4.7	6.2	3.5	2.8	2.5	3
Gh_D06G2312		AT1G09970	Leucine-rich receptor-like protein kinase family protein	0.67348	0.00276814	-0.0941222	1.33184	2	1.8	2	3.1	1.5	1.6	2.2	4.2	1.7	2.3	1.5	1.8	1.1	1	0.4	0.4
Gh_D07G0362		AT1G15360	Integrase-type DNA-binding superfamily protein	0.424791	0.0968679	0.565979	2.44236	6.7	14.5	5	4	4.1	9.1	2.1	5.1	27.3	1	6.3	11.6	2.1	4.6	1.3	0.5
Gh_D07G1405		AT2G46210	Fatty acid/sphingolipid desaturase	0.517601	0.0940188	0.0458037	1.02766	30.5	42.9	36.4	34.2	43.4	36.2	29.8	30.1	14.1	4.6	6.9	6	3.6	6.5	1.7	3.7
Gh_D07G1479		AT1G02065	squamosa promoter binding protein-like 8	0.277295	0.041862	-0.328546	1.09163	11.8	9.8	6.8	6.4	14.4	13.9	5.3	10.1	3	4.5	1.2	4.3	1.4	1.6	1.1	2
Gh_D07G1482		AT3G07390	auxin-responsive family protein	0.860784	0.0598364	-0.0830956	1.30378	17.7	12.6	10.4	9.9	19	14.3	5.7	14.6	2	2.1	0.8	3	0.6	2.1	0.1	0.4
Gh_D07G1620		AT5G48460	Actin binding Calponin homology (CH) domain-containing protein	0.048237	0.0868887	0.542184	1.52869	27.6	27.1	46	45.5	28.5	17.7	27.3	26.9	4.1	0.7	4.1	8.7	2.5	1.6	1	1
Gh_D07G1709		AT5G37510	NADH-ubiquinone dehydrogenase, mitochondrial, putative	0.103559	0.098905	1.4357	1.7515	1.5	2	8.3	9.3	2.3	1.9	2	1.6	1.6	2.3	11.8	10.9	2.2	2.4	1.4	1.9
Gh_D07G1730	X	AT4G35550	WUSCHEL related homeobox 13	0.675527	0.0445362	-0.188445	1.64335	2.2	1	1.9	3.5	2.2	5.9	1	0.7	0.9	10.3	12.9	11.2	2.6	5	2	1.7
Gh_D07G1877		AT1G62300	WRKY family transcription factor	0.937538	0.0578745	-0.0302674	2.07039	6.9	6	7.8	7.6	4.8	2	8.2	13.9	4.3	0.9	2	1.2	0.3	1.2	0.3	0.2
Gh_D07G2090		AT3G28910	myb domain protein 30	0.105395	0.0251621	0.239791	1.65896	8.2	12.8	11.4	10.7	8.7	7.6	9.9	10.3	1.7	1.4	0.5	2.4	0.2	0.3	0.9	0.5
Gh_D07G2265		AT2G16890	UDP-Glycosyltransferase superfamily protein	0.710623	0.067918	0.0669565	1.18133	35.1	51	43.5	44.6	42.2	23.6	47.2	53.3	5.1	3.6	1.1	2.9	1.1	3	0.4	1.1
Gh_D08G0182		AT5G56310	Pentatricopeptide repeat (PPR) superfamily protein	0.980489	0.0597894	0.263034	1.01594	0.9	1.5	0.3	1.5	0.4	1.4	0.5	1.2	9.8	4.3	6.4	6.8	0.9	4.6	1.6	6.4
Gh_D08G0296		AT1G21970	Histone superfamily protein	0.135572	0.0275228	-0.540568	1.03395	0.7	0.6	0.6	0.3	1.2	1	0.5	0.5	0.7	1.6	1.3	0.7	0.4	0.7	0.4	0.6
Gh_D08G0670	X	AT3G63430	0	0.200873	0.0543602	-0.353637	1.94937	7.9	9.8	7.4	7.3	6.3	10.9	14.9	9.3	5.7	2.1	1	2.4	0.5	1.3	0.3	0.8
Gh_D08G0741		AT4G02940	oxidoreductase, 2OG-Fe(II) oxygenase family protein	0.682877	0.0279766	-0.18474	1.09192	3.5	4.7	5	5.1	4	8.7	5	3.1	10.1	8.7	5.4	8.2	2.7	8	1.6	2.9
Gh_D08G1046	X	AT5G63100	S-adenosyl-L-methionine-dependent methyltransferases superfamily protein	0.271611	0.0863967	0.584963	1.39593	1.9	2.8	2	6.2	2.3	1.8	1.8	2.7	0.6	1.3	0.6	2.5	0.5	0.6	0.4	0.4
Gh_D08G1192		AT5G42020	Heat shock protein 70 (Hsp 70) family protein	0.385262	0.0899751	0.0762356	1.57075	12.1	14.9	12.9	14.5	17.1	10.9	12.3	11.3	4.7	10.6	2.5	2.4	1.8	2.1	1	1.9
Gh_D08G1224		AT1G64390	glycosyl hydrolase 9C2	0.369181	0.0777239	0.0545432	2.09398	196.1	232.8	180.5	204.6	238.8	164.5	194.4	186.1	4.3	0.8	0.7	5.3	0.8	0.9	0.2	0.7
Gh_D08G1756		AT5G47070	Protein kinase superfamily protein	0.304242	0.0442346	0.32841	1.20744	30.5	12	26	26.3	20.6	28.2	10.7	16	18.7	9.2	5.7	11.2	5.8	7.2	1.6	4.8
Gh_D08G1919		AT4G23020	0	0.385103	0.088273	0.0918103	1.34162	24	30.5	32.8	31.1	23.4	26.1	32.6	29	14.3	2.9	5.1	10.9	3.3	5.1	0.9	3.8
Gh_D08G2174		AT1G09310	Protein of unknown function, DUF538	0.0605818	0.0816164	0.590651	3.6111	396	534.2	455.3	482.3	291.9	180.1	275.7	492.6	98.2	2.1	15	74.1	1.4	0.3	0.6	13.2
Gh_D08G2761		AT4G25650	ACD1-like	0.117621	0.0609051	0.441838	1.19704	3.9	3.3	3.7	5.4	2.6	2.7	3	3.7	1.9	2.9	1.2	3.4	0.6	1.1	0.2	2.2
Gh_D09G0382		0	0	0.48919	0.0175973	0.565597	1.34104	1.2	1.2	0.6	0.7	1.1	0.7	0.2	0.5	1	1.4	0.7	0.7	0.2	0.4	0.6	0.3
Gh_D09G1048		AT5G19410	ABC-2 type transporter family protein	0.15029	0.0754659	0.210327	1.32193	5.8	5.7	6.5	7.8	5.3	4.3	6.4	6.3	4.7	0.9	2	2.9	0.9	1.4	0.3	1.6
Gh_D09G1254		AT5G06470	Glutaredoxin family protein	0.539485	0.0810501	-0.163988	2.03953	25.4	26.5	21.8	21	28.4	18.3	28.9	30.5	3	0.2	0.9	3.3	0.5	0.7	0.1	0.5
Gh_D09G1274		AT3G11660	NDR1/HIN1-like 1	0.709108	0.0767516	0.170981	1.2123	127.1	163.2	125.9	130.5	89	90.1	132.9	173.6	17.5	8.3	3.2	9	3.1	7.5	2.4	3.4
Gh_D09G1279		AT3G52500	Eukaryotic aspartyl protease family protein	0.361317	0.0935566	0.156124	1.0713	806	795.7	843.8	1060.5	793.2	645.3	830.4	877.5	292.7	54.2	116.4	152.6	80	81.1	48.3	83.7
Gh_D09G1408	X	AT5G60670	Ribosomal protein L11 family protein	0.399824	0.0401255	0.693293	1.30394	37.8	4.7	38.4	52.5	20.4	32.5	5.8	23.8	35.1	8	32.5	36	5.9	17	4.4	17.9
Gh_D09G1463		AT2G39700	expansin A4	0.0820328	0.0898645	-0.26096	2.37346	6.3	6.5	5.1	5.3	6.7	8.4	5.7	7	3.3	0.6	0.6	1.2	0.2	0.6	0.1	0.2
Gh_D09G1477		AT2G37580	RING/U-box superfamily protein	0.316117	0.0463961	-0.165059	1.26303	3	2.4	2.5	2	3.1	3.6	2.7	1.7	1.4	1.8	0.6	1	0.6	0.7	0.1	0.6
Gh_D09G1522		AT3G54000	0	0.720264	0.0546082	0.042286	1.1822	39.2	39.7	45.1	49.1	38.4	44.1	46.9	38.7	33.9	16.9	9.5	22.3	9.8	13.2	3.4	10
Gh_D09G1546		AT2G38110	glycerol-3-phosphate acyltransferase 6	0.373094	0.0383286	0.518689	1.2697	7.5	13.4	6.2	8	5.4	6.3	6.7	6.1	17.8	9.5	6.1	10	4.1	3.5	3.1	7.3
Gh_D09G1819		AT1G63850	BTB/POZ domain-containing protein	0.855542	0.0540137	0.026967	1.08746	0.8	1.1	1.6	1.9	1.3	1.7	1.3	1	1.3	0.6	0.6	0.9	0.5	0.7	0.1	0.3
Gh_D09G2263		0	0	0.212597	0.00295628	0.657849	1.48239	25.4	61.9	22.8	33	25.5	13.4	24.2	27.6	1.7	2.5	1.9	3.4	0.9	0.8	0.7	1
Gh_D10G0253		AT1G28340	receptor like protein 4	0.661513	0.0509206	0.00619922	1.25576	53.8	59.6	49	47.5	54.6	39.7	58.4	56.3	9.4	7.1	1.7	9.5	2.6	3.8	1.2	4
Gh_D10G0732		AT1G52565	0	0.459198	0.0399029	0.199564	1.654	4.8	2.7	6.9	6.5	4.2	2	6.9	5.1	0.9	3.7	2.1	4	0.4	0.6	0.4	2
Gh_D10G1008		AT4G39490	cytochrome P450, family 96, subfamily A, polypeptide 10	0.19184	0.0955092	0.539704	1.69826	13.9	4.3	10.4	16.9	9.2	9.2	5.8	7.1	15.1	0.3	4.8	12.9	2.1	3.3	1.8	3
Gh_D10G1146		AT2G38510	MATE efflux family protein	0.0379433	0.0116685	0.403722	1.09516	2.5	3.2	3.3	3.7	2.4	2.5	2.1	2.6	3.6	1.7	2.2	1.9	1	1.1	1.2	1.1
Gh_D10G1349		AT4G13990	Exostosin family protein	0.455008	0.0910435	-0.367094	1.24793	49.5	45.7	24.6	21.7	54.2	25.7	51.1	51.5	5.5	1.6	2.3	2	1.2	1.5	0.8	1.3
Gh_D10G1661		AT4G15630	Uncharacterised protein family (UPF0497)	0.225451	0.00302697	0.703607	1.558	4.1	8.3	5.8	4.6	2.3	2.2	3.6	5.9	1.2	1.6	0.8	1.7	0.6	0.2	0.4	0.6
Gh_D11G0099		AT1G02260	Divalent ion symporter	0.00323167	0.019112	0.380871	1.39855	7.6	7.8	7.1	8.1	6.2	6.1	5.2	6	2.2	1.1	0.8	1.7	0.6	0.7	0.2	0.7
Gh_D11G0181		AT5G42020	Heat shock protein 70 (Hsp 70) family protein	0.822624	0.0499981	-0.0498795	1.0508	44.7	56.4	46.6	45.6	61.4	47.5	47.6	43.6	31.1	49.8	20.5	17.1	16	18.3	8.7	14.2
Gh_D11G0307		AT2G38360	prenylated RAB acceptor 1.B4	0.339092	0.0138927	-0.138561	1.58496	6.7	5.9	6.3	5.9	6.9	5.6	5.5	9.3	1.1	1	0.4	1.4	0.1	0.5	0.2	0.5
Gh_D11G0462		AT3G51070	S-adenosyl-L-methionine-dependent methyltransferases superfamily protein	0.377931	0.0444962	0.0641303	1.31487	4.8	4	4.8	4.8	4.4	3.4	4.3	5.5	4.7	1.3	2	2.2	0.7	1.2	1.2	1
Gh_D11G0602		AT5G64660	CYS, MET, PRO, and GLY protein 2	0.0750675	0.0120224	-1.37851	1.61667	0.5	0.1	0.2	0.2	0.7	1.2	0.4	0.3	1.8	1.3	0.7	0.8	0.4	0.5	0.1	0.5
Gh_D11G0623		AT4G33490	Eukaryotic aspartyl protease family protein	0.831291	0.0175776	-0.0197633	1.19265	2.7	5.2	3.8	2.8	3.9	3.2	5.1	2.5	1.4	1.1	1.5	2.4	0.4	0.7	1.2	0.5
Gh_D11G0795		AT2G44740	cyclin p4;1	0.472465	0.0353374	0.0436674	1.04509	94.8	93.8	70.8	69.3	80.8	77.2	82.7	78.2	5.1	2.1	2	3.8	1.2	1.8	1.7	1.6
Gh_D11G1938		AT5G42860	0	0.693179	0.0698032	-0.03827	1.08246	4.2	3.3	4.7	6.4	7.1	2.9	4.1	5	1.2	0.8	0.4	1.2	0.3	1	0.1	0.3
Gh_D11G2766		AT3G05600	alpha/beta-Hydrolases superfamily protein	0.204115	0.0337462	0.18307	1.57447	315.8	292.4	317.8	284	206.2	206.1	329.8	323.7	5.2	1.2	2.2	5.1	1.2	1	1	1.4
Gh_D11G2850		AT3G13080	multidrug resistance-associated protein 3	0.187859	0.0291399	0.874469	1.48543	0.3	0	0.5	0.3	0.1	0.1	0.3	0.1	0.4	0.5	0.2	0.3	0	0.2	0.3	0
Gh_D11G2898		AT1G06900	Insulinase (Peptidase family M16) family protein	0.462753	0.0257444	0.171046	1.01838	5.1	5.3	3.2	2.5	4.2	3.6	3	3.5	2.6	1.5	1.2	2.6	1.3	0.8	0.6	1.2
Gh_D11G2961		AT1G14060	GCK domain-containing protein	0.520582	0.0288859	-0.271673	1.21057	3.7	2.5	2.9	2	3	4.3	4.4	1.7	3	2.7	1	1.4	0.8	1.1	0.6	1
Gh_D11G3139		AT2G33570	Domain of unknown function (DUF23)	0.507653	0.0580169	-0.202662	1.34104	8.4	6.5	6	9.6	7.4	8.6	11.3	7.8	3	0.9	1.1	2.6	0.6	1.3	0.4	0.7
Gh_D11G3237	X	0	0	0.757886	0.0569419	0.0321804	1.03413	8	4.9	7.7	6.6	4.4	4.5	6.6	11.1	47.3	17.7	24	22.2	16.2	18	8.3	11.8
Gh_D11G3253		AT2G36620	ribosomal protein L24	0.43283	0.0230628	0.359589	1.14016	33.6	31.9	25.4	26.5	37.1	11.6	30.7	12.1	30.5	43.4	22.1	34.7	20.7	6	23.4	9.2
Gh_D11G3310	X	AT2G37760	NAD(P)-linked oxidoreductase superfamily protein	0.0770567	0.0584831	0.605721	1.11548	1.2	1.1	0.6	0.6	0.5	0.6	0.6	0.6	2.7	1.7	1	1.1	1.5	0.8	0.3	0.4
Gh_D11G3359		AT3G05140	ROP binding protein kinases 2	0.211012	0.00215589	-1.53051	1.35755	0.6	0.7	0.2	0.3	1.3	3.1	0.3	0.5	0.8	1.4	0.8	1.1	0.4	0.4	0.4	0.4
Gh_D12G0383		AT4G37880	LisH/CRA/RING-U-box domains-containing protein	0.516393	0.0148783	0.146389	1.05311	5.6	6.7	5	5.5	3.6	5	7.7	4.3	4.2	3.1	5.8	3.5	2.5	2.4	1.1	2
Gh_D12G0452		AT4G20040	Pectin lyase-like superfamily protein	0.552217	0.0391004	0.0187647	1.97728	55.6	66.8	44.4	34.4	58.4	41.9	47.3	51	8.1	4.2	1.7	4.9	1.4	1.5	0.4	1.5
Gh_D12G2088		AT4G17980	NAC domain containing protein 71	0.588478	0.00223944	-0.166249	1.28758	4.9	5	1.6	1.6	5.5	2.2	3.3	3.7	2.8	2	2.1	1.4	0.7	0.8	1.1	0.8
Gh_D12G2679		AT5G52870	0	0.796899	0.0882431	-0.018904	1.01585	15.6	17.3	23.1	27.4	13.4	22.6	22	26.5	15.7	5.9	4.8	10.2	3.6	4.6	1.6	8.3
Gh_D13G1593		AT1G53460	0	0.263977	0.0333864	0.237039	1.09311	2	1.6	1.5	1.5	1.2	1.9	1.4	1.1	1	1.2	0.4	0.6	0.2	0.4	0.4	0.5
Gh_D13G1909		AT1G09520	0	0.925695	0.00485677	-0.0721498	1.31259	2.1	1.4	2.1	2.2	2.1	2.7	1.3	2.1	2.2	1.8	1.5	2.2	0.4	1.6	0.4	0.7
Gh_D13G1930		AT4G31350	Core-2/I-branching beta-1,6-N-acetylglucosaminyltransferase family protein	0.115364	0.0229802	-0.628031	1.2854	0.6	0.5	0.6	0.5	1.1	1.3	0.4	0.6	1	1.5	0.6	0.8	0.3	0.8	0.2	0.3
Gh_D13G1931		AT2G24490	replicon protein A2	0.116748	0.0676112	-1.58496	1.24393	1.2	1.5	1	1	3.8	7.9	0.9	1.5	4.1	1	1.7	2.2	0.9	1.7	0.3	0.9
Gh_D13G1973		AT4G28088	Low temperature and salt responsive protein family	0.391644	0.0491216	0.166558	1.34577	11.4	6.3	9	5.4	6.7	5.3	6.5	10.1	1.6	0.8	2.4	1.3	0.2	1.4	0.3	0.5
Gh_D13G2141		AT5G35110	0	0.0853788	0.0652506	0.268879	1.07992	46.8	39.1	36.7	45.6	35.6	31.4	29.8	42.8	9.9	7	4.2	12.3	2.8	4.9	2	6.1
Gh_Sca059490G01		AT4G20140	Leucine-rich repeat transmembrane protein kinase	0.976511	0.0835654	0.341037	1.03067	8.9	4.4	7.7	5.6	1.3	4.8	6.8	8.1	19.1	19.4	6.4	7.4	2.4	7.6	6	9.6
Gh_Sca155674G01		AT3G59140	multidrug resistance-associated protein 14	0.328187	0.0930538	-0.241008	1.15754	0.2	0.3	0.3	0.3	0.3	0.5	0.2	0.3	0.8	1.3	0.2	0.6	0.2	0.3	0.3	0.5
