# Supplementary material for: Flame resistant cotton lines generated by synergistic epistasis in a MAGIC population
Source: PLoS One. 2023 Jan 18;18(1):e0278696. doi: 10.1371/journal.pone.0278696 (PMC9847967; doi:10.1371/journal.pone.0278696)
Supplement: S10 Table — (XLSX) [file pone.0278696.s012.xlsx]

## Sheet: TableS10
Table S10. Expression of select genes, as in Table 1, plus Arabidopsis orthologs and gene descriptions.
									DPA	8	8	8	8	8	8	8	8	16	16	16	16	16	16	16	16
GhNBI gene	NonSyn	mrMLM	PLINK	Linkage	8-DPA p-val	16-DPA p-val	8-DPA -log2Fold	16-DPA -log2Fold	RIL	385	532	505	052	273	531	375	225	385	532	505	052	273	531	375	225	TAIR	Name
Gh_A03G0325				X	0.0375181	0.0703535	0.953658	1.45943		62.3	46.2	58.3	118.1	44.2	35.2	36.4	31.3	1.5	0.3	0.5	1	0.4	0	0.5	0.3	AT4G01470	tonoplast intrinsic protein 1;3
Gh_A05G0191		X			0.371567	0.050531	-2.54749	1.1375		0.5	0.5	0.5	1.1	0.9	13.5	0.4	0.4	2.3	1.3	0.8	1.1	0.4	0.4	1.1	0.6	AT2G39640	glycosyl hydrolase family 17 protein
Gh_A05G0200		X			0.0922833	0.646865	-1.10692	-0.447459		0.3	0.3	0.3	0.4	1.2	0.6	0.7	0.3	0.3	0.9	0.2	0.8	1.1	0.4	0.9	0.6	AT4G29190	oxidation-related zinc finger 2
Gh_A07G1441				X	0.22529	0.00929576	-0.567685	-1.41299		1.1	1.4	1.6	1.5	2.1	3.5	0.8	1.9	5.2	29.3	16.2	11	55.7	41.1	23.2	44.3	AT5G43940	GroES-like zinc-binding dehydrogenase family protein
Gh_A08G1100			X		0.00446897	0.0327933	-0.509861	1.16993		2.6	2.8	1.9	1.9	3.5	3.5	2.9	3.2	2.3	1.7	1	1.3	0.4	1.4	0.5	0.5	AT2G46620	P-loop containing nucleoside triphosphate hydrolases superfamily protein
Gh_A08G1149				X	0.414488	0.0183144	-0.155651	1.37851		1.5	1.6	2.3	2.5	2	1.9	3	1.9	1.7	1.4	0.9	1.2	0.8	0.5	0.4	0.3	AT4G00230	xylem serine peptidase 1
Gh_A11G0806		X			0.0634502	0.0928122	0.671767	1.58496		3.6	3.5	4.1	2.5	1.9	2.9	1.8	2	0.9	0.3	0.2	1.3	0.5	0.1	0.1	0.2	AT2G45970	cytochrome P450, family 86, subfamily A, polypeptide 8
Gh_A12G1044	X			X	0.309682	0.0202603	0.240683	2.63227		19.6	16.7	20.7	23.7	15.6	16.3	12.7	23.7	8.8	3.4	2	4.4	0.6	1.4	0.2	0.8	AT1G01120	3-ketoacyl-CoA synthase 1
Gh_A13G0444	X			X	0.0290837	0.0444385	-1.41269	-1.30581		2.2	1.3	3	1.2	3.8	3.9	3.8	9	1.8	0.8	2.3	2.3	4.2	3.5	3.1	7	AT2G36690	2-oxoglutarate (2OG) and Fe(II)-dependent oxygenase superfamily protein
Gh_D05G3710				X	0.0438952	0.900293	-1.98606	-0.149747		1	0.7	0.6	0.3	2.4	4.9	0.8	2.2	1.3	2.8	0.4	8.3	2.5	1.1	4.3	6.3	AT3G13310	Chaperone DnaJ-domain superfamily protein
Gh_D07G2233	X	X			0.96377	0.040805	-0.206451	-1.28011		0.4	0.3	0.1	0.5	0.5	0.3	0.4	0.3	0.1	0.4	0	0.2	0.4	0.5	0.3	0.5	AT3G01480	cyclophilin 38
Gh_D11G3237	X	X			0.757886	0.0569419	0.0321804	1.03413		8	4.9	7.7	6.6	4.4	4.5	6.6	11.1	47.3	17.7	24	22.2	16.2	18	8.3	11.8	none	none
Gh_D11G3253		X			0.43283	0.0230628	0.359589	1.14016		33.6	31.9	25.4	26.5	37.1	11.6	30.7	12.1	30.5	43.4	22.1	34.7	20.7	6	23.4	9.2	AT2G36620	ribosomal protein L24
HRC-BLUP (J g−1 K−1)										-5.93581	-5.05127	-4.27589	-4.2189	4.23349	4.90581	5.65733	6.25506	-5.93581	-5.05127	-4.27589	-4.2189	4.23349	4.90581	5.65733	6.25506
